# Supplementary material for: SRP orchestrates protein biogenesis beyond initial ER membrane targeting
Source: Nat Commun. 2026 Jun 16;17:5316. doi: 10.1038/s41467-026-74404-2 (PMC13272954; doi:10.1038/s41467-026-74404-2)
Supplement: Supplementary file 3 — Supplementary Data 1 [file 41467_2026_74404_MOESM3_ESM.xlsx]

## Sheet: Description
TableS1. Annotation	General annotation file containing information about localization and targeting signals of each protein
gene	Standard name
Genenames_.locus.	Systematic Name
Entry	UniProt Identifier
Transmembrane	UniProt annotation of TMD positions
Signalpeptide	Uniprot annotation of Signal Peptide position
Topological.domain	UniProt topology annotation of non-membrane domains
TMD_no	Total number of TMDs
pos1	Position of the N-terminus of 1st TMD or SP in amino acids
N_domain1	Topology of the N-terminus
N_domain2	Topology of the second non-membrane domain
class	One of Cytonuclear, mito, TMD, SS , SSTMD, TA , Exception
simp_class	One of Cytonuclear, ER-targeted, mito, TA, other. ER-targeted includes those annotated as TMD, SS or SSTMD in the "class" category
localization	Subcellular localization according to UniProt
cds_length	CDS length in amino acids
firstSigtoend	Distance of the most N-terminal signal (SP or TMD) to the stop codon in amino acids

## Sheet: S1Annotation
gene	Genenames_.locus.	Entry	Transmembrane	Signalpeptide	Topological.domain	TMD_no	pos1	N_domain1	N_domain2	class	simp_class	localization	cds_length	firstSigtoend
AAC1	YMR056C	P04710	TRANSMEM 13..40; /note="Helical; Name=1"; /evidence="ECO:0000250|UniProtKB:P18239"; TRANSMEM 81..105; /note="Helical; Name=2"; /evidence="ECO:0000250|UniProtKB:P18239"; TRANSMEM 114..134; /note="Helical; Name=3"; /evidence="ECO:0000250|UniProtKB:P18239"; TRANSMEM 184..205; /note="Helical; Name=4"; /evidence="ECO:0000250|UniProtKB:P18239"; TRANSMEM 219..239; /note="Helical; Name=5"; /evidence="ECO…	NA	NA	6	13	NA	NA	mito	mito	MT	310	297
AAC3	YBR085W	P18238	TRANSMEM 12..39; /note="Helical; Name=1"; /evidence="ECO:0000269|PubMed:24474793"; TRANSMEM 80..104; /note="Helical; Name=2"; /evidence="ECO:0000269|PubMed:24474793"; TRANSMEM 112..132; /note="Helical; Name=3"; /evidence="ECO:0000269|PubMed:24474793"; TRANSMEM 182..203; /note="Helical; Name=4"; /evidence="ECO:0000269|PubMed:24474793"; TRANSMEM 217..237; /note="Helical; Name=5"; /evidence="ECO:000…	NA	NA	6	12	NA	NA	mito	mito	MT	308	296
AAD10	YJR155W	P47182	NA	NA	NA	NA	NA	NA	NA	Cytonuclear	Cytonuclear	UK	289	NA
AAD14	YNL331C	P42884	NA	NA	NA	NA	NA	NA	NA	Cytonuclear	Cytonuclear	UK	377	NA
AAD15	YOL165C	Q08361	NA	NA	NA	NA	NA	NA	NA	Cytonuclear	Cytonuclear	UK	144	NA
AAD3	YCR107W	P25612	NA	NA	NA	NA	NA	NA	NA	Cytonuclear	Cytonuclear	UK	364	NA
AAD4	YDL243C	Q07747	NA	NA	NA	NA	NA	NA	NA	Cytonuclear	Cytonuclear	UK	330	NA
AAD6	YFL056C	P43547	NA	NA	NA	NA	NA	NA	NA	NA	other	UK	NA	NA
AAH1	YNL141W	P53909	NA	NA	NA	NA	NA	NA	NA	Cytonuclear	Cytonuclear	CP	348	NA
AAP1	YHR047C	P37898	NA	NA	NA	NA	NA	NA	NA	Cytonuclear	Cytonuclear	CP	857	NA
AAR2	YBL074C	P32357	NA	NA	NA	NA	NA	NA	NA	Cytonuclear	Cytonuclear	CP	356	NA
AAT1	YKL106W	Q01802	NA	NA	NA	NA	NA	NA	NA	mito	mito	MT	452	NA
AAT2	YLR027C	P23542	NA	NA	NA	NA	NA	NA	NA	Cytonuclear	Cytonuclear	CP	419	NA
ABD1	YBR236C	P32783	NA	NA	NA	NA	NA	NA	NA	Cytonuclear	Cytonuclear	CP	437	NA
ABF1	YKL112W	P14164	NA	NA	NA	NA	NA	NA	NA	Cytonuclear	Cytonuclear	NC	732	NA
ABF2	YMR072W	Q02486	NA	NA	NA	NA	NA	NA	NA	mito	mito	CP	184	NA
ABM1	YJR108W	P47146	NA	NA	NA	NA	NA	NA	NA	Exception	other	UK	124	NA
ABP1	YCR088W	P15891	NA	NA	NA	NA	NA	NA	NA	Cytonuclear	Cytonuclear	CP	593	NA
ABP140	YOR239W	Q08641	NA	NA	NA	NA	NA	NA	NA	Cytonuclear	Cytonuclear	CP	629	NA
ABZ1	YNR033W	P37254	NA	NA	NA	NA	NA	NA	NA	Cytonuclear	Cytonuclear	CP	788	NA
ABZ2	YMR289W	Q03266	NA	NA	NA	NA	NA	NA	NA	Cytonuclear	Cytonuclear	CP	375	NA
ACA1	YER045C	P39970	NA	NA	NA	NA	NA	NA	NA	Cytonuclear	Cytonuclear	NC	490	NA
ACB1	YGR037C	P31787	NA	NA	NA	NA	NA	NA	NA	Cytonuclear	Cytonuclear	CP	88	NA
ACC1	YNR016C	Q00955	NA	NA	NA	NA	NA	NA	NA	Cytonuclear	Cytonuclear	CP	2234	NA
ACE2	YLR131C	P21192	NA	NA	NA	NA	NA	NA	NA	Cytonuclear	Cytonuclear	CP	771	NA
ACF2	YLR144C	Q12168	NA	NA	NA	NA	NA	NA	NA	Cytonuclear	Cytonuclear	CP	780	NA
ACF4	YJR083C	P47129	NA	NA	NA	NA	NA	NA	NA	Cytonuclear	Cytonuclear	UK	310	NA
ACH1	YBL015W	P32316	NA	NA	NA	NA	NA	NA	NA	mito	mito	CP	527	NA
ACK1	YDL203C	Q07622	NA	NA	NA	NA	NA	NA	NA	Cytonuclear	Cytonuclear	MT	624	NA
ACL4	YDR161W	Q03771	NA	NA	NA	NA	NA	NA	NA	NA	other	CP	388	NA
ACM1	YPL267W	Q08981	NA	NA	NA	NA	NA	NA	NA	Cytonuclear	Cytonuclear	CP	210	NA
ACO1	YLR304C	P19414	NA	NA	NA	NA	NA	NA	NA	Exception	other	CP	779	NA
ACO2	YJL200C	P39533	NA	NA	NA	NA	NA	NA	NA	mito	mito	MT	790	NA
ACP1	YKL192C	P32463	NA	NA	NA	NA	NA	NA	NA	mito	mito	MT	126	NA
ACS1	YAL054C	Q01574	NA	NA	NA	NA	NA	NA	NA	Cytonuclear	Cytonuclear	CP	714	NA
ACS2	YLR153C	P52910	NA	NA	NA	NA	NA	NA	NA	Cytonuclear	Cytonuclear	CP	684	NA
ACT1	YFL039C	P60010	NA	NA	NA	NA	NA	NA	NA	Cytonuclear	Cytonuclear	CP	376	NA
ADA2	YDR448W	Q02336	NA	NA	NA	NA	NA	NA	NA	Cytonuclear	Cytonuclear	NC	435	NA
ADD37	YMR184W	Q03233	NA	NA	NA	NA	NA	NA	NA	Cytonuclear	Cytonuclear	CP	199	NA
ADD66	YKL206C	P36040	NA	NA	NA	NA	NA	NA	NA	Cytonuclear	Cytonuclear	CP	268	NA
ADE1	YAR015W	P27616	NA	NA	NA	NA	NA	NA	NA	Cytonuclear	Cytonuclear	CP	307	NA
ADE12	YNL220W	P80210	NA	NA	NA	NA	NA	NA	NA	Cytonuclear	Cytonuclear	CP	434	NA
ADE13	YLR359W	Q05911	NA	NA	NA	NA	NA	NA	NA	Exception	other	UK	483	NA
ADE16	YLR028C	P54113	NA	NA	NA	NA	NA	NA	NA	Cytonuclear	Cytonuclear	CP	592	NA
ADE17	YMR120C	P38009	NA	NA	NA	NA	NA	NA	NA	Cytonuclear	Cytonuclear	CP	593	NA
ADE2	YOR128C	P21264	NA	NA	NA	NA	NA	NA	NA	Cytonuclear	Cytonuclear	CP	572	NA
ADE3	YGR204W	P07245	NA	NA	NA	NA	NA	NA	NA	Cytonuclear	Cytonuclear	CP	947	NA
ADE4	YMR300C	P04046	NA	NA	NA	NA	NA	NA	NA	Cytonuclear	Cytonuclear	CP	511	NA
ADE5,7	YGL234W	P07244	NA	NA	NA	NA	NA	NA	NA	Cytonuclear	Cytonuclear	CP	803	NA
ADE6	YGR061C	P38972	NA	NA	NA	NA	NA	NA	NA	Cytonuclear	Cytonuclear	CP	1359	NA
ADE8	YDR408C	P04161	NA	NA	NA	NA	NA	NA	NA	Exception	other	CP	215	NA
ADF1	YCL058W-A	Q2V2Q1	NA	NA	NA	NA	NA	NA	NA	Cytonuclear	Cytonuclear	NC	114	NA
ADH1	YOL086C	P00330	NA	NA	NA	NA	NA	NA	NA	Cytonuclear	Cytonuclear	CP	349	NA
ADH2	YMR303C	P00331	NA	NA	NA	NA	NA	NA	NA	Cytonuclear	Cytonuclear	CP	349	NA
ADH3	YMR083W	P07246	NA	NA	NA	NA	NA	NA	NA	mito	mito	MT	376	NA
ADH4	YGL256W	P10127	NA	NA	NA	NA	NA	NA	NA	mito	mito	MT	383	NA
ADH5	YBR145W	P38113	NA	NA	NA	NA	NA	NA	NA	Cytonuclear	Cytonuclear	CP	352	NA
ADH6	YMR318C	Q04894	NA	NA	NA	NA	NA	NA	NA	Cytonuclear	Cytonuclear	UK	361	NA
ADH7	YCR105W	P25377	NA	NA	NA	NA	NA	NA	NA	Cytonuclear	Cytonuclear	UK	362	NA
ADI1	YMR009W	Q03677	NA	NA	NA	NA	NA	NA	NA	Cytonuclear	Cytonuclear	CP	180	NA
ADK1	YDR226W	P07170	NA	NA	NA	NA	NA	NA	NA	Cytonuclear	Cytonuclear	CP	223	NA
ADK2	YER170W	P26364	NA	NA	NA	NA	NA	NA	NA	mito	mito	MT	226	NA
ADO1	YJR105W	P47143	NA	NA	NA	NA	NA	NA	NA	Cytonuclear	Cytonuclear	CP	341	NA
ADP1	YCR011C	P25371	TRANSMEM 325..345; /note="Helical"; /evidence="ECO:0000255"; TRANSMEM 464..481; /note="Helical"; /evidence="ECO:0000255"; TRANSMEM 794..814; /note="Helical"; /evidence="ECO:0000255"; TRANSMEM 829..849; /note="Helical"; /evidence="ECO:0000255"; TRANSMEM 878..898; /note="Helical"; /evidence="ECO:0000255"; TRANSMEM 910..930; /note="Helical"; /evidence="ECO:0000255"; TRANSMEM 938..958; /note="Helical…	SIGNAL 1..25; /evidence="ECO:0000255"	TOPO_DOM 26..324; /note="Lumenal"; /evidence="ECO:0000255"; TOPO_DOM 346..463; /note="Cytoplasmic"; /evidence="ECO:0000255"; TOPO_DOM 482..793; /note="Lumenal"; /evidence="ECO:0000255"; TOPO_DOM 815..828; /note="Cytoplasmic"; /evidence="ECO:0000255"; TOPO_DOM 850..877; /note="Lumenal"; /evidence="ECO:0000255"; TOPO_DOM 899..909; /note="Cytoplasmic"; /evidence="ECO:0000255"; TOPO_DOM 931..937; /no…	9	1	Lumenal	Cytoplasmic	SSTMD	ER-targeted	ERM	1050	1049
ADR1	YDR216W	P07248	NA	NA	NA	NA	NA	NA	NA	Exception	other	CP	1324	NA
ADY2	YCR010C	P25613	TRANSMEM 90..110; /note="Helical"; /evidence="ECO:0000255"; TRANSMEM 121..141; /note="Helical"; /evidence="ECO:0000255"; TRANSMEM 152..172; /note="Helical"; /evidence="ECO:0000255"; TRANSMEM 186..206; /note="Helical"; /evidence="ECO:0000255"; TRANSMEM 209..229; /note="Helical"; /evidence="ECO:0000255"; TRANSMEM 241..261; /note="Helical"; /evidence="ECO:0000255"	NA	TOPO_DOM 1..89; /note="Cytoplasmic"; /evidence="ECO:0000255"; TOPO_DOM 111..120; /note="Extracellular"; /evidence="ECO:0000255"; TOPO_DOM 142..151; /note="Cytoplasmic"; /evidence="ECO:0000255"; TOPO_DOM 173..185; /note="Extracellular"; /evidence="ECO:0000255"; TOPO_DOM 207..208; /note="Cytoplasmic"; /evidence="ECO:0000255"; TOPO_DOM 230..240; /note="Extracellular"; /evidence="ECO:0000255"; TOPO_D…	6	90	Cytoplasmic	Extracellular	TMD	ER-targeted	PM	284	194
ADY3	YDL239C	Q07732	NA	NA	NA	NA	NA	NA	NA	Cytonuclear	Cytonuclear	CP	791	NA
ADY4	YLR227C	Q05955	NA	NA	NA	NA	NA	NA	NA	Cytonuclear	Cytonuclear	CP	494	NA
AEP1	YMR064W	P32493	NA	NA	NA	NA	NA	NA	NA	mito	mito	MT	519	NA
AEP2	YMR282C	P22136	NA	NA	NA	NA	NA	NA	NA	mito	mito	MT	581	NA
AEP3	YPL005W	Q12089	NA	NA	NA	NA	NA	NA	NA	mito	mito	CP	607	NA
AFB1	YLR040C	Q07988	NA	SIGNAL 1..25; /evidence="ECO:0000255"	NA	NA	1	NA	NA	SS	ER-targeted	EX	225	224
AFG1	YEL052W	P32317	NA	NA	NA	NA	NA	NA	NA	mito	mito	MT	510	NA
AFG2	YLR397C	P32794	NA	NA	NA	NA	NA	NA	NA	Cytonuclear	Cytonuclear	CP	781	NA
AFG3	YER017C	P39925	TRANSMEM 116..136; /note="Helical"; /evidence="ECO:0000255"; TRANSMEM 224..244; /note="Helical"; /evidence="ECO:0000255"	NA	TOPO_DOM 1..115; /note="Mitochondrial matrix"; /evidence="ECO:0000269|PubMed:8681382"; TOPO_DOM 137..223; /note="Mitochondrial intermembrane"; /evidence="ECO:0000269|PubMed:8681382"; TOPO_DOM 245..761; /note="Mitochondrial matrix"; /evidence="ECO:0000269|PubMed:8681382"	2	116	Mitochondrial	Mitochondrial	mito	mito	MTM	762	646
AFI1	YOR129C	Q99222	NA	NA	NA	NA	NA	NA	NA	Cytonuclear	Cytonuclear	CP	894	NA
AFR1	YDR085C	P33304	NA	NA	NA	NA	NA	NA	NA	Cytonuclear	Cytonuclear	UK	621	NA
AFT1	YGL071W	P22149	NA	NA	NA	NA	NA	NA	NA	Cytonuclear	Cytonuclear	CP	691	NA
AFT2	YPL202C	Q08957	NA	NA	NA	NA	NA	NA	NA	Cytonuclear	Cytonuclear	CP	417	NA
AGA1	YNR044W	P32323	NA	SIGNAL 1..24; /evidence="ECO:0000255"	NA	NA	1	NA	NA	SS	ER-targeted	EX	726	725
AGA2	YGL032C	P32781	NA	SIGNAL 1..18	NA	NA	1	NA	NA	SS	ER-targeted	ER	88	87
AGC1	YPR021C	Q12482	TRANSMEM 534..554; /note="Helical; Name=1"; /evidence="ECO:0000255"; TRANSMEM 591..611; /note="Helical; Name=2"; /evidence="ECO:0000255"; TRANSMEM 622..642; /note="Helical; Name=3"; /evidence="ECO:0000255"; TRANSMEM 681..702; /note="Helical; Name=4"; /evidence="ECO:0000255"; TRANSMEM 731..751; /note="Helical; Name=5"; /evidence="ECO:0000255"; TRANSMEM 786..806; /note="Helical; Name=6"; /evidence=…	NA	NA	6	534	NA	NA	Exception	other	MT	903	369
AGE1	YDR524C	Q04412	NA	NA	NA	NA	NA	NA	NA	Cytonuclear	Cytonuclear	CP	483	NA
AGE2	YIL044C	P40529	NA	NA	NA	NA	NA	NA	NA	Cytonuclear	Cytonuclear	CP	299	NA
AGP1	YCL025C	P25376	TRANSMEM 125..145; /note="Helical"; /evidence="ECO:0000255"; TRANSMEM 149..169; /note="Helical"; /evidence="ECO:0000255"; TRANSMEM 198..218; /note="Helical"; /evidence="ECO:0000255"; TRANSMEM 232..252; /note="Helical"; /evidence="ECO:0000255"; TRANSMEM 261..281; /note="Helical"; /evidence="ECO:0000255"; TRANSMEM 314..334; /note="Helical"; /evidence="ECO:0000255"; TRANSMEM 353..373; /note="Helical…	NA	TOPO_DOM 1..124; /note="Cytoplasmic"; /evidence="ECO:0000255"; TOPO_DOM 146..148; /note="Extracellular"; /evidence="ECO:0000255"; TOPO_DOM 170..197; /note="Cytoplasmic"; /evidence="ECO:0000255"; TOPO_DOM 219..231; /note="Extracellular"; /evidence="ECO:0000255"; TOPO_DOM 253..260; /note="Cytoplasmic"; /evidence="ECO:0000255"; TOPO_DOM 282..313; /note="Extracellular"; /evidence="ECO:0000255"; TOPO_…	12	125	Cytoplasmic	Extracellular	TMD	ER-targeted	PM	634	509
AGP2	YBR132C	P38090	TRANSMEM 95..115; /note="Helical"; /evidence="ECO:0000255"; TRANSMEM 118..138; /note="Helical"; /evidence="ECO:0000255"; TRANSMEM 166..186; /note="Helical"; /evidence="ECO:0000255"; TRANSMEM 200..220; /note="Helical"; /evidence="ECO:0000255"; TRANSMEM 228..248; /note="Helical"; /evidence="ECO:0000255"; TRANSMEM 289..309; /note="Helical"; /evidence="ECO:0000255"; TRANSMEM 327..347; /note="Helical"…	NA	TOPO_DOM 1..94; /note="Cytoplasmic"; /evidence="ECO:0000255"; TOPO_DOM 116..117; /note="Extracellular"; /evidence="ECO:0000255"; TOPO_DOM 139..165; /note="Cytoplasmic"; /evidence="ECO:0000255"; TOPO_DOM 187..199; /note="Extracellular"; /evidence="ECO:0000255"; TOPO_DOM 221..227; /note="Cytoplasmic"; /evidence="ECO:0000255"; TOPO_DOM 249..288; /note="Extracellular"; /evidence="ECO:0000255"; TOPO_D…	12	95	Cytoplasmic	Extracellular	TMD	ER-targeted	PM	597	502
AGP3	YFL055W	P43548	TRANSMEM 58..78; /note="Helical"; /evidence="ECO:0000255"; TRANSMEM 82..102; /note="Helical"; /evidence="ECO:0000255"; TRANSMEM 127..147; /note="Helical"; /evidence="ECO:0000255"; TRANSMEM 169..189; /note="Helical"; /evidence="ECO:0000255"; TRANSMEM 194..214; /note="Helical"; /evidence="ECO:0000255"; TRANSMEM 242..262; /note="Helical"; /evidence="ECO:0000255"; TRANSMEM 281..301; /note="Helical"; …	NA	TOPO_DOM 1..57; /note="Cytoplasmic"; /evidence="ECO:0000255"; TOPO_DOM 79..81; /note="Extracellular"; /evidence="ECO:0000255"; TOPO_DOM 103..126; /note="Cytoplasmic"; /evidence="ECO:0000255"; TOPO_DOM 148..168; /note="Extracellular"; /evidence="ECO:0000255"; TOPO_DOM 190..193; /note="Cytoplasmic"; /evidence="ECO:0000255"; TOPO_DOM 215..241; /note="Extracellular"; /evidence="ECO:0000255"; TOPO_DOM…	12	58	Cytoplasmic	Extracellular	TMD	ER-targeted	ER	559	501
AGX1	YFL030W	P43567	NA	NA	NA	NA	NA	NA	NA	Cytonuclear	Cytonuclear	CP	386	NA
AHA1	YDR214W	Q12449	NA	NA	NA	NA	NA	NA	NA	Cytonuclear	Cytonuclear	CP	351	NA
AHC1	YOR023C	Q12433	NA	NA	NA	NA	NA	NA	NA	Cytonuclear	Cytonuclear	CP	567	NA
AHC2	YCR082W	P25649	NA	NA	NA	NA	NA	NA	NA	Cytonuclear	Cytonuclear	CP	129	NA
AHK1	YDL073W	Q07454	NA	NA	NA	NA	NA	NA	NA	Cytonuclear	Cytonuclear	UK	985	NA
AHP1	YLR109W	P38013	NA	NA	NA	NA	NA	NA	NA	Cytonuclear	Cytonuclear	CP	177	NA
AHT1	YHR093W	P29589	NA	NA	NA	NA	NA	NA	NA	NA	other	UK	183	NA
AI1	Q0050	P03875	NA	NA	NA	NA	NA	NA	NA	mito	mito	MT	835	NA
AI2	Q0055	P03876	NA	NA	NA	NA	NA	NA	NA	mito	mito	MT	855	NA
AI3	Q0060	P03877	TRANSMEM 16..36; /note="Helical"; /evidence="ECO:0000255"; TRANSMEM 57..77; /note="Helical"; /evidence="ECO:0000255"	NA	NA	2	16	NA	NA	mito	mito	MT	416	400
AI4	Q0065	P03878	NA	NA	NA	NA	NA	NA	NA	mito	mito	MT	557	NA
AI5_ALPHA	Q0070	Q9ZZX1	TRANSMEM 16..36; /note="Helical"; /evidence="ECO:0000255"; TRANSMEM 57..77; /note="Helical"; /evidence="ECO:0000255"; TRANSMEM 101..121; /note="Helical"; /evidence="ECO:0000255"; TRANSMEM 147..167; /note="Helical"; /evidence="ECO:0000255"; TRANSMEM 182..202; /note="Helical"; /evidence="ECO:0000255"; TRANSMEM 235..255; /note="Helical"; /evidence="ECO:0000255"; TRANSMEM 267..287; /note="Helical"; /…	NA	NA	10	16	NA	NA	mito	mito	MT	631	615
AI5_BETA	Q0075	Q9ZZX0	NA	NA	NA	NA	NA	NA	NA	mito	mito	MT	355	NA
AIF1	YNR074C	P52923	TRANSMEM 7..25; /note="Helical"; /evidence="ECO:0000255"	NA	NA	1	7	NA	NA	Exception	other	CP	379	372
AIM10	YER087W	P39965	NA	NA	NA	NA	NA	NA	NA	Cytonuclear	Cytonuclear	CP	577	NA
AIM11	YER093C-A	P87275	TRANSMEM 20..37; /note="Helical"; /evidence="ECO:0000255"; TRANSMEM 66..88; /note="Helical"; /evidence="ECO:0000255"	NA	NA	2	20	NA	NA	Exception	other	MT	138	118
AIM14	YGL160W	P53109	TRANSMEM 21..41; /note="Helical"; /evidence="ECO:0000255"; TRANSMEM 70..90; /note="Helical"; /evidence="ECO:0000255"; TRANSMEM 142..162; /note="Helical"; /evidence="ECO:0000255"; TRANSMEM 177..197; /note="Helical"; /evidence="ECO:0000255"; TRANSMEM 374..394; /note="Helical"; /evidence="ECO:0000255"	NA	TOPO_DOM 1..20; /note="Extracellular"; /evidence="ECO:0000255"; TOPO_DOM 42..69; /note="Cytoplasmic"; /evidence="ECO:0000255"; TOPO_DOM 91..141; /note="Extracellular"; /evidence="ECO:0000255"; TOPO_DOM 163..176; /note="Cytoplasmic"; /evidence="ECO:0000255"; TOPO_DOM 198..373; /note="Extracellular"; /evidence="ECO:0000255"; TOPO_DOM 395..570; /note="Cytoplasmic"; /evidence="ECO:0000255"	5	21	Extracellular	Cytoplasmic	TMD	ER-targeted	ER	571	550
AIM17	YHL021C	P23180	NA	NA	NA	NA	NA	NA	NA	mito	mito	MT	466	NA
AIM18	YHR198C	P38884	NA	NA	NA	NA	NA	NA	NA	mito	mito	MT	322	NA
AIM19	YIL087C	P40502	TRANSMEM 31..48; /note="Helical"; /evidence="ECO:0000255"; TRANSMEM 80..96; /note="Helical"; /evidence="ECO:0000255"; TRANSMEM 103..119; /note="Helical"; /evidence="ECO:0000255"; TRANSMEM 131..147; /note="Helical"; /evidence="ECO:0000255"	NA	NA	4	31	NA	NA	mito	mito	MT	158	127
AIM2	YAL049C	P39721	NA	NA	NA	NA	NA	NA	NA	Cytonuclear	Cytonuclear	CP	247	NA
AIM20	YIL158W	P40451	TRANSMEM 6..26; /note="Helical"; /evidence="ECO:0000255"	NA	NA	1	6	NA	NA	Exception	other	CP	205	199
AIM21	YIR003W	P40563	NA	NA	NA	NA	NA	NA	NA	Cytonuclear	Cytonuclear	CP	680	NA
AIM22	YJL046W	P47051	NA	NA	NA	NA	NA	NA	NA	Cytonuclear	Cytonuclear	MT	410	NA
AIM23	YJL131C	P47015	NA	NA	NA	NA	NA	NA	NA	mito	mito	MT	357	NA
AIM24	YJR080C	P47127	NA	NA	NA	NA	NA	NA	NA	mito	mito	MT	395	NA
AIM25	YJR100C	P47140	NA	NA	NA	NA	NA	NA	NA	Cytonuclear	Cytonuclear	MT	328	NA
AIM26	YKL037W	P32858	TRANSMEM 7..27; /note="Helical"; /evidence="ECO:0000255"; TRANSMEM 41..61; /note="Helical"; /evidence="ECO:0000255"; TRANSMEM 98..118; /note="Helical"; /evidence="ECO:0000255"	NA	NA	3	7	NA	NA	Exception	other	MT	119	112
AIM29	YKR074W	P36154	NA	NA	NA	NA	NA	NA	NA	Cytonuclear	Cytonuclear	CP	156	NA
AIM3	YBR108W	P38266	NA	NA	NA	NA	NA	NA	NA	Cytonuclear	Cytonuclear	UK	948	NA
AIM32	YML050W	Q04689	NA	NA	NA	NA	NA	NA	NA	Exception	other	UK	312	NA
AIM33	YML087C	Q04516	TRANSMEM 15..35; /note="Helical"; /evidence="ECO:0000255"; TRANSMEM 42..62; /note="Helical"; /evidence="ECO:0000255"; TRANSMEM 180..200; /note="Helical"; /evidence="ECO:0000255"	NA	TOPO_DOM 1..14; /note="Extracellular"; /evidence="ECO:0000255"; TOPO_DOM 36..41; /note="Cytoplasmic"; /evidence="ECO:0000255"; TOPO_DOM 63..179; /note="Extracellular"; /evidence="ECO:0000255"; TOPO_DOM 201..312; /note="Cytoplasmic"; /evidence="ECO:0000255"	3	15	Extracellular	Cytoplasmic	TMD	ER-targeted	PM	313	298
AIM34	YMR003W	Q03673	TRANSMEM 172..187; /note="Helical"; /evidence="ECO:0000255"	NA	NA	1	172	NA	NA	mito	mito	MT	199	27
AIM36	YMR157C	Q03798	TRANSMEM 64..82; /note="Helical"; /evidence="ECO:0000255"	NA	NA	1	64	NA	NA	mito	mito	MT	256	192
AIM39	YOL053W	Q08223	TRANSMEM 156..176; /note="Helical"; /evidence="ECO:0000255"	NA	NA	1	156	NA	NA	Exception	other	CP	396	240
AIM4	YBR194W	P38305	NA	NA	NA	NA	NA	NA	NA	Cytonuclear	Cytonuclear	CP	124	NA
AIM41	YOR215C	Q12032	NA	NA	NA	NA	NA	NA	NA	mito	mito	MT	186	NA
AIM44	YPL158C	Q99299	NA	NA	NA	NA	NA	NA	NA	Cytonuclear	Cytonuclear	PM	759	NA
AIM45	YPR004C	Q12480	NA	NA	NA	NA	NA	NA	NA	mito	mito	MT	345	NA
AIM46	YHR199C	P38885	NA	NA	NA	NA	NA	NA	NA	mito	mito	MT	311	NA
AIM6	YDL237W	Q07716	NA	SIGNAL 1..26; /evidence="ECO:0000255"	NA	NA	1	NA	NA	SS	ER-targeted	UK	391	390
AIM7	YDR063W	Q12156	NA	NA	NA	NA	NA	NA	NA	Cytonuclear	Cytonuclear	CP	150	NA
AIM9	YER080W	P40053	NA	NA	NA	NA	NA	NA	NA	mito	mito	MT	628	NA
AIP1	YMR092C	P46680	NA	NA	NA	NA	NA	NA	NA	Cytonuclear	Cytonuclear	CP	616	NA
AIR1	YIL079C	P40507	NA	NA	NA	NA	NA	NA	NA	Cytonuclear	Cytonuclear	CP	361	NA
AIR2	YDL175C	Q12476	NA	NA	NA	NA	NA	NA	NA	Cytonuclear	Cytonuclear	NC	345	NA
AKL1	YBR059C	P38080	NA	NA	NA	NA	NA	NA	NA	Cytonuclear	Cytonuclear	CP	1109	NA
AKR1	YDR264C	P39010	TRANSMEM 322..341; /note="Helical"; /evidence="ECO:0000255"; TRANSMEM 347..364; /note="Helical"; /evidence="ECO:0000255"; TRANSMEM 385..405; /note="Helical"; /evidence="ECO:0000255"; TRANSMEM 419..439; /note="Helical"; /evidence="ECO:0000255"; TRANSMEM 514..534; /note="Helical"; /evidence="ECO:0000255"; TRANSMEM 571..591; /note="Helical"; /evidence="ECO:0000255"	NA	TOPO_DOM 1..321; /note="Cytoplasmic"; TOPO_DOM 342..346; /note="Lumenal"; TOPO_DOM 365..384; /note="Cytoplasmic"; TOPO_DOM 406..418; /note="Lumenal"; TOPO_DOM 440..513; /note="Cytoplasmic"; TOPO_DOM 535..570; /note="Lumenal"; TOPO_DOM 592..764; /note="Cytoplasmic"	6	322	Cytoplasmic	Lumenal	TMD	ER-targeted	GOM	765	443
AKR2	YOR034C	Q12013	TRANSMEM 307..327; /note="Helical"; /evidence="ECO:0000255"; TRANSMEM 328..348; /note="Helical"; /evidence="ECO:0000255"; TRANSMEM 361..381; /note="Helical"; /evidence="ECO:0000255"; TRANSMEM 393..413; /note="Helical"; /evidence="ECO:0000255"; TRANSMEM 490..510; /note="Helical"; /evidence="ECO:0000255"; TRANSMEM 547..567; /note="Helical"; /evidence="ECO:0000255"	NA	TOPO_DOM 1..306; /note="Cytoplasmic"; /evidence="ECO:0000255"; TOPO_DOM 349..360; /note="Cytoplasmic"; /evidence="ECO:0000255"; TOPO_DOM 382..392; /note="Extracellular"; /evidence="ECO:0000255"; TOPO_DOM 414..489; /note="Cytoplasmic"; /evidence="ECO:0000255"; TOPO_DOM 511..546; /note="Extracellular"; /evidence="ECO:0000255"; TOPO_DOM 568..749; /note="Cytoplasmic"; /evidence="ECO:0000255"	6	307	Cytoplasmic	Cytoplasmic	TMD	ER-targeted	GO	750	443
ALA1	YOR335C	P40825	NA	NA	NA	NA	NA	NA	NA	Cytonuclear	Cytonuclear	CP	959	NA
ALB1	YJL122W	P47019	NA	NA	NA	NA	NA	NA	NA	Cytonuclear	Cytonuclear	CP	176	NA
ALD2	YMR170C	P47771	NA	NA	NA	NA	NA	NA	NA	Cytonuclear	Cytonuclear	CP	507	NA
ALD3	YMR169C	P54114	NA	NA	NA	NA	NA	NA	NA	Cytonuclear	Cytonuclear	CP	507	NA
ALD4	YOR374W	P46367	NA	NA	NA	NA	NA	NA	NA	mito	mito	MT	520	NA
ALD5	YER073W	P40047	NA	NA	NA	NA	NA	NA	NA	mito	mito	MT	521	NA
ALD6	YPL061W	P54115	NA	NA	NA	NA	NA	NA	NA	Cytonuclear	Cytonuclear	CP	501	NA
ALE1	YOR175C	Q08548	TRANSMEM 20..39; /note="Helical"; /evidence="ECO:0000255"; TRANSMEM 52..72; /note="Helical"; /evidence="ECO:0000255"; TRANSMEM 93..113; /note="Helical"; /evidence="ECO:0000255"; TRANSMEM 232..252; /note="Helical"; /evidence="ECO:0000255"; TRANSMEM 275..295; /note="Helical"; /evidence="ECO:0000255"; TRANSMEM 430..450; /note="Helical"; /evidence="ECO:0000255"; TRANSMEM 457..477; /note="Helical"; /e…	NA	TOPO_DOM 1..19; /note="Lumenal"; /evidence="ECO:0000255"; TOPO_DOM 40..51; /note="Cytoplasmic"; /evidence="ECO:0000255"; TOPO_DOM 73..92; /note="Lumenal"; /evidence="ECO:0000255"; TOPO_DOM 114..231; /note="Cytoplasmic"; /evidence="ECO:0000255"; TOPO_DOM 253..274; /note="Lumenal"; /evidence="ECO:0000255"; TOPO_DOM 296..429; /note="Cytoplasmic"; /evidence="ECO:0000255"; TOPO_DOM 451..456; /note="Lu…	7	20	Lumenal	Cytoplasmic	TMD	ER-targeted	ERM	620	600
ALF1	YNL148C	P53904	NA	NA	NA	NA	NA	NA	NA	Cytonuclear	Cytonuclear	CP	255	NA
ALG1	YBR110W	P16661	TRANSMEM 8..34; /note="Helical; Signal-anchor for type II membrane protein"; /evidence="ECO:0000255"	NA	TOPO_DOM 1..7; /note="Cytoplasmic"; /evidence="ECO:0000255"; TOPO_DOM 35..449; /note="Lumenal"; /evidence="ECO:0000255"	1	8	Cytoplasmic	Lumenal	TMD	ER-targeted	ERM	450	442
ALG11	YNL048W	P53954	TRANSMEM 21..41; /note="Helical; Signal-anchor for type II membrane protein"; /evidence="ECO:0000255"	NA	TOPO_DOM 1..20; /note="Cytoplasmic"; /evidence="ECO:0000255"; TOPO_DOM 42..548; /note="Lumenal"; /evidence="ECO:0000255"	1	21	Cytoplasmic	Lumenal	TMD	ER-targeted	ERM	549	528
ALG12	YNR030W	P53730	TRANSMEM 3..23; /note="Helical"; /evidence="ECO:0000255"; TRANSMEM 62..82; /note="Helical"; /evidence="ECO:0000255"; TRANSMEM 90..110; /note="Helical"; /evidence="ECO:0000255"; TRANSMEM 137..157; /note="Helical"; /evidence="ECO:0000255"; TRANSMEM 179..199; /note="Helical"; /evidence="ECO:0000255"; TRANSMEM 203..223; /note="Helical"; /evidence="ECO:0000255"; TRANSMEM 228..248; /note="Helical"; /ev…	NA	TOPO_DOM 1..2; /note="Lumenal"; /evidence="ECO:0000255"; TOPO_DOM 24..61; /note="Cytoplasmic"; /evidence="ECO:0000255"; TOPO_DOM 83..89; /note="Lumenal"; /evidence="ECO:0000255"; TOPO_DOM 111..136; /note="Cytoplasmic"; /evidence="ECO:0000255"; TOPO_DOM 158..178; /note="Lumenal"; /evidence="ECO:0000255"; TOPO_DOM 200..202; /note="Cytoplasmic"; /evidence="ECO:0000255"; TOPO_DOM 224..227; /note="Lum…	12	3	Lumenal	Cytoplasmic	TMD	ER-targeted	ERM	552	549
ALG13	YGL047W	P53178	NA	NA	NA	NA	NA	NA	NA	Cytonuclear	Cytonuclear	CP	203	NA
ALG14	YBR070C	P38242	TRANSMEM 8..28; /note="Helical"; /evidence="ECO:0000255"	NA	TOPO_DOM 1..7; /note="Lumenal"; /evidence="ECO:0000269|PubMed:17686769"; TOPO_DOM 29..237; /note="Cytoplasmic"; /evidence="ECO:0000269|PubMed:17686769"	1	8	Lumenal	Cytoplasmic	TMD	ER-targeted	ERM	238	230
ALG2	YGL065C	P43636	TRANSMEM 64..84; /note="Helical"; /evidence="ECO:0000255"; TRANSMEM 112..132; /note="Helical"; /evidence="ECO:0000255"; TRANSMEM 443..463; /note="Helical"; /evidence="ECO:0000255"	NA	NA	3	64	NA	NA	TMD	ER-targeted	ER	504	440
ALG3	YBL082C	P38179	TRANSMEM 42..62; /note="Helical"; /evidence="ECO:0000255"; TRANSMEM 96..116; /note="Helical"; /evidence="ECO:0000255"; TRANSMEM 138..158; /note="Helical"; /evidence="ECO:0000255"; TRANSMEM 172..192; /note="Helical"; /evidence="ECO:0000255"; TRANSMEM 217..237; /note="Helical"; /evidence="ECO:0000255"; TRANSMEM 243..263; /note="Helical"; /evidence="ECO:0000255"; TRANSMEM 303..323; /note="Helical"; …	NA	TOPO_DOM 1..41; /note="Lumenal"; /evidence="ECO:0000255"; TOPO_DOM 63..95; /note="Cytoplasmic"; /evidence="ECO:0000255"; TOPO_DOM 117..137; /note="Lumenal"; /evidence="ECO:0000255"; TOPO_DOM 159..171; /note="Cytoplasmic"; /evidence="ECO:0000255"; TOPO_DOM 193..216; /note="Lumenal"; /evidence="ECO:0000255"; TOPO_DOM 238..242; /note="Cytoplasmic"; /evidence="ECO:0000255"; TOPO_DOM 264..302; /note="…	10	42	Lumenal	Cytoplasmic	TMD	ER-targeted	ERM	459	417
ALG5	YPL227C	P40350	TRANSMEM 13..33; /note="Helical; Signal-anchor for type II membrane protein"; /evidence="ECO:0000255"	NA	TOPO_DOM 1..12; /note="Cytoplasmic"; /evidence="ECO:0000255"; TOPO_DOM 34..334; /note="Lumenal"; /evidence="ECO:0000255"	1	13	Cytoplasmic	Lumenal	TMD	ER-targeted	ERM	335	322
ALG6	YOR002W	Q12001	TRANSMEM 36..56; /note="Helical"; /evidence="ECO:0000255"; TRANSMEM 105..125; /note="Helical"; /evidence="ECO:0000255"; TRANSMEM 146..166; /note="Helical"; /evidence="ECO:0000255"; TRANSMEM 172..192; /note="Helical"; /evidence="ECO:0000255"; TRANSMEM 224..244; /note="Helical"; /evidence="ECO:0000255"; TRANSMEM 264..284; /note="Helical"; /evidence="ECO:0000255"; TRANSMEM 333..353; /note="Helical";…	NA	TOPO_DOM 1..35; /note="Cytoplasmic"; /evidence="ECO:0000255"; TOPO_DOM 57..104; /note="Lumenal"; /evidence="ECO:0000255"; TOPO_DOM 126..145; /note="Cytoplasmic"; /evidence="ECO:0000255"; TOPO_DOM 167..171; /note="Lumenal"; /evidence="ECO:0000255"; TOPO_DOM 193..223; /note="Cytoplasmic"; /evidence="ECO:0000255"; TOPO_DOM 245..263; /note="Lumenal"; /evidence="ECO:0000255"; TOPO_DOM 285..332; /note=…	12	36	Cytoplasmic	Lumenal	TMD	ER-targeted	ERM	545	509
ALG7	YBR243C	P07286	TRANSMEM 24..44; /note="Helical"; /evidence="ECO:0000255"; TRANSMEM 72..92; /note="Helical"; /evidence="ECO:0000255"; TRANSMEM 129..149; /note="Helical"; /evidence="ECO:0000255"; TRANSMEM 157..177; /note="Helical"; /evidence="ECO:0000255"; TRANSMEM 202..222; /note="Helical"; /evidence="ECO:0000255"; TRANSMEM 231..251; /note="Helical"; /evidence="ECO:0000255"; TRANSMEM 256..276; /note="Helical"; /…	NA	NA	11	24	NA	NA	TMD	ER-targeted	ER	449	425
ALG8	YOR067C	P40351	TRANSMEM 43..63; /note="Helical"; /evidence="ECO:0000255"; TRANSMEM 93..113; /note="Helical"; /evidence="ECO:0000255"; TRANSMEM 140..160; /note="Helical"; /evidence="ECO:0000255"; TRANSMEM 169..189; /note="Helical"; /evidence="ECO:0000255"; TRANSMEM 220..240; /note="Helical"; /evidence="ECO:0000255"; TRANSMEM 267..287; /note="Helical"; /evidence="ECO:0000255"; TRANSMEM 308..328; /note="Helical"; …	NA	TOPO_DOM 1..42; /note="Lumenal"; /evidence="ECO:0000255"; TOPO_DOM 64..92; /note="Cytoplasmic"; /evidence="ECO:0000255"; TOPO_DOM 114..139; /note="Lumenal"; /evidence="ECO:0000255"; TOPO_DOM 161..168; /note="Cytoplasmic"; /evidence="ECO:0000255"; TOPO_DOM 190..219; /note="Lumenal"; /evidence="ECO:0000255"; TOPO_DOM 241..266; /note="Cytoplasmic"; /evidence="ECO:0000255"; TOPO_DOM 288..307; /note="…	13	43	Lumenal	Cytoplasmic	TMD	ER-targeted	ERM	578	535
ALG9	YNL219C	P53868	TRANSMEM 8..28; /note="Helical"; /evidence="ECO:0000255"; TRANSMEM 63..83; /note="Helical"; /evidence="ECO:0000255"; TRANSMEM 87..107; /note="Helical"; /evidence="ECO:0000255"; TRANSMEM 114..134; /note="Helical"; /evidence="ECO:0000255"; TRANSMEM 177..197; /note="Helical"; /evidence="ECO:0000255"; TRANSMEM 214..234; /note="Helical"; /evidence="ECO:0000255"; TRANSMEM 269..289; /note="Helical"; /ev…	NA	TOPO_DOM 1..7; /note="Cytoplasmic"; /evidence="ECO:0000255"; TOPO_DOM 29..62; /note="Lumenal"; /evidence="ECO:0000255"; TOPO_DOM 84..86; /note="Cytoplasmic"; /evidence="ECO:0000255"; TOPO_DOM 108..113; /note="Lumenal"; /evidence="ECO:0000255"; TOPO_DOM 135..176; /note="Cytoplasmic"; /evidence="ECO:0000255"; TOPO_DOM 198..213; /note="Lumenal"; /evidence="ECO:0000255"; TOPO_DOM 235..268; /note="Cyt…	9	8	Cytoplasmic	Lumenal	TMD	ER-targeted	ERM	556	548
ALK1	YGL021W	P43633	NA	NA	NA	NA	NA	NA	NA	Cytonuclear	Cytonuclear	UK	761	NA
ALK2	YBL009W	P32789	NA	NA	NA	NA	NA	NA	NA	Cytonuclear	Cytonuclear	UK	677	NA
ALO1	YML086C	P54783	NA	NA	NA	NA	NA	NA	NA	mito	mito	MT	527	NA
ALP1	YNL270C	P38971	TRANSMEM 74..93; /note="Helical"; /evidence="ECO:0000255"; TRANSMEM 96..116; /note="Helical"; /evidence="ECO:0000255"; TRANSMEM 154..174; /note="Helical"; /evidence="ECO:0000255"; TRANSMEM 180..200; /note="Helical"; /evidence="ECO:0000255"; TRANSMEM 210..230; /note="Helical"; /evidence="ECO:0000255"; TRANSMEM 266..286; /note="Helical"; /evidence="ECO:0000255"; TRANSMEM 307..327; /note="Helical"; …	NA	TOPO_DOM 1..73; /note="Cytoplasmic"; /evidence="ECO:0000255"; TOPO_DOM 94..95; /note="Extracellular"; /evidence="ECO:0000255"; TOPO_DOM 117..153; /note="Cytoplasmic"; /evidence="ECO:0000255"; TOPO_DOM 175..179; /note="Extracellular"; /evidence="ECO:0000255"; TOPO_DOM 201..209; /note="Cytoplasmic"; /evidence="ECO:0000255"; TOPO_DOM 231..265; /note="Extracellular"; /evidence="ECO:0000255"; TOPO_DOM…	12	74	Cytoplasmic	Extracellular	TMD	ER-targeted	ER	574	500
ALR1	YOL130W	Q08269	TRANSMEM 744..764; /note="Helical"; /evidence="ECO:0000255"; TRANSMEM 773..793; /note="Helical"; /evidence="ECO:0000255"	NA	NA	2	744	NA	NA	TMD	ER-targeted	PM	860	116
ALR2	YFL050C	P43553	TRANSMEM 742..762; /note="Helical"; /evidence="ECO:0000255"; TRANSMEM 772..792; /note="Helical"; /evidence="ECO:0000255"	NA	TOPO_DOM 1..741; /note="Cytoplasmic"; /evidence="ECO:0000255"; TOPO_DOM 763..771; /note="Extracellular"; /evidence="ECO:0000255"; TOPO_DOM 793..858; /note="Cytoplasmic"; /evidence="ECO:0000255"	2	742	Cytoplasmic	Extracellular	TMD	ER-targeted	PM	859	117
ALT1	YLR089C	P52893	NA	NA	NA	NA	NA	NA	NA	Cytonuclear	Cytonuclear	MT	593	NA
ALT2	YDR111C	P52892	NA	NA	NA	NA	NA	NA	NA	Cytonuclear	Cytonuclear	CP	508	NA
ALY1	YKR021W	P36117	NA	NA	NA	NA	NA	NA	NA	Cytonuclear	Cytonuclear	CP	916	NA
ALY2	YJL084C	P47029	NA	NA	NA	NA	NA	NA	NA	Cytonuclear	Cytonuclear	CP	1047	NA
AMA1	YGR225W	P50082	NA	NA	NA	NA	NA	NA	NA	Cytonuclear	Cytonuclear	UK	594	NA
AMD1	YML035C	P15274	NA	NA	NA	NA	NA	NA	NA	Cytonuclear	Cytonuclear	CP	811	NA
AMD2	YDR242W	P22580	NA	NA	NA	NA	NA	NA	NA	Cytonuclear	Cytonuclear	UK	550	NA
AME1	YBR211C	P38313	NA	NA	NA	NA	NA	NA	NA	Cytonuclear	Cytonuclear	CP	325	NA
AMF1	YOR378W	Q08902	TRANSMEM 79..99; /note="Helical"; /evidence="ECO:0000255"; TRANSMEM 112..132; /note="Helical"; /evidence="ECO:0000255"; TRANSMEM 141..161; /note="Helical"; /evidence="ECO:0000255"; TRANSMEM 172..192; /note="Helical"; /evidence="ECO:0000255"; TRANSMEM 203..223; /note="Helical"; /evidence="ECO:0000255"; TRANSMEM 242..262; /note="Helical"; /evidence="ECO:0000255"; TRANSMEM 271..291; /note="Helical";…	NA	TOPO_DOM 1..78; /note="Extracellular"; /evidence="ECO:0000255"; TOPO_DOM 100..111; /note="Cytoplasmic"; /evidence="ECO:0000255"; TOPO_DOM 133..140; /note="Extracellular"; /evidence="ECO:0000255"; TOPO_DOM 162..171; /note="Cytoplasmic"; /evidence="ECO:0000255"; TOPO_DOM 193..202; /note="Extracellular"; /evidence="ECO:0000255"; TOPO_DOM 224..241; /note="Cytoplasmic"; /evidence="ECO:0000255"; TOPO_D…	13	79	Extracellular	Cytoplasmic	TMD	ER-targeted	PM	516	437
AMN1	YBR158W	P38285	NA	NA	NA	NA	NA	NA	NA	Cytonuclear	Cytonuclear	CP	550	NA
AMS1	YGL156W	P22855	NA	NA	NA	NA	NA	NA	NA	Cytonuclear	Cytonuclear	UK	1084	NA
ANB1	YJR047C	P19211	NA	NA	NA	NA	NA	NA	NA	Cytonuclear	Cytonuclear	CP	158	NA
ANP1	YEL036C	P32629	TRANSMEM 16..27; /note="Helical; Signal-anchor for type II membrane protein"	NA	TOPO_DOM 1..15; /note="Cytoplasmic"; /evidence="ECO:0000255"; TOPO_DOM 28..500; /note="Lumenal"; /evidence="ECO:0000255"	1	16	Cytoplasmic	Lumenal	TMD	ER-targeted	ERM	501	485
ANR2	YKL047W	P36090	NA	NA	NA	NA	NA	NA	NA	NA	other	CP	517	NA
ANS1	YHR126C	P38832	NA	SIGNAL 1..20; /evidence="ECO:0000255"	NA	NA	1	NA	NA	SS	ER-targeted	PM	160	159
ANT1	YPR128C	Q06497	TRANSMEM 1..21; /note="Helical; Name=1"; /evidence="ECO:0000255"; TRANSMEM 78..98; /note="Helical; Name=2"; /evidence="ECO:0000255"; TRANSMEM 128..148; /note="Helical; Name=3"; /evidence="ECO:0000255"; TRANSMEM 185..202; /note="Helical; Name=4"; /evidence="ECO:0000255"; TRANSMEM 226..246; /note="Helical; Name=5"; /evidence="ECO:0000255"; TRANSMEM 277..297; /note="Helical; Name=6"; /evidence="ECO:…	NA	NA	6	1	NA	NA	Exception	other	CP	329	328
ANY1	YMR010W	Q03687	TRANSMEM 52..72; /note="Helical"; /evidence="ECO:0000255"; TRANSMEM 77..97; /note="Helical"; /evidence="ECO:0000255"; TRANSMEM 104..124; /note="Helical"; /evidence="ECO:0000255"; TRANSMEM 178..198; /note="Helical"; /evidence="ECO:0000255"; TRANSMEM 224..244; /note="Helical"; /evidence="ECO:0000255"; TRANSMEM 255..275; /note="Helical"; /evidence="ECO:0000255"; TRANSMEM 284..306; /note="Helical"; /…	NA	TOPO_DOM 1..51; /note="Cytoplasmic"; /evidence="ECO:0000305|PubMed:27811238"; TOPO_DOM 73..76; /note="Lumenal"; /evidence="ECO:0000305|PubMed:27811238"; TOPO_DOM 98..103; /note="Cytoplasmic"; /evidence="ECO:0000305|PubMed:27811238"; TOPO_DOM 125..177; /note="Lumenal"; /evidence="ECO:0000305|PubMed:27811238"; TOPO_DOM 199..223; /note="Cytoplasmic"; /evidence="ECO:0000305|PubMed:27811238"; TOPO_DOM…	8	52	Cytoplasmic	Lumenal	TMD	ER-targeted	GOM	406	354
AOS1	YPR180W	Q06624	NA	NA	NA	NA	NA	NA	NA	Cytonuclear	Cytonuclear	CP	348	NA
APA1	YCL050C	P16550	NA	NA	NA	NA	NA	NA	NA	Cytonuclear	Cytonuclear	CP	322	NA
APA2	YDR530C	P22108	NA	NA	NA	NA	NA	NA	NA	Cytonuclear	Cytonuclear	CP	326	NA
APC1	YNL172W	P53886	NA	NA	NA	NA	NA	NA	NA	Exception	other	CP	1749	NA
APC11	YDL008W	Q12157	NA	NA	NA	NA	NA	NA	NA	Cytonuclear	Cytonuclear	UK	166	NA
APC2	YLR127C	Q12440	NA	NA	NA	NA	NA	NA	NA	Cytonuclear	Cytonuclear	CP	854	NA
APC4	YDR118W	Q04601	NA	NA	NA	NA	NA	NA	NA	Cytonuclear	Cytonuclear	CP	653	NA
APC5	YOR249C	Q08683	NA	NA	NA	NA	NA	NA	NA	Cytonuclear	Cytonuclear	NC	686	NA
APC9	YLR102C	Q12107	NA	NA	NA	NA	NA	NA	NA	Cytonuclear	Cytonuclear	CP	266	NA
APD1	YBR151W	P38281	NA	NA	NA	NA	NA	NA	NA	Cytonuclear	Cytonuclear	CP	317	NA
APE2	YKL157W	P32454	NA	NA	NA	NA	NA	NA	NA	mito	mito	CP	953	NA
APE3	YBR286W	P37302	NA	SIGNAL 1..21; /evidence="ECO:0000255"	NA	NA	1	NA	NA	SS	ER-targeted	UK	538	537
APE4	YHR113W	P38821	NA	NA	NA	NA	NA	NA	NA	NA	other	CP	491	NA
API2	YDR525W	Q04413	NA	NA	NA	NA	NA	NA	NA	NA	other	UK	110	NA
APJ1	YNL077W	P53940	NA	NA	NA	NA	NA	NA	NA	Cytonuclear	Cytonuclear	CP	529	NA
APL1	YJR005W	P27351	NA	NA	NA	NA	NA	NA	NA	Cytonuclear	Cytonuclear	PM	701	NA
APL2	YKL135C	P36000	NA	NA	NA	NA	NA	NA	NA	Cytonuclear	Cytonuclear	CP	727	NA
APL3	YBL037W	P38065	NA	NA	NA	NA	NA	NA	NA	Cytonuclear	Cytonuclear	PM	1026	NA
APL4	YPR029C	Q12028	NA	NA	NA	NA	NA	NA	NA	Cytonuclear	Cytonuclear	CP	833	NA
APL5	YPL195W	Q08951	NA	NA	NA	NA	NA	NA	NA	Cytonuclear	Cytonuclear	CP	933	NA
APL6	YGR261C	P46682	NA	NA	NA	NA	NA	NA	NA	Cytonuclear	Cytonuclear	CP	810	NA
APM1	YPL259C	Q00776	NA	NA	NA	NA	NA	NA	NA	Cytonuclear	Cytonuclear	CP	476	NA
APM2	YHL019C	P38700	NA	NA	NA	NA	NA	NA	NA	Cytonuclear	Cytonuclear	CP	606	NA
APM3	YBR288C	P38153	NA	NA	NA	NA	NA	NA	NA	Cytonuclear	Cytonuclear	GO	484	NA
APM4	YOL062C	Q99186	NA	NA	NA	NA	NA	NA	NA	Cytonuclear	Cytonuclear	CP	492	NA
APN1	YKL114C	P22936	NA	NA	NA	NA	NA	NA	NA	mito	mito	CP	368	NA
APN2	YBL019W	P38207	NA	NA	NA	NA	NA	NA	NA	Cytonuclear	Cytonuclear	NC	521	NA
APP1	YNL094W	P53933	NA	NA	NA	NA	NA	NA	NA	Cytonuclear	Cytonuclear	CP	588	NA
APQ12	YIL040W	P40532	TRANSMEM 40..58; /note="Helical"; /evidence="ECO:0000255"; TRANSMEM 68..84; /note="Helical"; /evidence="ECO:0000255"	NA	TOPO_DOM 1..39; /note="Cytoplasmic"; /evidence="ECO:0000255"; TOPO_DOM 59..67; /note="Perinuclear space"; /evidence="ECO:0000255"; TOPO_DOM 85..138; /note="Cytoplasmic"; /evidence="ECO:0000255"	2	40	Cytoplasmic	Perinuclear	Exception	other	ERM	139	99
APQ13	YJL075C	P47036	TRANSMEM 35..55; /note="Helical"; /evidence="ECO:0000255"	NA	NA	1	35	NA	NA	Exception	other	UK	139	104
APS1	YLR170C	P35181	NA	NA	NA	NA	NA	NA	NA	Cytonuclear	Cytonuclear	CP	157	NA
APS2	YJR058C	Q00381	NA	NA	NA	NA	NA	NA	NA	Cytonuclear	Cytonuclear	NC	148	NA
APS3	YJL024C	P47064	NA	NA	NA	NA	NA	NA	NA	Cytonuclear	Cytonuclear	GO	195	NA
APT1	YML022W	P49435	NA	NA	NA	NA	NA	NA	NA	Cytonuclear	Cytonuclear	CP	188	NA
APT2	YDR441C	P36973	NA	NA	NA	NA	NA	NA	NA	Cytonuclear	Cytonuclear	CP	182	NA
AQR1	YNL065W	P53943	TRANSMEM 100..120; /note="Helical"; /evidence="ECO:0000255"; TRANSMEM 140..160; /note="Helical"; /evidence="ECO:0000255"; TRANSMEM 167..187; /note="Helical"; /evidence="ECO:0000255"; TRANSMEM 189..209; /note="Helical"; /evidence="ECO:0000255"; TRANSMEM 226..246; /note="Helical"; /evidence="ECO:0000255"; TRANSMEM 256..276; /note="Helical"; /evidence="ECO:0000255"; TRANSMEM 335..355; /note="Helical…	NA	TOPO_DOM 1..99; /note="Extracellular"; /evidence="ECO:0000255"; TOPO_DOM 121..139; /note="Cytoplasmic"; /evidence="ECO:0000255"; TOPO_DOM 161..166; /note="Extracellular"; /evidence="ECO:0000255"; TOPO_DOM 188; /note="Cytoplasmic"; /evidence="ECO:0000255"; TOPO_DOM 210..225; /note="Extracellular"; /evidence="ECO:0000255"; TOPO_DOM 247..255; /note="Cytoplasmic"; /evidence="ECO:0000255"; TOPO_DOM 27…	11	100	Extracellular	Cytoplasmic	TMD	ER-targeted	PM	587	487
AQY1	YPR192W	P0CD91	TRANSMEM 49..69; /note="Helical; Name=1"; /evidence="ECO:0000255"; TRANSMEM 92..112; /note="Helical; Name=2"; /evidence="ECO:0000255"; TRANSMEM 137..157; /note="Helical; Name=3"; /evidence="ECO:0000255"; TRANSMEM 177..197; /note="Helical; Name=4"; /evidence="ECO:0000255"; TRANSMEM 204..224; /note="Helical; Name=5"; /evidence="ECO:0000255"; TRANSMEM 249..269; /note="Helical; Name=6"; /evidence="EC…	NA	TOPO_DOM 1..48; /note="Cytoplasmic"; /evidence="ECO:0000255"; TOPO_DOM 70..91; /note="Extracellular"; /evidence="ECO:0000255"; TOPO_DOM 113..136; /note="Cytoplasmic"; /evidence="ECO:0000255"; TOPO_DOM 158..176; /note="Extracellular"; /evidence="ECO:0000255"; TOPO_DOM 198..203; /note="Cytoplasmic"; /evidence="ECO:0000255"; TOPO_DOM 225..248; /note="Extracellular"; /evidence="ECO:0000255"; TOPO_DOM…	6	49	Cytoplasmic	Extracellular	TMD	ER-targeted	PM	306	257
AQY2	YLL052C	P0CD90	TRANSMEM 48..68; /note="Helical"; /evidence="ECO:0000255"; TRANSMEM 90..110; /note="Helical"; /evidence="ECO:0000255"	NA	TOPO_DOM 1..47; /note="Cytoplasmic"; /evidence="ECO:0000250"; TOPO_DOM 69..89; /note="Extracellular"; /evidence="ECO:0000250"; TOPO_DOM 111..149; /note="Cytoplasmic"; /evidence="ECO:0000250"	2	48	Cytoplasmic	Extracellular	TMD	ER-targeted	PM	150	102
AQY3	YFL054C	P43549	TRANSMEM 351..371; /note="Helical"; /evidence="ECO:0000255"; TRANSMEM 384..404; /note="Helical"; /evidence="ECO:0000255"; TRANSMEM 428..448; /note="Helical"; /evidence="ECO:0000255"; TRANSMEM 482..502; /note="Helical"; /evidence="ECO:0000255"; TRANSMEM 510..530; /note="Helical"; /evidence="ECO:0000255"; TRANSMEM 570..590; /note="Helical"; /evidence="ECO:0000255"	NA	TOPO_DOM 1..350; /note="Cytoplasmic"; /evidence="ECO:0000269|PubMed:16847258"; TOPO_DOM 372..383; /note="Extracellular"; /evidence="ECO:0000269|PubMed:16847258"; TOPO_DOM 405..427; /note="Cytoplasmic"; /evidence="ECO:0000269|PubMed:16847258"; TOPO_DOM 449..481; /note="Extracellular"; /evidence="ECO:0000269|PubMed:16847258"; TOPO_DOM 503..509; /note="Cytoplasmic"; /evidence="ECO:0000269|PubMed:168…	6	351	Cytoplasmic	Extracellular	TMD	ER-targeted	PM	647	296
ARA1	YBR149W	P38115	NA	NA	NA	NA	NA	NA	NA	Cytonuclear	Cytonuclear	CP	345	NA
ARA2	YMR041C	Q04212	NA	NA	NA	NA	NA	NA	NA	Cytonuclear	Cytonuclear	UK	336	NA
ARB1	YER036C	P40024	NA	NA	NA	NA	NA	NA	NA	Cytonuclear	Cytonuclear	CP	611	NA
ARC1	YGL105W	P46672	NA	NA	NA	NA	NA	NA	NA	Cytonuclear	Cytonuclear	CP	377	NA
ARC15	YIL062C	P40518	NA	NA	NA	NA	NA	NA	NA	Cytonuclear	Cytonuclear	CP	155	NA
ARC18	YLR370C	Q05933	NA	NA	NA	NA	NA	NA	NA	Cytonuclear	Cytonuclear	CP	179	NA
ARC19	YKL013C	P33204	NA	NA	NA	NA	NA	NA	NA	Cytonuclear	Cytonuclear	CP	172	NA
ARC35	YNR035C	P53731	NA	NA	NA	NA	NA	NA	NA	Cytonuclear	Cytonuclear	CP	343	NA
ARC40	YBR234C	P38328	NA	NA	NA	NA	NA	NA	NA	Cytonuclear	Cytonuclear	CP	385	NA
ARD1	YHR013C	P07347	NA	NA	NA	NA	NA	NA	NA	Cytonuclear	Cytonuclear	CP	239	NA
ARE1	YCR048W	P25628	TRANSMEM 182..202; /note="Helical"; /evidence="ECO:0000255"; TRANSMEM 229..249; /note="Helical"; /evidence="ECO:0000255"; TRANSMEM 264..284; /note="Helical"; /evidence="ECO:0000255"; TRANSMEM 371..391; /note="Helical"; /evidence="ECO:0000255"; TRANSMEM 409..429; /note="Helical"; /evidence="ECO:0000255"; TRANSMEM 535..555; /note="Helical"; /evidence="ECO:0000255"; TRANSMEM 590..610; /note="Helical…	NA	NA	7	182	NA	NA	TMD	ER-targeted	ER	611	429
ARE2	YNR019W	P53629	TRANSMEM 215..235; /note="Helical"; /evidence="ECO:0000255"; TRANSMEM 292..312; /note="Helical"; /evidence="ECO:0000255"; TRANSMEM 404..424; /note="Helical"; /evidence="ECO:0000255"; TRANSMEM 442..462; /note="Helical"; /evidence="ECO:0000255"; TRANSMEM 485..505; /note="Helical"; /evidence="ECO:0000255"; TRANSMEM 567..587; /note="Helical"; /evidence="ECO:0000255"; TRANSMEM 622..642; /note="Helical…	NA	NA	7	215	NA	NA	TMD	ER-targeted	ER	643	428
ARF1	YDL192W	P11076	NA	NA	NA	NA	NA	NA	NA	Cytonuclear	Cytonuclear	CP	182	NA
ARF2	YDL137W	P19146	NA	NA	NA	NA	NA	NA	NA	Cytonuclear	Cytonuclear	CP	182	NA
ARF3	YOR094W	P40994	NA	NA	NA	NA	NA	NA	NA	Cytonuclear	Cytonuclear	CP	184	NA
ARG1	YOL058W	P22768	NA	NA	NA	NA	NA	NA	NA	Cytonuclear	Cytonuclear	CP	421	NA
ARG2	YJL071W	P40360	NA	NA	NA	NA	NA	NA	NA	mito	mito	MT	575	NA
ARG3	YJL088W	P05150	NA	NA	NA	NA	NA	NA	NA	Cytonuclear	Cytonuclear	CP	339	NA
ARG4	YHR018C	P04076	NA	NA	NA	NA	NA	NA	NA	Cytonuclear	Cytonuclear	CP	464	NA
ARG5,6	YER069W	Q01217	NA	NA	NA	NA	NA	NA	NA	mito	mito	MT	864	NA
ARG7	YMR062C	Q04728	NA	NA	NA	NA	NA	NA	NA	mito	mito	MT	442	NA
ARG8	YOL140W	P18544	NA	NA	NA	NA	NA	NA	NA	mito	mito	MT	424	NA
ARG80	YMR042W	P07249	NA	NA	NA	NA	NA	NA	NA	NA	other	NC	178	NA
ARG81	YML099C	P05085	NA	NA	NA	NA	NA	NA	NA	Exception	other	CP	881	NA
ARG82	YDR173C	P07250	NA	NA	NA	NA	NA	NA	NA	Cytonuclear	Cytonuclear	NC	356	NA
ARH1	YDR376W	P48360	NA	NA	NA	NA	NA	NA	NA	mito	mito	MT	494	NA
ARI1	YGL157W	P53111	NA	NA	NA	NA	NA	NA	NA	Cytonuclear	Cytonuclear	CP	348	NA
ARK1	YNL020C	P53974	NA	NA	NA	NA	NA	NA	NA	Cytonuclear	Cytonuclear	CP	639	NA
ARL1	YBR164C	P38116	NA	NA	NA	NA	NA	NA	NA	Cytonuclear	Cytonuclear	CP	184	NA
ARL3	YPL051W	Q02804	NA	NA	NA	NA	NA	NA	NA	Cytonuclear	Cytonuclear	CP	199	NA
ARN1	YHL040C	P38731	TRANSMEM 71..91; /note="Helical"; /evidence="ECO:0000255"; TRANSMEM 111..131; /note="Helical"; /evidence="ECO:0000255"; TRANSMEM 136..156; /note="Helical"; /evidence="ECO:0000255"; TRANSMEM 168..188; /note="Helical"; /evidence="ECO:0000255"; TRANSMEM 198..218; /note="Helical"; /evidence="ECO:0000255"; TRANSMEM 232..252; /note="Helical"; /evidence="ECO:0000255"; TRANSMEM 291..311; /note="Helical";…	NA	TOPO_DOM 1..70; /note="Extracellular"; /evidence="ECO:0000255"; TOPO_DOM 92..110; /note="Cytoplasmic"; /evidence="ECO:0000255"; TOPO_DOM 132..135; /note="Extracellular"; /evidence="ECO:0000255"; TOPO_DOM 157..167; /note="Cytoplasmic"; /evidence="ECO:0000255"; TOPO_DOM 189..197; /note="Extracellular"; /evidence="ECO:0000255"; TOPO_DOM 219..231; /note="Cytoplasmic"; /evidence="ECO:0000255"; TOPO_DO…	13	71	Extracellular	Cytoplasmic	TMD	ER-targeted	PM	628	557
ARN2	YHL047C	P38724	TRANSMEM 71..93; /note="Helical"; /evidence="ECO:0000255"; TRANSMEM 106..128; /note="Helical"; /evidence="ECO:0000255"; TRANSMEM 135..152; /note="Helical"; /evidence="ECO:0000255"; TRANSMEM 162..184; /note="Helical"; /evidence="ECO:0000255"; TRANSMEM 191..213; /note="Helical"; /evidence="ECO:0000255"; TRANSMEM 223..245; /note="Helical"; /evidence="ECO:0000255"; TRANSMEM 286..308; /note="Helical";…	NA	NA	14	71	NA	NA	TMD	ER-targeted	PM	621	550
ARO1	YDR127W	P08566	NA	NA	NA	NA	NA	NA	NA	Cytonuclear	Cytonuclear	CP	1589	NA
ARO10	YDR380W	Q06408	NA	NA	NA	NA	NA	NA	NA	NA	other	CP	636	NA
ARO2	YGL148W	P28777	NA	NA	NA	NA	NA	NA	NA	Cytonuclear	Cytonuclear	CP	377	NA
ARO3	YDR035W	P14843	NA	NA	NA	NA	NA	NA	NA	Cytonuclear	Cytonuclear	CP	371	NA
ARO4	YBR249C	P32449	NA	NA	NA	NA	NA	NA	NA	Cytonuclear	Cytonuclear	CP	371	NA
ARO7	YPR060C	P32178	NA	NA	NA	NA	NA	NA	NA	Cytonuclear	Cytonuclear	CP	257	NA
ARO8	YGL202W	P53090	NA	NA	NA	NA	NA	NA	NA	Cytonuclear	Cytonuclear	CP	501	NA
ARO80	YDR421W	Q04052	NA	NA	NA	NA	NA	NA	NA	Cytonuclear	Cytonuclear	NC	951	NA
ARO9	YHR137W	P38840	NA	NA	NA	NA	NA	NA	NA	Cytonuclear	Cytonuclear	CP	514	NA
ARP1	YHR129C	P38696	NA	NA	NA	NA	NA	NA	NA	Cytonuclear	Cytonuclear	CP	385	NA
ARP10	YDR106W	Q04549	NA	NA	NA	NA	NA	NA	NA	Cytonuclear	Cytonuclear	CP	285	NA
ARP2	YDL029W	P32381	NA	NA	NA	NA	NA	NA	NA	Cytonuclear	Cytonuclear	CP	392	NA
ARP3	YJR065C	P47117	NA	NA	NA	NA	NA	NA	NA	Cytonuclear	Cytonuclear	CP	450	NA
ARP4	YJL081C	P80428	NA	NA	NA	NA	NA	NA	NA	Cytonuclear	Cytonuclear	NC	490	NA
ARP5	YNL059C	P53946	NA	NA	NA	NA	NA	NA	NA	Cytonuclear	Cytonuclear	NC	756	NA
ARP6	YLR085C	Q12509	NA	NA	NA	NA	NA	NA	NA	Cytonuclear	Cytonuclear	CP	439	NA
ARP7	YPR034W	Q12406	NA	NA	NA	NA	NA	NA	NA	Cytonuclear	Cytonuclear	NC	478	NA
ARP8	YOR141C	Q12386	NA	NA	NA	NA	NA	NA	NA	Cytonuclear	Cytonuclear	CP	882	NA
ARP9	YMR033W	Q05123	NA	NA	NA	NA	NA	NA	NA	Cytonuclear	Cytonuclear	NC	468	NA
ARR1	YPR199C	Q06596	NA	NA	NA	NA	NA	NA	NA	Cytonuclear	Cytonuclear	CP	295	NA
ARR2	YPR200C	Q06597	NA	NA	NA	NA	NA	NA	NA	Cytonuclear	Cytonuclear	UK	131	NA
ARR3	YPR201W	Q06598	TRANSMEM 35..55; /note="Helical"; /evidence="ECO:0000255"; TRANSMEM 70..90; /note="Helical"; /evidence="ECO:0000255"; TRANSMEM 114..134; /note="Helical"; /evidence="ECO:0000255"; TRANSMEM 142..162; /note="Helical"; /evidence="ECO:0000255"; TRANSMEM 170..190; /note="Helical"; /evidence="ECO:0000255"; TRANSMEM 217..237; /note="Helical"; /evidence="ECO:0000255"; TRANSMEM 246..266; /note="Helical"; /…	NA	TOPO_DOM 1..34; /note="Cytoplasmic"; /evidence="ECO:0000305|PubMed:9374482"; TOPO_DOM 56..69; /note="Extracellular"; /evidence="ECO:0000305|PubMed:9374482"; TOPO_DOM 91..113; /note="Cytoplasmic"; /evidence="ECO:0000305|PubMed:9374482"; TOPO_DOM 135..141; /note="Extracellular"; /evidence="ECO:0000305|PubMed:9374482"; TOPO_DOM 163..169; /note="Cytoplasmic"; /evidence="ECO:0000305|PubMed:9374482"; T…	10	35	Cytoplasmic	Extracellular	TMD	ER-targeted	PM	405	370
ART10	YLR392C	P18634	NA	NA	NA	NA	NA	NA	NA	Cytonuclear	Cytonuclear	CP	519	NA
ART5	YGR068C	P53244	NA	NA	NA	NA	NA	NA	NA	Cytonuclear	Cytonuclear	CP	587	NA
ARV1	YLR242C	Q06541	TRANSMEM 179..199; /note="Helical"; /evidence="ECO:0000255"; TRANSMEM 214..234; /note="Helical"; /evidence="ECO:0000255"; TRANSMEM 248..270; /note="Helical"; /evidence="ECO:0000255"; TRANSMEM 272..292; /note="Helical"; /evidence="ECO:0000255"	NA	NA	4	179	NA	NA	Exception	other	CP	322	143
ARX1	YDR101C	Q03862	NA	NA	NA	NA	NA	NA	NA	Cytonuclear	Cytonuclear	CP	594	NA
ASA1	YPR085C	Q06822	NA	NA	NA	NA	NA	NA	NA	Cytonuclear	Cytonuclear	NC	444	NA
ASC1	YMR116C	P38011	NA	NA	NA	NA	NA	NA	NA	Cytonuclear	Cytonuclear	CP	320	NA
ASE1	YOR058C	P50275	NA	NA	NA	NA	NA	NA	NA	Cytonuclear	Cytonuclear	CP	886	NA
ASF1	YJL115W	P32447	NA	NA	NA	NA	NA	NA	NA	Cytonuclear	Cytonuclear	CP	280	NA
ASF2	YDL197C	P32448	NA	NA	NA	NA	NA	NA	NA	Cytonuclear	Cytonuclear	NC	526	NA
ASG1	YIL130W	P40467	NA	NA	NA	NA	NA	NA	NA	Exception	other	NC	965	NA
ASG7	YJL170C	P46993	TRANSMEM 50..70; /note="Helical"; /evidence="ECO:0000255"; TRANSMEM 185..205; /note="Helical"; /evidence="ECO:0000255"	NA	TOPO_DOM 1..49; /note="Lumenal"; /evidence="ECO:0000255"; TOPO_DOM 71..184; /note="Cytoplasmic"; /evidence="ECO:0000255"; TOPO_DOM 206..209; /note="Lumenal"; /evidence="ECO:0000255"	2	50	Lumenal	Cytoplasmic	TMD	ER-targeted	PM	210	160
ASH1	YKL185W	P34233	NA	NA	NA	NA	NA	NA	NA	Exception	other	NC	589	NA
ASI1	YMR119W	P54074	TRANSMEM 70..90; /note="Helical"; /evidence="ECO:0000255"; TRANSMEM 117..137; /note="Helical"; /evidence="ECO:0000255"; TRANSMEM 153..173; /note="Helical"; /evidence="ECO:0000255"; TRANSMEM 210..230; /note="Helical"; /evidence="ECO:0000255"; TRANSMEM 274..294; /note="Helical"; /evidence="ECO:0000255"	NA	TOPO_DOM 1..69; /note="Perinuclear space"; /evidence="ECO:0000255"; TOPO_DOM 91..116; /note="Nuclear"; /evidence="ECO:0000255"; TOPO_DOM 138..152; /note="Perinuclear space"; /evidence="ECO:0000255"; TOPO_DOM 174..209; /note="Nuclear"; /evidence="ECO:0000255"; TOPO_DOM 231..273; /note="Perinuclear space"; /evidence="ECO:0000255"; TOPO_DOM 295..624; /note="Nuclear"; /evidence="ECO:0000255"	5	70	Perinuclear	Nuclear	Exception	other	NC	625	555
ASI2	YNL159C	P53895	TRANSMEM 223..243; /note="Helical"; /evidence="ECO:0000255"; TRANSMEM 248..268; /note="Helical"; /evidence="ECO:0000255"	NA	TOPO_DOM 1..222; /note="Nuclear"; /evidence="ECO:0000255"; TOPO_DOM 244..247; /note="Perinuclear space"; /evidence="ECO:0000255"; TOPO_DOM 269..289; /note="Nuclear"; /evidence="ECO:0000255"	2	223	Nuclear	Perinuclear	Exception	other	PM	290	67
ASI3	YNL008C	P53983	TRANSMEM 79..99; /note="Helical"; /evidence="ECO:0000255"; TRANSMEM 127..147; /note="Helical"; /evidence="ECO:0000255"; TRANSMEM 157..177; /note="Helical"; /evidence="ECO:0000255"; TRANSMEM 182..202; /note="Helical"; /evidence="ECO:0000255"; TRANSMEM 278..298; /note="Helical"; /evidence="ECO:0000255"	NA	TOPO_DOM 1..78; /note="Perinuclear space"; /evidence="ECO:0000255"; TOPO_DOM 100..126; /note="Nuclear"; /evidence="ECO:0000255"; TOPO_DOM 148..156; /note="Perinuclear space"; /evidence="ECO:0000255"; TOPO_DOM 178..181; /note="Nuclear"; /evidence="ECO:0000255"; TOPO_DOM 203..277; /note="Perinuclear space"; /evidence="ECO:0000255"; TOPO_DOM 299..676; /note="Nuclear"; /evidence="ECO:0000255"	5	79	Perinuclear	Nuclear	Exception	other	NC	677	598
ASK1	YKL052C	P35734	NA	NA	NA	NA	NA	NA	NA	Cytonuclear	Cytonuclear	CP	293	NA
ASK10	YGR097W	P48361	NA	NA	NA	NA	NA	NA	NA	Cytonuclear	Cytonuclear	CP	1147	NA
ASM4	YDL088C	Q05166	NA	NA	NA	NA	NA	NA	NA	Cytonuclear	Cytonuclear	NC	529	NA
ASN1	YPR145W	P49089	NA	NA	NA	NA	NA	NA	NA	Cytonuclear	Cytonuclear	CP	573	NA
ASN2	YGR124W	P49090	NA	NA	NA	NA	NA	NA	NA	Cytonuclear	Cytonuclear	CP	573	NA
ASP1	YDR321W	P38986	NA	NA	NA	NA	NA	NA	NA	Cytonuclear	Cytonuclear	CP	382	NA
ASP3-1	YLR155C	P0CZ17	NA	SIGNAL 1..25; /evidence="ECO:0000269|PubMed:3042786"	NA	NA	1	NA	NA	SS	ER-targeted	CP	363	362
ASP3-2	YLR157C	P0CX77	NA	SIGNAL 1..25; /evidence="ECO:0000269|PubMed:3042786"	NA	NA	1	NA	NA	SS	ER-targeted	EX	363	362
ASP3-3	YLR158C	P0CX78	NA	SIGNAL 1..25; /evidence="ECO:0000269|PubMed:3042786"	NA	NA	1	NA	NA	SS	ER-targeted	EX	NA	NA
ASP3-4	YLR160C	P0CX79	NA	SIGNAL 1..25; /evidence="ECO:0000269|PubMed:3042786"	NA	NA	1	NA	NA	SS	ER-targeted	EX	363	362
ASR1	YPR093C	Q06834	NA	NA	NA	NA	NA	NA	NA	Cytonuclear	Cytonuclear	CP	289	NA
AST1	YBL069W	P35183	NA	NA	NA	NA	NA	NA	NA	Cytonuclear	Cytonuclear	GO	430	NA
AST2	YER101C	P39945	NA	NA	NA	NA	NA	NA	NA	Exception	other	CP	431	NA
ATC1	YDR184C	Q04005	NA	NA	NA	NA	NA	NA	NA	Cytonuclear	Cytonuclear	CP	295	NA
ATE1	YGL017W	P16639	NA	NA	NA	NA	NA	NA	NA	Cytonuclear	Cytonuclear	CP	504	NA
ATF1	YOR377W	P40353	NA	NA	NA	NA	NA	NA	NA	Cytonuclear	Cytonuclear	ER	526	NA
ATF2	YGR177C	P53296	NA	NA	NA	NA	NA	NA	NA	Cytonuclear	Cytonuclear	CP	536	NA
ATG1	YGL180W	P53104	NA	NA	NA	NA	NA	NA	NA	Cytonuclear	Cytonuclear	CP	898	NA
ATG10	YLL042C	Q07879	NA	NA	NA	NA	NA	NA	NA	Cytonuclear	Cytonuclear	UK	168	NA
ATG11	YPR049C	Q12527	NA	NA	NA	NA	NA	NA	NA	Cytonuclear	Cytonuclear	PM	1179	NA
ATG12	YBR217W	P38316	NA	NA	NA	NA	NA	NA	NA	Cytonuclear	Cytonuclear	CP	187	NA
ATG13	YPR185W	Q06628	NA	NA	NA	NA	NA	NA	NA	Cytonuclear	Cytonuclear	CP	739	NA
ATG14	YBR128C	P38270	NA	NA	NA	NA	NA	NA	NA	Cytonuclear	Cytonuclear	PM	345	NA
ATG15	YCR068W	P25641	TRANSMEM 15..35; /note="Helical; Signal-anchor for type II membrane protein"	NA	TOPO_DOM 1..14; /note="Cytoplasmic"; /evidence="ECO:0000269|PubMed:12499386"; TOPO_DOM 36..520; /note="Lumenal"; /evidence="ECO:0000269|PubMed:12499386"	1	15	Cytoplasmic	Lumenal	TMD	ER-targeted	ER	521	506
ATG16	YMR159C	Q03818	NA	NA	NA	NA	NA	NA	NA	Cytonuclear	Cytonuclear	CP	151	NA
ATG17	YLR423C	Q06410	NA	NA	NA	NA	NA	NA	NA	Cytonuclear	Cytonuclear	CP	418	NA
ATG18	YFR021W	P43601	NA	NA	NA	NA	NA	NA	NA	Cytonuclear	Cytonuclear	CP	501	NA
ATG19	YOL082W	P35193	NA	NA	NA	NA	NA	NA	NA	Cytonuclear	Cytonuclear	CP	416	NA
ATG2	YNL242W	P53855	NA	NA	NA	NA	NA	NA	NA	Exception	other	CP	1593	NA
ATG20	YDL113C	Q07528	NA	NA	NA	NA	NA	NA	NA	Cytonuclear	Cytonuclear	CP	641	NA
ATG21	YPL100W	Q02887	NA	NA	NA	NA	NA	NA	NA	Cytonuclear	Cytonuclear	CP	497	NA
ATG22	YCL038C	P25568	TRANSMEM 99..119; /note="Helical"; /evidence="ECO:0000255"; TRANSMEM 131..151; /note="Helical"; /evidence="ECO:0000255"; TRANSMEM 154..174; /note="Helical"; /evidence="ECO:0000255"; TRANSMEM 211..231; /note="Helical"; /evidence="ECO:0000255"; TRANSMEM 242..262; /note="Helical"; /evidence="ECO:0000255"; TRANSMEM 319..339; /note="Helical"; /evidence="ECO:0000255"; TRANSMEM 353..373; /note="Helical"…	NA	TOPO_DOM 1..98; /note="Cytoplasmic"; /evidence="ECO:0000255"; TOPO_DOM 120..130; /note="Vacuolar"; /evidence="ECO:0000255"; TOPO_DOM 152..153; /note="Cytoplasmic"; /evidence="ECO:0000255"; TOPO_DOM 175..210; /note="Vacuolar"; /evidence="ECO:0000255"; TOPO_DOM 232..241; /note="Cytoplasmic"; /evidence="ECO:0000255"; TOPO_DOM 263..318; /note="Vacuolar"; /evidence="ECO:0000255"; TOPO_DOM 340..352; /n…	10	99	Cytoplasmic	Vacuolar	TMD	ER-targeted	PM	529	430
ATG23	YLR431C	Q06671	NA	NA	NA	NA	NA	NA	NA	Cytonuclear	Cytonuclear	CP	454	NA
ATG26	YLR189C	Q06321	NA	NA	NA	NA	NA	NA	NA	Cytonuclear	Cytonuclear	CP	1199	NA
ATG27	YJL178C	P46989	TRANSMEM 200..220; /note="Helical"; /evidence="ECO:0000255"	SIGNAL 1..19; /evidence="ECO:0000255"	TOPO_DOM 20..199; /note="Lumenal"; /evidence="ECO:0000269|PubMed:17135291"; TOPO_DOM 221..271; /note="Cytoplasmic"; /evidence="ECO:0000269|PubMed:17135291"	1	1	Lumenal	Cytoplasmic	SSTMD	ER-targeted	PM	272	271
ATG29	YPL166W	Q12092	NA	NA	NA	NA	NA	NA	NA	Cytonuclear	Cytonuclear	CP	214	NA
ATG3	YNR007C	P40344	NA	NA	NA	NA	NA	NA	NA	Cytonuclear	Cytonuclear	CP	311	NA
ATG32	YIL146C	P40458	TRANSMEM 390..414; /note="Helical"; /evidence="ECO:0000255"	NA	NA	1	390	NA	NA	Exception	other	MT	530	140
ATG33	YLR356W	Q06485	TRANSMEM 10..30; /note="Helical"; /evidence="ECO:0000255"; TRANSMEM 52..72; /note="Helical"; /evidence="ECO:0000255"; TRANSMEM 78..98; /note="Helical"; /evidence="ECO:0000255"; TRANSMEM 172..192; /note="Helical"; /evidence="ECO:0000255"	NA	NA	4	10	NA	NA	mito	mito	MT	198	188
ATG34	YOL083W	Q12292	NA	NA	NA	NA	NA	NA	NA	Cytonuclear	Cytonuclear	CP	413	NA
ATG36	YJL185C	P46983	NA	NA	NA	NA	NA	NA	NA	NA	other	UK	294	NA
ATG38	YLR211C	Q05789	NA	NA	NA	NA	NA	NA	NA	NA	other	CP	227	NA
ATG4	YNL223W	P53867	NA	NA	NA	NA	NA	NA	NA	Cytonuclear	Cytonuclear	CP	495	NA
ATG40	YOR152C	Q99325	TRANSMEM 68..88; /note="Helical"; /evidence="ECO:0000255"	SIGNAL 1..16; /evidence="ECO:0000255"	TOPO_DOM 17..67; /note="Lumenal"; /evidence="ECO:0000255"; TOPO_DOM 89..256; /note="Cytoplasmic"; /evidence="ECO:0000255"	1	1	Lumenal	Cytoplasmic	SSTMD	ER-targeted	ERM	257	256
ATG41	YPL250C	Q12048	NA	NA	NA	NA	NA	NA	NA	NA	other	UK	137	NA
ATG5	YPL149W	Q12380	NA	NA	NA	NA	NA	NA	NA	Cytonuclear	Cytonuclear	CP	295	NA
ATG7	YHR171W	P38862	NA	NA	NA	NA	NA	NA	NA	Cytonuclear	Cytonuclear	CP	631	NA
ATG8	YBL078C	P38182	NA	NA	NA	NA	NA	NA	NA	Cytonuclear	Cytonuclear	CP	118	NA
ATG9	YDL149W	Q12142	TRANSMEM 319..339; /note="Helical"; /evidence="ECO:0000255"; TRANSMEM 377..397; /note="Helical"; /evidence="ECO:0000255"; TRANSMEM 539..559; /note="Helical"; /evidence="ECO:0000255"; TRANSMEM 621..641; /note="Helical"; /evidence="ECO:0000255"; TRANSMEM 657..677; /note="Helical"; /evidence="ECO:0000255"; TRANSMEM 724..744; /note="Helical"; /evidence="ECO:0000255"	NA	TOPO_DOM 1..318; /note="Cytoplasmic"; /evidence="ECO:0000305|PubMed:16847258"; TOPO_DOM 340..376; /note="Lumenal"; /evidence="ECO:0000305|PubMed:16847258"; TOPO_DOM 398..538; /note="Cytoplasmic"; /evidence="ECO:0000305|PubMed:16847258"; TOPO_DOM 560..620; /note="Lumenal"; /evidence="ECO:0000305|PubMed:16847258"; TOPO_DOM 642..656; /note="Cytoplasmic"; /evidence="ECO:0000305|PubMed:16847258"; TOPO…	6	319	Cytoplasmic	Lumenal	TMD	ER-targeted	PM	998	679
ATH1	YPR026W	P48016	NA	SIGNAL 1..?; /evidence="ECO:0000255"	NA	NA	1	NA	NA	SS	ER-targeted	PM	1212	1211
ATM1	YMR301C	P40416	TRANSMEM 111..132; /note="Helical"; TRANSMEM 156..179; /note="Helical"; TRANSMEM 229..252; /note="Helical"; TRANSMEM 254..274; /note="Helical"; TRANSMEM 341..359; /note="Helical"; TRANSMEM 375..396; /note="Helical"	NA	TOPO_DOM 27..110; /note="Mitochondrial matrix"; TOPO_DOM 133..155; /note="Mitochondrial intermembrane"; TOPO_DOM 180..228; /note="Mitochondrial matrix"; TOPO_DOM 253; /note="Mitochondrial intermembrane"; TOPO_DOM 275..340; /note="Mitochondrial matrix"; TOPO_DOM 360..374; /note="Mitochondrial intermembrane"; TOPO_DOM 397..690; /note="Mitochondrial matrix"	6	111	Mitochondrial	Mitochondrial	mito	mito	MTM	691	580
ATO2	YNR002C	P32907	TRANSMEM 87..107; /note="Helical"; /evidence="ECO:0000255"; TRANSMEM 120..140; /note="Helical"; /evidence="ECO:0000255"; TRANSMEM 151..171; /note="Helical"; /evidence="ECO:0000255"; TRANSMEM 185..205; /note="Helical"; /evidence="ECO:0000255"; TRANSMEM 208..228; /note="Helical"; /evidence="ECO:0000255"; TRANSMEM 239..259; /note="Helical"; /evidence="ECO:0000255"	NA	TOPO_DOM 2..86; /note="Extracellular"; /evidence="ECO:0000255"; TOPO_DOM 108..119; /note="Cytoplasmic"; /evidence="ECO:0000255"; TOPO_DOM 141..150; /note="Extracellular"; /evidence="ECO:0000255"; TOPO_DOM 172..184; /note="Cytoplasmic"; /evidence="ECO:0000255"; TOPO_DOM 206..207; /note="Extracellular"; /evidence="ECO:0000255"; TOPO_DOM 229..238; /note="Cytoplasmic"; /evidence="ECO:0000255"; TOPO_D…	6	87	Extracellular	Cytoplasmic	TMD	ER-targeted	PM	283	196
ATO3	YDR384C	Q12359	TRANSMEM 85..105; /note="Helical"; /evidence="ECO:0000255"; TRANSMEM 121..141; /note="Helical"; /evidence="ECO:0000255"; TRANSMEM 182..202; /note="Helical"; /evidence="ECO:0000255"; TRANSMEM 208..228; /note="Helical"; /evidence="ECO:0000255"; TRANSMEM 237..257; /note="Helical"; /evidence="ECO:0000255"	NA	TOPO_DOM 1..84; /note="Extracellular"; /evidence="ECO:0000255"; TOPO_DOM 106..120; /note="Cytoplasmic"; /evidence="ECO:0000255"; TOPO_DOM 142..181; /note="Extracellular"; /evidence="ECO:0000255"; TOPO_DOM 203..207; /note="Cytoplasmic"; /evidence="ECO:0000255"; TOPO_DOM 229..236; /note="Extracellular"; /evidence="ECO:0000255"; TOPO_DOM 258..275; /note="Cytoplasmic"; /evidence="ECO:0000255"	5	85	Extracellular	Cytoplasmic	TMD	ER-targeted	PM	276	191
ATP1	YBL099W	P07251	NA	NA	NA	NA	NA	NA	NA	mito	mito	MT	546	NA
ATP10	YLR393W	P18496	NA	NA	NA	NA	NA	NA	NA	mito	mito	CP	280	NA
ATP11	YNL315C	P32453	NA	NA	NA	NA	NA	NA	NA	mito	mito	MT	319	NA
ATP12	YJL180C	P22135	NA	NA	NA	NA	NA	NA	NA	Cytonuclear	Cytonuclear	MT	326	NA
ATP14	YLR295C	Q12349	NA	NA	NA	NA	NA	NA	NA	mito	mito	MT	125	NA
ATP15	YPL271W	P21306	NA	NA	NA	NA	NA	NA	NA	mito	mito	MT	63	NA
ATP16	YDL004W	Q12165	NA	NA	NA	NA	NA	NA	NA	Cytonuclear	Cytonuclear	MT	161	NA
ATP17	YDR377W	Q06405	NA	NA	NA	NA	NA	NA	NA	mito	mito	MT	102	NA
ATP18	YML081C-A	P81450	TRANSMEM 9..25; /note="Helical"; /evidence="ECO:0000255"	NA	NA	1	9	NA	NA	mito	mito	MT	60	51
ATP19	YOL077W-A	P81451	TRANSMEM 15..31; /note="Helical"; /evidence="ECO:0000255"	NA	NA	1	15	NA	NA	mito	mito	MT	69	54
ATP2	YJR121W	P00830	NA	NA	NA	NA	NA	NA	NA	mito	mito	MT	512	NA
ATP20	YPR020W	Q12233	NA	NA	NA	NA	NA	NA	NA	mito	mito	MT	116	NA
ATP22	YDR350C	P50273	NA	NA	NA	NA	NA	NA	NA	Cytonuclear	Cytonuclear	MT	685	NA
ATP23	YNR020C	P53722	NA	NA	NA	NA	NA	NA	NA	Cytonuclear	Cytonuclear	MT	271	NA
ATP25	YMR098C	Q03153	NA	NA	NA	NA	NA	NA	NA	mito	mito	MT	613	NA
ATP3	YBR039W	P38077	NA	NA	NA	NA	NA	NA	NA	mito	mito	MT	312	NA
ATP4	YPL078C	P05626	NA	NA	NA	NA	NA	NA	NA	mito	mito	MT	245	NA
ATP5	YDR298C	P09457	NA	NA	NA	NA	NA	NA	NA	mito	mito	MT	213	NA
ATP6	Q0085	P00854	TRANSMEM 36..56; /note="Helical"; /evidence="ECO:0000255"; TRANSMEM 92..112; /note="Helical"; /evidence="ECO:0000255"; TRANSMEM 125..145; /note="Helical"; /evidence="ECO:0000255"; TRANSMEM 150..170; /note="Helical"; /evidence="ECO:0000255"; TRANSMEM 191..211; /note="Helical"; /evidence="ECO:0000255"; TRANSMEM 216..236; /note="Helical"; /evidence="ECO:0000255"	NA	NA	6	36	NA	NA	mito	mito	MT	260	224
ATP7	YKL016C	P30902	NA	NA	NA	NA	NA	NA	NA	mito	mito	MT	175	NA
ATP8	Q0080	P00856	TRANSMEM 13..32; /note="Helical"; /evidence="ECO:0000255"	NA	NA	1	13	NA	NA	mito	mito	MT	49	36
ATR1	YML116W	P13090	TRANSMEM 109..129; /note="Helical"; /evidence="ECO:0000255"; TRANSMEM 137..157; /note="Helical"; /evidence="ECO:0000255"; TRANSMEM 173..193; /note="Helical"; /evidence="ECO:0000255"; TRANSMEM 199..219; /note="Helical"; /evidence="ECO:0000255"; TRANSMEM 232..252; /note="Helical"; /evidence="ECO:0000255"; TRANSMEM 263..283; /note="Helical"; /evidence="ECO:0000255"; TRANSMEM 296..316; /note="Helical…	NA	TOPO_DOM 1..108; /note="Cytoplasmic"; /evidence="ECO:0000255"; TOPO_DOM 130..136; /note="Extracellular"; /evidence="ECO:0000255"; TOPO_DOM 158..172; /note="Cytoplasmic"; /evidence="ECO:0000255"; TOPO_DOM 194..198; /note="Extracellular"; /evidence="ECO:0000255"; TOPO_DOM 220..231; /note="Cytoplasmic"; /evidence="ECO:0000255"; TOPO_DOM 253..262; /note="Extracellular"; /evidence="ECO:0000255"; TOPO_…	12	109	Cytoplasmic	Extracellular	TMD	ER-targeted	PM	543	434
ATS1	YAL020C	P31386	NA	NA	NA	NA	NA	NA	NA	Cytonuclear	Cytonuclear	CP	334	NA
ATX1	YNL259C	P38636	NA	NA	NA	NA	NA	NA	NA	Cytonuclear	Cytonuclear	CP	74	NA
ATX2	YOR079C	Q12067	TRANSMEM 3..23; /note="Helical"; /evidence="ECO:0000255"; TRANSMEM 68..88; /note="Helical"; /evidence="ECO:0000255"; TRANSMEM 104..124; /note="Helical"; /evidence="ECO:0000255"; TRANSMEM 155..175; /note="Helical"; /evidence="ECO:0000255"; TRANSMEM 184..204; /note="Helical"; /evidence="ECO:0000255"; TRANSMEM 218..238; /note="Helical"; /evidence="ECO:0000255"; TRANSMEM 252..272; /note="Helical"; /e…	NA	TOPO_DOM 1..2; /note="Lumenal"; /evidence="ECO:0000255"; TOPO_DOM 24..67; /note="Cytoplasmic"; /evidence="ECO:0000255"; TOPO_DOM 89..103; /note="Lumenal"; /evidence="ECO:0000255"; TOPO_DOM 125..154; /note="Cytoplasmic"; /evidence="ECO:0000255"; TOPO_DOM 176..183; /note="Lumenal"; /evidence="ECO:0000255"; TOPO_DOM 205..217; /note="Cytoplasmic"; /evidence="ECO:0000255"; TOPO_DOM 239..251; /note="Lu…	8	3	Lumenal	Cytoplasmic	TMD	ER-targeted	GOM	314	311
AUA1	YFL010W-A	P32450	NA	NA	NA	NA	NA	NA	NA	Cytonuclear	Cytonuclear	UK	95	NA
AUR1	YKL004W	P36107	TRANSMEM 42..62; /note="Helical"; /evidence="ECO:0000255"; TRANSMEM 65..85; /note="Helical"; /evidence="ECO:0000255"; TRANSMEM 88..108; /note="Helical"; /evidence="ECO:0000255"; TRANSMEM 156..176; /note="Helical"; /evidence="ECO:0000255"; TRANSMEM 179..199; /note="Helical"; /evidence="ECO:0000255"; TRANSMEM 246..266; /note="Helical"; /evidence="ECO:0000255"; TRANSMEM 269..289; /note="Helical"; /e…	NA	TOPO_DOM 1..41; /note="Cytoplasmic"; /evidence="ECO:0000255"; TOPO_DOM 63..64; /note="Lumenal"; /evidence="ECO:0000255"; TOPO_DOM 86..87; /note="Cytoplasmic"; /evidence="ECO:0000255"; TOPO_DOM 109..155; /note="Lumenal"; /evidence="ECO:0000255"; TOPO_DOM 177..178; /note="Cytoplasmic"; /evidence="ECO:0000255"; TOPO_DOM 200..245; /note="Lumenal"; /evidence="ECO:0000255"; TOPO_DOM 267..268; /note="Cy…	8	42	Cytoplasmic	Lumenal	TMD	ER-targeted	PM	402	360
AUS1	YOR011W	Q08409	TRANSMEM 421..443; /note="Helical"; /evidence="ECO:0000255"; TRANSMEM 468..490; /note="Helical"; /evidence="ECO:0000255"; TRANSMEM 497..519; /note="Helical"; /evidence="ECO:0000255"; TRANSMEM 529..551; /note="Helical"; /evidence="ECO:0000255"; TRANSMEM 558..575; /note="Helical"; /evidence="ECO:0000255"; TRANSMEM 636..658; /note="Helical"; /evidence="ECO:0000255"; TRANSMEM 1081..1103; /note="Helic…	NA	TOPO_DOM 1..420; /note="Cytoplasmic"; /evidence="ECO:0000255"; TOPO_DOM 659..1080; /note="Cytoplasmic"; /evidence="ECO:0000255"; TOPO_DOM 1369..1394; /note="Cytoplasmic"; /evidence="ECO:0000255"	12	421	Cytoplasmic	Cytoplasmic	TMD	ER-targeted	PM	1395	974
AVL9	YLR114C	Q12500	NA	NA	NA	NA	NA	NA	NA	Cytonuclear	Cytonuclear	CP	765	NA
AVO1	YOL078W	Q08236	NA	NA	NA	NA	NA	NA	NA	Cytonuclear	Cytonuclear	CP	1177	NA
AVO2	YMR068W	Q04749	NA	NA	NA	NA	NA	NA	NA	Cytonuclear	Cytonuclear	CP	427	NA
AVT1	YJR001W	P47082	TRANSMEM 209..231; /note="Helical"; /evidence="ECO:0000255"; TRANSMEM 241..261; /note="Helical"; /evidence="ECO:0000255"; TRANSMEM 287..307; /note="Helical"; /evidence="ECO:0000255"; TRANSMEM 322..342; /note="Helical"; /evidence="ECO:0000255"; TRANSMEM 345..365; /note="Helical"; /evidence="ECO:0000255"; TRANSMEM 390..410; /note="Helical"; /evidence="ECO:0000255"; TRANSMEM 430..450; /note="Helical…	NA	TOPO_DOM 1..208; /note="Cytoplasmic"; /evidence="ECO:0000255"; TOPO_DOM 232..240; /note="Vacuolar"; /evidence="ECO:0000255"; TOPO_DOM 262..286; /note="Cytoplasmic"; /evidence="ECO:0000255"; TOPO_DOM 308..321; /note="Vacuolar"; /evidence="ECO:0000255"; TOPO_DOM 343..344; /note="Cytoplasmic"; /evidence="ECO:0000255"; TOPO_DOM 366..389; /note="Vacuolar"; /evidence="ECO:0000255"; TOPO_DOM 411..429; /…	11	209	Cytoplasmic	Vacuolar	TMD	ER-targeted	PM	603	394
AVT2	YEL064C	P39981	TRANSMEM 72..92; /note="Helical"; /evidence="ECO:0000255"; TRANSMEM 95..115; /note="Helical"; /evidence="ECO:0000255"; TRANSMEM 145..165; /note="Helical"; /evidence="ECO:0000255"; TRANSMEM 214..234; /note="Helical"; /evidence="ECO:0000255"; TRANSMEM 263..283; /note="Helical"; /evidence="ECO:0000255"; TRANSMEM 297..317; /note="Helical"; /evidence="ECO:0000255"; TRANSMEM 338..358; /note="Helical"; …	NA	NA	9	72	NA	NA	TMD	ER-targeted	ER	481	409
AVT3	YKL146W	P36062	TRANSMEM 302..322; /note="Helical"; /evidence="ECO:0000255"; TRANSMEM 329..349; /note="Helical"; /evidence="ECO:0000255"; TRANSMEM 374..394; /note="Helical"; /evidence="ECO:0000255"; TRANSMEM 412..432; /note="Helical"; /evidence="ECO:0000255"; TRANSMEM 443..463; /note="Helical"; /evidence="ECO:0000255"; TRANSMEM 483..503; /note="Helical"; /evidence="ECO:0000255"; TRANSMEM 519..539; /note="Helical…	NA	NA	11	302	NA	NA	TMD	ER-targeted	PM	693	391
AVT4	YNL101W	P50944	TRANSMEM 243..263; /note="Helical"; /evidence="ECO:0000255"; TRANSMEM 302..322; /note="Helical"; /evidence="ECO:0000255"; TRANSMEM 327..347; /note="Helical"; /evidence="ECO:0000255"; TRANSMEM 374..394; /note="Helical"; /evidence="ECO:0000255"; TRANSMEM 411..431; /note="Helical"; /evidence="ECO:0000255"; TRANSMEM 439..459; /note="Helical"; /evidence="ECO:0000255"; TRANSMEM 484..504; /note="Helical…	NA	TOPO_DOM 1..242; /note="Vacuolar"; /evidence="ECO:0000255"; TOPO_DOM 264..301; /note="Cytoplasmic"; /evidence="ECO:0000255"; TOPO_DOM 323..326; /note="Vacuolar"; /evidence="ECO:0000255"; TOPO_DOM 348..373; /note="Cytoplasmic"; /evidence="ECO:0000255"; TOPO_DOM 395..410; /note="Vacuolar"; /evidence="ECO:0000255"; TOPO_DOM 432..438; /note="Cytoplasmic"; /evidence="ECO:0000255"; TOPO_DOM 460..483; /…	12	243	Vacuolar	Cytoplasmic	TMD	ER-targeted	PM	714	471
AVT5	YBL089W	P38176	TRANSMEM 8..28; /note="Helical"; /evidence="ECO:0000255"; TRANSMEM 33..53; /note="Helical"; /evidence="ECO:0000255"; TRANSMEM 82..102; /note="Helical"; /evidence="ECO:0000255"; TRANSMEM 131..151; /note="Helical"; /evidence="ECO:0000255"; TRANSMEM 161..181; /note="Helical"; /evidence="ECO:0000255"; TRANSMEM 206..226; /note="Helical"; /evidence="ECO:0000255"; TRANSMEM 240..260; /note="Helical"; /ev…	NA	NA	11	8	NA	NA	TMD	ER-targeted	PM	460	452
AVT6	YER119C	P40074	TRANSMEM 8..28; /note="Helical"; /evidence="ECO:0000255"; TRANSMEM 33..53; /note="Helical"; /evidence="ECO:0000255"; TRANSMEM 81..101; /note="Helical"; /evidence="ECO:0000255"; TRANSMEM 126..146; /note="Helical"; /evidence="ECO:0000255"; TRANSMEM 151..171; /note="Helical"; /evidence="ECO:0000255"; TRANSMEM 196..216; /note="Helical"; /evidence="ECO:0000255"; TRANSMEM 230..250; /note="Helical"; /ev…	NA	TOPO_DOM 1..7; /note="Cytoplasmic"; /evidence="ECO:0000255"; TOPO_DOM 29..32; /note="Vacuolar"; /evidence="ECO:0000255"; TOPO_DOM 54..80; /note="Cytoplasmic"; /evidence="ECO:0000255"; TOPO_DOM 102..125; /note="Vacuolar"; /evidence="ECO:0000255"; TOPO_DOM 147..150; /note="Cytoplasmic"; /evidence="ECO:0000255"; TOPO_DOM 172..195; /note="Vacuolar"; /evidence="ECO:0000255"; TOPO_DOM 217..229; /note="…	11	8	Cytoplasmic	Vacuolar	TMD	ER-targeted	PM	449	441
AVT7	YIL088C	P40501	TRANSMEM 7..27; /note="Helical"; /evidence="ECO:0000255"; TRANSMEM 35..55; /note="Helical"; /evidence="ECO:0000255"; TRANSMEM 85..105; /note="Helical"; /evidence="ECO:0000255"; TRANSMEM 109..129; /note="Helical"; /evidence="ECO:0000255"; TRANSMEM 144..164; /note="Helical"; /evidence="ECO:0000255"; TRANSMEM 191..211; /note="Helical"; /evidence="ECO:0000255"; TRANSMEM 222..242; /note="Helical"; /ev…	NA	TOPO_DOM 1..6; /note="Cytoplasmic"; /evidence="ECO:0000255"; TOPO_DOM 28..34; /note="Vacuolar"; /evidence="ECO:0000255"; TOPO_DOM 56..84; /note="Cytoplasmic"; /evidence="ECO:0000255"; TOPO_DOM 106..108; /note="Vacuolar"; /evidence="ECO:0000255"; TOPO_DOM 130..143; /note="Cytoplasmic"; /evidence="ECO:0000255"; TOPO_DOM 165..190; /note="Vacuolar"; /evidence="ECO:0000255"; TOPO_DOM 212..221; /note="…	11	7	Cytoplasmic	Vacuolar	TMD	ER-targeted	PM	491	484
AXL1	YPR122W	P40851	NA	NA	NA	NA	NA	NA	NA	Cytonuclear	Cytonuclear	UK	1209	NA
AXL2	YIL140W	P38928	TRANSMEM 509..529; /note="Helical"; /evidence="ECO:0000255"	SIGNAL 1..22; /evidence="ECO:0000255"	TOPO_DOM 23..508; /note="Extracellular"; /evidence="ECO:0000255"; TOPO_DOM 530..823; /note="Cytoplasmic"; /evidence="ECO:0000255"	1	1	Extracellular	Cytoplasmic	SSTMD	ER-targeted	PM	824	823
AYR1	YIL124W	P40471	NA	NA	NA	NA	NA	NA	NA	Exception	other	CP	298	NA
AYT1	YLL063C	Q12226	NA	NA	NA	NA	NA	NA	NA	Cytonuclear	Cytonuclear	UK	475	NA
AZF1	YOR113W	P41696	NA	NA	NA	NA	NA	NA	NA	Cytonuclear	Cytonuclear	CP	915	NA
AZR1	YGR224W	P50080	TRANSMEM 71..91; /note="Helical"; /evidence="ECO:0000255"; TRANSMEM 103..123; /note="Helical"; /evidence="ECO:0000255"; TRANSMEM 135..155; /note="Helical"; /evidence="ECO:0000255"; TRANSMEM 164..184; /note="Helical"; /evidence="ECO:0000255"; TRANSMEM 190..210; /note="Helical"; /evidence="ECO:0000255"; TRANSMEM 222..242; /note="Helical"; /evidence="ECO:0000255"; TRANSMEM 299..319; /note="Helical";…	NA	TOPO_DOM 1..70; /note="Extracellular"; /evidence="ECO:0000255"; TOPO_DOM 92..102; /note="Cytoplasmic"; /evidence="ECO:0000255"; TOPO_DOM 124..134; /note="Extracellular"; /evidence="ECO:0000255"; TOPO_DOM 156..163; /note="Cytoplasmic"; /evidence="ECO:0000255"; TOPO_DOM 185..189; /note="Extracellular"; /evidence="ECO:0000255"; TOPO_DOM 211..221; /note="Cytoplasmic"; /evidence="ECO:0000255"; TOPO_DO…	13	71	Extracellular	Cytoplasmic	TMD	ER-targeted	PM	614	543
BAG7	YOR134W	Q12128	NA	NA	NA	NA	NA	NA	NA	Cytonuclear	Cytonuclear	UK	410	NA
BAP2	YBR068C	P38084	TRANSMEM 100..120; /note="Helical"; /evidence="ECO:0000255"; TRANSMEM 124..144; /note="Helical"; /evidence="ECO:0000255"; TRANSMEM 174..194; /note="Helical"; /evidence="ECO:0000255"; TRANSMEM 211..231; /note="Helical"; /evidence="ECO:0000255"; TRANSMEM 236..256; /note="Helical"; /evidence="ECO:0000255"; TRANSMEM 290..310; /note="Helical"; /evidence="ECO:0000255"; TRANSMEM 329..349; /note="Helical…	NA	TOPO_DOM 1..99; /note="Cytoplasmic"; /evidence="ECO:0000255"; TOPO_DOM 121..123; /note="Extracellular"; /evidence="ECO:0000255"; TOPO_DOM 145..173; /note="Cytoplasmic"; /evidence="ECO:0000255"; TOPO_DOM 195..210; /note="Extracellular"; /evidence="ECO:0000255"; TOPO_DOM 232..235; /note="Cytoplasmic"; /evidence="ECO:0000255"; TOPO_DOM 257..289; /note="Extracellular"; /evidence="ECO:0000255"; TOPO_D…	12	100	Cytoplasmic	Extracellular	TMD	ER-targeted	PM	610	510
BAP3	YDR046C	P41815	TRANSMEM 96..116; /note="Helical"; /evidence="ECO:0000255"; TRANSMEM 120..140; /note="Helical"; /evidence="ECO:0000255"; TRANSMEM 170..190; /note="Helical"; /evidence="ECO:0000255"; TRANSMEM 207..227; /note="Helical"; /evidence="ECO:0000255"; TRANSMEM 239..259; /note="Helical"; /evidence="ECO:0000255"; TRANSMEM 285..305; /note="Helical"; /evidence="ECO:0000255"; TRANSMEM 324..344; /note="Helical"…	NA	TOPO_DOM 1..95; /note="Cytoplasmic"; /evidence="ECO:0000255"; TOPO_DOM 117..119; /note="Extracellular"; /evidence="ECO:0000255"; TOPO_DOM 141..169; /note="Cytoplasmic"; /evidence="ECO:0000255"; TOPO_DOM 191..206; /note="Extracellular"; /evidence="ECO:0000255"; TOPO_DOM 228..238; /note="Cytoplasmic"; /evidence="ECO:0000255"; TOPO_DOM 260..284; /note="Extracellular"; /evidence="ECO:0000255"; TOPO_D…	12	96	Cytoplasmic	Extracellular	TMD	ER-targeted	PM	605	509
BAR1	YIL015W	P12630	NA	SIGNAL 1..24	NA	NA	1	NA	NA	SS	ER-targeted	EX	588	587
BAS1	YKR099W	P22035	NA	NA	NA	NA	NA	NA	NA	Cytonuclear	Cytonuclear	NC	812	NA
BAT1	YHR208W	P38891	NA	NA	NA	NA	NA	NA	NA	Exception	other	MT	394	NA
BAT2	YJR148W	P47176	NA	NA	NA	NA	NA	NA	NA	Cytonuclear	Cytonuclear	CP	377	NA
BBC1	YJL020C	P47068	NA	NA	NA	NA	NA	NA	NA	Cytonuclear	Cytonuclear	CP	1158	NA
BBP1	YPL255W	Q12365	NA	NA	NA	NA	NA	NA	NA	Cytonuclear	Cytonuclear	CP	386	NA
BCD1	YHR040W	P38772	NA	NA	NA	NA	NA	NA	NA	Cytonuclear	Cytonuclear	CP	367	NA
BCH1	YMR237W	Q05029	NA	NA	NA	NA	NA	NA	NA	Cytonuclear	Cytonuclear	GO	725	NA
BCH2	YKR027W	P36122	NA	NA	NA	NA	NA	NA	NA	Cytonuclear	Cytonuclear	CP	766	NA
BCK1	YJL095W	Q01389	NA	NA	NA	NA	NA	NA	NA	Cytonuclear	Cytonuclear	CP	1479	NA
BCK2	YER167W	P33306	NA	NA	NA	NA	NA	NA	NA	Cytonuclear	Cytonuclear	CP	852	NA
BCP1	YDR361C	Q06338	NA	NA	NA	NA	NA	NA	NA	Cytonuclear	Cytonuclear	CP	284	NA
BCS1	YDR375C	P32839	TRANSMEM 45..68; /note="Helical"; /evidence="ECO:0000305"	NA	TOPO_DOM 1..44; /note="Mitochondrial intermembrane"; /evidence="ECO:0000305|PubMed:8599931"; TOPO_DOM 69..456; /note="Mitochondrial matrix"; /evidence="ECO:0000305|PubMed:8599931"	1	45	Mitochondrial	Mitochondrial	mito	mito	MTM	457	412
BCY1	YIL033C	P07278	NA	NA	NA	NA	NA	NA	NA	Cytonuclear	Cytonuclear	CP	417	NA
BDF1	YLR399C	P35817	NA	NA	NA	NA	NA	NA	NA	Cytonuclear	Cytonuclear	NC	687	NA
BDF2	YDL070W	Q07442	NA	NA	NA	NA	NA	NA	NA	Exception	other	CP	639	NA
BDH1	YAL060W	P39714	NA	NA	NA	NA	NA	NA	NA	Cytonuclear	Cytonuclear	CP	383	NA
BDH2	YAL061W	P39713	NA	NA	NA	NA	NA	NA	NA	Cytonuclear	Cytonuclear	CP	418	NA
BDP1	YNL039W	P46678	NA	NA	NA	NA	NA	NA	NA	Cytonuclear	Cytonuclear	NC	595	NA
BDS1	YOL164W	Q08347	NA	NA	NA	NA	NA	NA	NA	Cytonuclear	Cytonuclear	UK	647	NA
BEM1	YBR200W	P29366	NA	NA	NA	NA	NA	NA	NA	Cytonuclear	Cytonuclear	CP	552	NA
BEM2	YER155C	P39960	NA	NA	NA	NA	NA	NA	NA	Exception	other	CP	2168	NA
BEM3	YPL115C	P32873	NA	NA	NA	NA	NA	NA	NA	Cytonuclear	Cytonuclear	CP	1129	NA
BEM4	YPL161C	P39011	NA	NA	NA	NA	NA	NA	NA	Cytonuclear	Cytonuclear	CP	634	NA
BER1	YLR412W	Q06688	NA	NA	NA	NA	NA	NA	NA	Cytonuclear	Cytonuclear	CP	275	NA
BET1	YIL004C	P22804	TRANSMEM 118..141; /note="Helical; Anchor for type IV membrane protein"; /evidence="ECO:0000255"	NA	TOPO_DOM 1..117; /note="Cytoplasmic"; /evidence="ECO:0000255"; TOPO_DOM 142; /note="Vesicular"; /evidence="ECO:0000255"	1	118	Cytoplasmic	Vesicular	TA	TA	ERM	143	25
BET2	YPR176C	P20133	NA	NA	NA	NA	NA	NA	NA	Cytonuclear	Cytonuclear	CP	326	NA
BET3	YKR068C	P36149	NA	NA	NA	NA	NA	NA	NA	Cytonuclear	Cytonuclear	CP	194	NA
BET4	YJL031C	Q00618	NA	NA	NA	NA	NA	NA	NA	Cytonuclear	Cytonuclear	CP	328	NA
BET5	YML077W	Q03630	NA	NA	NA	NA	NA	NA	NA	Cytonuclear	Cytonuclear	CP	160	NA
BFA1	YJR053W	P47113	NA	NA	NA	NA	NA	NA	NA	Cytonuclear	Cytonuclear	CP	575	NA
BFR1	YOR198C	P38934	NA	NA	NA	NA	NA	NA	NA	Cytonuclear	Cytonuclear	CP	471	NA
BFR2	YDR299W	Q06631	NA	NA	NA	NA	NA	NA	NA	Cytonuclear	Cytonuclear	NC	535	NA
BGL2	YGR282C	P15703	NA	SIGNAL 1..23; /evidence="ECO:0000269|PubMed:8935650, ECO:0000269|PubMed:9748433"	NA	NA	1	NA	NA	SS	ER-targeted	EX	314	313
BI2	Q0110	P03873	TRANSMEM 32..52; /note="Helical"; /evidence="ECO:0000255|PROSITE-ProRule:PRU00968"; TRANSMEM 85..105; /note="Helical"; /evidence="ECO:0000255|PROSITE-ProRule:PRU00968"; TRANSMEM 116..136; /note="Helical"; /evidence="ECO:0000255|PROSITE-ProRule:PRU00968"; TRANSMEM 154..174; /note="Helical"; /evidence="ECO:0000255|PROSITE-ProRule:PRU00968"	NA	TOPO_DOM 1..31; /note="Mitochondrial matrix"; /evidence="ECO:0000255"; TOPO_DOM 53..84; /note="Mitochondrial intermembrane"; /evidence="ECO:0000255"; TOPO_DOM 106..115; /note="Mitochondrial matrix"; /evidence="ECO:0000255"; TOPO_DOM 137..153; /note="Mitochondrial intermembrane"; /evidence="ECO:0000255"; TOPO_DOM 175..423; /note="Mitochondrial matrix"; /evidence="ECO:0000255"	4	32	Mitochondrial	Mitochondrial	mito	mito	MTM	424	392
BI3	Q0115	Q9ZZW7	TRANSMEM 32..52; /note="Helical"; /evidence="ECO:0000255|PROSITE-ProRule:PRU00968"; TRANSMEM 85..105; /note="Helical"; /evidence="ECO:0000255|PROSITE-ProRule:PRU00968"; TRANSMEM 116..136; /note="Helical"; /evidence="ECO:0000255|PROSITE-ProRule:PRU00968"; TRANSMEM 146..166; /note="Helical"; /evidence="ECO:0000255|PROSITE-ProRule:PRU00968"; TRANSMEM 185..205; /note="Helical"; /evidence="ECO:0000255…	NA	TOPO_DOM 1..31; /note="Mitochondrial matrix"; /evidence="ECO:0000255"; TOPO_DOM 53..84; /note="Mitochondrial intermembrane"; /evidence="ECO:0000255"; TOPO_DOM 106..115; /note="Mitochondrial matrix"; /evidence="ECO:0000255"; TOPO_DOM 137..145; /note="Mitochondrial intermembrane"; /evidence="ECO:0000255"; TOPO_DOM 167..184; /note="Mitochondrial matrix"; /evidence="ECO:0000255"; TOPO_DOM 206..224; /…	6	32	Mitochondrial	Mitochondrial	mito	mito	MTM	518	486
BI4	Q0120	P03879	NA	NA	NA	NA	NA	NA	NA	mito	mito	MT	639	NA
BIG1	YHR101C	P38813	TRANSMEM 276..296; /note="Helical"; /evidence="ECO:0000255"	SIGNAL 1..17; /evidence="ECO:0000255"	TOPO_DOM 20..275; /note="Lumenal"; /evidence="ECO:0000255"; TOPO_DOM 297..335; /note="Cytoplasmic"; /evidence="ECO:0000255"	1	1	Lumenal	Cytoplasmic	SSTMD	ER-targeted	ERM	336	335
BIK1	YCL029C	P11709	NA	NA	NA	NA	NA	NA	NA	Cytonuclear	Cytonuclear	CP	441	NA
BIL1	YOR304C-A	O14468	NA	NA	NA	NA	NA	NA	NA	Cytonuclear	Cytonuclear	CP	77	NA
BIM1	YER016W	P40013	NA	NA	NA	NA	NA	NA	NA	Cytonuclear	Cytonuclear	CP	345	NA
BIO2	YGR286C	P32451	NA	NA	NA	NA	NA	NA	NA	mito	mito	MT	376	NA
BIO3	YNR058W	P50277	NA	NA	NA	NA	NA	NA	NA	Cytonuclear	Cytonuclear	CP	481	NA
BIO4	YNR057C	P53630	NA	NA	NA	NA	NA	NA	NA	Cytonuclear	Cytonuclear	CP	238	NA
BIO5	YNR056C	P53744	TRANSMEM 50..70; /note="Helical"; /evidence="ECO:0000255"; TRANSMEM 78..98; /note="Helical"; /evidence="ECO:0000255"; TRANSMEM 161..181; /note="Helical"; /evidence="ECO:0000255"; TRANSMEM 205..225; /note="Helical"; /evidence="ECO:0000255"; TRANSMEM 231..251; /note="Helical"; /evidence="ECO:0000255"; TRANSMEM 282..302; /note="Helical"; /evidence="ECO:0000255"; TRANSMEM 322..342; /note="Helical"; /…	NA	TOPO_DOM 1..49; /note="Cytoplasmic"; /evidence="ECO:0000255"; TOPO_DOM 71..77; /note="Extracellular"; /evidence="ECO:0000255"; TOPO_DOM 99..160; /note="Cytoplasmic"; /evidence="ECO:0000255"; TOPO_DOM 182..204; /note="Extracellular"; /evidence="ECO:0000255"; TOPO_DOM 226..230; /note="Cytoplasmic"; /evidence="ECO:0000255"; TOPO_DOM 252..281; /note="Extracellular"; /evidence="ECO:0000255"; TOPO_DOM …	12	50	Cytoplasmic	Extracellular	TMD	ER-targeted	ER	562	512
BIR1	YJR089W	P47134	NA	NA	NA	NA	NA	NA	NA	Cytonuclear	Cytonuclear	CP	955	NA
BIT2	YBR270C	P38346	NA	NA	NA	NA	NA	NA	NA	Cytonuclear	Cytonuclear	UK	546	NA
BIT61	YJL058C	P47041	NA	NA	NA	NA	NA	NA	NA	Cytonuclear	Cytonuclear	CP	544	NA
BLI1	YKL061W	P35727	NA	NA	NA	NA	NA	NA	NA	Cytonuclear	Cytonuclear	PM	114	NA
BLM10	YFL007W	P43583	NA	NA	NA	NA	NA	NA	NA	Exception	other	CP	2144	NA
BLS1	YLR408C	Q06071	NA	NA	NA	NA	NA	NA	NA	Cytonuclear	Cytonuclear	PM	123	NA
BMH1	YER177W	P29311	NA	NA	NA	NA	NA	NA	NA	Cytonuclear	Cytonuclear	CP	268	NA
BMH2	YDR099W	P34730	NA	NA	NA	NA	NA	NA	NA	Cytonuclear	Cytonuclear	CP	274	NA
BMS1	YPL217C	Q08965	NA	NA	NA	NA	NA	NA	NA	Cytonuclear	Cytonuclear	CP	1184	NA
BMT2	YBR141C	P38278	NA	NA	NA	NA	NA	NA	NA	NA	other	NC	338	NA
BMT5	YIL096C	P40493	NA	NA	NA	NA	NA	NA	NA	NA	other	NC	337	NA
BMT6	YLR063W	Q12291	NA	NA	NA	NA	NA	NA	NA	NA	other	CP	366	NA
BNA1	YJR025C	P47096	NA	NA	NA	NA	NA	NA	NA	Cytonuclear	Cytonuclear	CP	178	NA
BNA2	YJR078W	P47125	NA	NA	NA	NA	NA	NA	NA	Cytonuclear	Cytonuclear	CP	454	NA
BNA3	YJL060W	P47039	NA	NA	NA	NA	NA	NA	NA	mito	mito	CP	445	NA
BNA4	YBL098W	P38169	NA	NA	NA	NA	NA	NA	NA	mito	mito	MT	461	NA
BNA5	YLR231C	Q05979	NA	NA	NA	NA	NA	NA	NA	Cytonuclear	Cytonuclear	CP	454	NA
BNA6	YFR047C	P43619	NA	NA	NA	NA	NA	NA	NA	Cytonuclear	Cytonuclear	CP	296	NA
BNA7	YDR428C	Q04066	NA	NA	NA	NA	NA	NA	NA	Cytonuclear	Cytonuclear	UK	262	NA
BNI1	YNL271C	P41832	NA	NA	NA	NA	NA	NA	NA	Cytonuclear	Cytonuclear	CP	1954	NA
BNI4	YNL233W	P53858	NA	NA	NA	NA	NA	NA	NA	Cytonuclear	Cytonuclear	UK	893	NA
BNI5	YNL166C	P53890	NA	NA	NA	NA	NA	NA	NA	Cytonuclear	Cytonuclear	CP	449	NA
BNR1	YIL159W	P40450	NA	NA	NA	NA	NA	NA	NA	Cytonuclear	Cytonuclear	UK	1376	NA
BNS1	YGR230W	P50084	NA	NA	NA	NA	NA	NA	NA	Cytonuclear	Cytonuclear	UK	138	NA
BOI1	YBL085W	P38041	NA	NA	NA	NA	NA	NA	NA	Cytonuclear	Cytonuclear	CP	981	NA
BOI2	YER114C	P39969	NA	NA	NA	NA	NA	NA	NA	Cytonuclear	Cytonuclear	CP	1041	NA
BOL1	YAL044W-A	Q3E793	NA	NA	NA	NA	NA	NA	NA	NA	other	MT	111	NA
BOL3	YAL046C	P39724	NA	NA	NA	NA	NA	NA	NA	NA	other	MT	119	NA
BOP2	YLR267W	Q06150	NA	NA	NA	NA	NA	NA	NA	Cytonuclear	Cytonuclear	UK	571	NA
BOP3	YNL042W	P53958	NA	NA	NA	NA	NA	NA	NA	Cytonuclear	Cytonuclear	CP	397	NA
BOR1	YNL275W	P53838	TRANSMEM 85..105; /note="Helical"; /evidence="ECO:0000255"; TRANSMEM 117..134; /note="Helical"; /evidence="ECO:0000255"; TRANSMEM 141..160; /note="Helical"; /evidence="ECO:0000255"; TRANSMEM 166..186; /note="Helical"; /evidence="ECO:0000255"; TRANSMEM 193..213; /note="Helical"; /evidence="ECO:0000255"; TRANSMEM 236..256; /note="Helical"; /evidence="ECO:0000255"; TRANSMEM 275..295; /note="Helical"…	NA	TOPO_DOM 1..84; /note="Cytoplasmic"; /evidence="ECO:0000255"; TOPO_DOM 106..116; /note="Extracellular"; /evidence="ECO:0000255"; TOPO_DOM 135..140; /note="Cytoplasmic"; /evidence="ECO:0000255"; TOPO_DOM 161..165; /note="Extracellular"; /evidence="ECO:0000255"; TOPO_DOM 187..192; /note="Cytoplasmic"; /evidence="ECO:0000255"; TOPO_DOM 214..235; /note="Extracellular"; /evidence="ECO:0000255"; TOPO_D…	12	85	Cytoplasmic	Extracellular	TMD	ER-targeted	PM	577	492
BOS1	YLR078C	P25385	TRANSMEM 223..240; /note="Helical; Anchor for type IV membrane protein"; /evidence="ECO:0000255"	NA	TOPO_DOM 1..222; /note="Cytoplasmic"; /evidence="ECO:0000255"; TOPO_DOM 241..244; /note="Vesicular"; /evidence="ECO:0000255"	1	223	Cytoplasmic	Vesicular	TA	TA	ERM	245	22
BPH1	YCR032W	P25356	NA	NA	NA	NA	NA	NA	NA	Cytonuclear	Cytonuclear	CP	2168	NA
BPL1	YDL141W	P48445	NA	NA	NA	NA	NA	NA	NA	Cytonuclear	Cytonuclear	CP	691	NA
BPT1	YLL015W	P14772	TRANSMEM 30..50; /note="Helical; Name=1"; /evidence="ECO:0000255|PROSITE-ProRule:PRU00441"; TRANSMEM 85..105; /note="Helical; Name=2"; /evidence="ECO:0000255|PROSITE-ProRule:PRU00441"; TRANSMEM 111..127; /note="Helical; Name=3"; /evidence="ECO:0000255|PROSITE-ProRule:PRU00441"; TRANSMEM 140..160; /note="Helical; Name=4"; /evidence="ECO:0000255|PROSITE-ProRule:PRU00441"; TRANSMEM 179..199; /note="…	NA	TOPO_DOM 1..29; /note="Vacuolar"; /evidence="ECO:0000255"; TOPO_DOM 51..84; /note="Cytoplasmic"; /evidence="ECO:0000255"; TOPO_DOM 106..110; /note="Vacuolar"; /evidence="ECO:0000255"; TOPO_DOM 128..139; /note="Cytoplasmic"; /evidence="ECO:0000255"; TOPO_DOM 161..178; /note="Vacuolar"; /evidence="ECO:0000255"; TOPO_DOM 200..283; /note="Cytoplasmic"; /evidence="ECO:0000255"; TOPO_DOM 305..333; /not…	17	30	Vacuolar	Cytoplasmic	TMD	ER-targeted	PM	1560	1530
BRE1	YDL074C	Q07457	NA	NA	NA	NA	NA	NA	NA	Cytonuclear	Cytonuclear	NC	701	NA
BRE2	YLR015W	P43132	NA	NA	NA	NA	NA	NA	NA	Cytonuclear	Cytonuclear	CP	506	NA
BRE4	YDL231C	Q07660	TRANSMEM 144..164; /note="Helical"; /evidence="ECO:0000255"; TRANSMEM 177..194; /note="Helical"; /evidence="ECO:0000255"; TRANSMEM 199..219; /note="Helical"; /evidence="ECO:0000255"; TRANSMEM 228..248; /note="Helical"; /evidence="ECO:0000255"; TRANSMEM 255..275; /note="Helical"; /evidence="ECO:0000255"; TRANSMEM 285..305; /note="Helical"; /evidence="ECO:0000255"; TRANSMEM 707..727; /note="Helical…	NA	TOPO_DOM 1..143; /note="Cytoplasmic"; /evidence="ECO:0000255"; TOPO_DOM 165..176; /note="Extracellular"; /evidence="ECO:0000255"; TOPO_DOM 195..198; /note="Cytoplasmic"; /evidence="ECO:0000255"; TOPO_DOM 220..227; /note="Extracellular"; /evidence="ECO:0000255"; TOPO_DOM 249..254; /note="Cytoplasmic"; /evidence="ECO:0000255"; TOPO_DOM 276..284; /note="Extracellular"; /evidence="ECO:0000255"; TOPO_…	10	144	Cytoplasmic	Extracellular	TMD	ER-targeted	PM	1126	982
BRE5	YNR051C	P53741	NA	NA	NA	NA	NA	NA	NA	Cytonuclear	Cytonuclear	CP	516	NA
BRF1	YGR246C	P29056	NA	NA	NA	NA	NA	NA	NA	Cytonuclear	Cytonuclear	NC	597	NA
BRL1	YHR036W	P38770	TRANSMEM 300..320; /note="Helical"; /evidence="ECO:0000255"; TRANSMEM 408..428; /note="Helical"; /evidence="ECO:0000255"	NA	TOPO_DOM 1..299; /note="Cytoplasmic"; /evidence="ECO:0000255"; TOPO_DOM 321..407; /note="Perinuclear space"; /evidence="ECO:0000255"; TOPO_DOM 429..471; /note="Cytoplasmic"; /evidence="ECO:0000255"	2	300	Cytoplasmic	Perinuclear	Exception	other	NCM	472	172
BRN1	YBL097W	P38170	NA	NA	NA	NA	NA	NA	NA	Cytonuclear	Cytonuclear	CP	755	NA
BRO1	YPL084W	P48582	NA	NA	NA	NA	NA	NA	NA	Cytonuclear	Cytonuclear	CP	845	NA
BRP1	YGL007W	P53194	NA	NA	NA	NA	NA	NA	NA	NA	other	UK	126	NA
BRR1	YPR057W	Q99177	NA	NA	NA	NA	NA	NA	NA	Cytonuclear	Cytonuclear	NC	342	NA
BRR2	YER172C	P32639	NA	NA	NA	NA	NA	NA	NA	Cytonuclear	Cytonuclear	NC	2164	NA
BRR6	YGL247W	P53062	TRANSMEM 54..74; /note="Helical"; /evidence="ECO:0000255"; TRANSMEM 161..181; /note="Helical"; /evidence="ECO:0000255"	NA	NA	2	54	NA	NA	Exception	other	CP	198	144
BRX1	YOL077C	Q08235	NA	NA	NA	NA	NA	NA	NA	Cytonuclear	Cytonuclear	NC	292	NA
BSC1	YDL037C	Q12140	NA	NA	NA	NA	NA	NA	NA	Cytonuclear	Cytonuclear	UK	329	NA
BSC2	YDR275W	Q05611	TRANSMEM 68..88; /note="Helical"; /evidence="ECO:0000255"	NA	NA	1	68	NA	NA	Exception	other	UK	236	168
BSC3	YLR465C	O13558	NA	NA	NA	NA	NA	NA	NA	NA	other	NA	103	NA
BSC4	YNL269W	P53841	NA	NA	NA	NA	NA	NA	NA	Cytonuclear	Cytonuclear	UK	132	NA
BSC5	YNR069C	P53755	NA	NA	NA	NA	NA	NA	NA	Cytonuclear	Cytonuclear	UK	490	NA
BSC6	YOL137W	Q08280	TRANSMEM 73..93; /note="Helical"; /evidence="ECO:0000255"; TRANSMEM 145..165; /note="Helical"; /evidence="ECO:0000255"; TRANSMEM 168..188; /note="Helical"; /evidence="ECO:0000255"; TRANSMEM 206..226; /note="Helical"; /evidence="ECO:0000255"; TRANSMEM 233..253; /note="Helical"; /evidence="ECO:0000255"; TRANSMEM 301..321; /note="Helical"; /evidence="ECO:0000255"; TRANSMEM 341..361; /note="Helical";…	NA	TOPO_DOM 1..72; /note="Lumenal"; /evidence="ECO:0000255"; TOPO_DOM 94..144; /note="Cytoplasmic"; /evidence="ECO:0000255"; TOPO_DOM 166..167; /note="Lumenal"; /evidence="ECO:0000255"; TOPO_DOM 189..205; /note="Cytoplasmic"; /evidence="ECO:0000255"; TOPO_DOM 227..232; /note="Lumenal"; /evidence="ECO:0000255"; TOPO_DOM 254..300; /note="Cytoplasmic"; /evidence="ECO:0000255"; TOPO_DOM 322..340; /note=…	11	73	Lumenal	Cytoplasmic	TMD	ER-targeted	GO	498	425
BSD2	YBR290W	P38356	TRANSMEM 179..199; /note="Helical"; /evidence="ECO:0000255"; TRANSMEM 212..232; /note="Helical"; /evidence="ECO:0000255"; TRANSMEM 281..301; /note="Helical"; /evidence="ECO:0000255"	NA	TOPO_DOM 1..178; /note="Extracellular"; /evidence="ECO:0000255"; TOPO_DOM 200..211; /note="Cytoplasmic"; /evidence="ECO:0000255"; TOPO_DOM 233..280; /note="Extracellular"; /evidence="ECO:0000255"; TOPO_DOM 302..321; /note="Cytoplasmic"; /evidence="ECO:0000255"	3	179	Extracellular	Cytoplasmic	TMD	ER-targeted	PM	322	143
BSP1	YPR171W	Q06604	NA	NA	NA	NA	NA	NA	NA	Cytonuclear	Cytonuclear	CP	577	NA
BST1	YFL025C	P43571	TRANSMEM 57..77; /note="Helical"; /evidence="ECO:0000255"; TRANSMEM 708..728; /note="Helical"; /evidence="ECO:0000255"; TRANSMEM 749..769; /note="Helical"; /evidence="ECO:0000255"; TRANSMEM 804..824; /note="Helical"; /evidence="ECO:0000255"; TRANSMEM 872..892; /note="Helical"; /evidence="ECO:0000255"; TRANSMEM 920..940; /note="Helical"; /evidence="ECO:0000255"; TRANSMEM 957..977; /note="Helical";…	NA	NA	9	57	NA	NA	TMD	ER-targeted	ER	1030	973
BTN2	YGR142W	P53286	NA	NA	NA	NA	NA	NA	NA	Cytonuclear	Cytonuclear	CP	411	NA
BTS1	YPL069C	Q12051	NA	NA	NA	NA	NA	NA	NA	mito	mito	CP	336	NA
BTT1	YDR252W	P40314	NA	NA	NA	NA	NA	NA	NA	Cytonuclear	Cytonuclear	CP	150	NA
BUB1	YGR188C	P41695	NA	NA	NA	NA	NA	NA	NA	Cytonuclear	Cytonuclear	NC	1022	NA
BUB2	YMR055C	P26448	NA	NA	NA	NA	NA	NA	NA	Exception	other	CP	307	NA
BUB3	YOR026W	P26449	NA	NA	NA	NA	NA	NA	NA	Cytonuclear	Cytonuclear	NC	342	NA
BUD13	YGL174W	P46947	NA	NA	NA	NA	NA	NA	NA	Cytonuclear	Cytonuclear	CP	267	NA
BUD14	YAR014C	P27637	NA	NA	NA	NA	NA	NA	NA	Cytonuclear	Cytonuclear	CP	710	NA
BUD16	YEL029C	P39988	NA	NA	NA	NA	NA	NA	NA	Cytonuclear	Cytonuclear	CP	313	NA
BUD17	YNR027W	P53727	NA	NA	NA	NA	NA	NA	NA	Cytonuclear	Cytonuclear	CP	318	NA
BUD19	YJL188C	O94143	NA	NA	NA	NA	NA	NA	NA	NA	other	NA	103	NA
BUD2	YKL092C	P33314	NA	NA	NA	NA	NA	NA	NA	Exception	other	CP	1105	NA
BUD20	YLR074C	Q08004	NA	NA	NA	NA	NA	NA	NA	Cytonuclear	Cytonuclear	CP	167	NA
BUD21	YOR078W	Q08492	NA	NA	NA	NA	NA	NA	NA	Cytonuclear	Cytonuclear	NC	215	NA
BUD22	YMR014W	Q04347	NA	NA	NA	NA	NA	NA	NA	Cytonuclear	Cytonuclear	NC	520	NA
BUD23	YCR047C	P25627	NA	NA	NA	NA	NA	NA	NA	Cytonuclear	Cytonuclear	CP	276	NA
BUD25	YER014C-A	P85052	NA	NA	NA	NA	NA	NA	NA	Cytonuclear	Cytonuclear	UK	154	NA
BUD26	YDR241W	Q03783	TRANSMEM 21..43; /note="Helical"; /evidence="ECO:0000255"; TRANSMEM 68..87; /note="Helical"; /evidence="ECO:0000255"	NA	NA	2	21	NA	NA	Exception	other	NA	96	75
BUD27	YFL023W	P43573	NA	NA	NA	NA	NA	NA	NA	Cytonuclear	Cytonuclear	CP	797	NA
BUD28	YLR062C	Q07992	NA	SIGNAL 1..19; /evidence="ECO:0000255"	NA	NA	1	NA	NA	SS	ER-targeted	NA	126	125
BUD3	YCL014W	P25558	NA	NA	NA	NA	NA	NA	NA	Cytonuclear	Cytonuclear	UK	1637	NA
BUD30	YDL151C	Q12064	NA	SIGNAL 1..14; /evidence="ECO:0000255"	NA	NA	1	NA	NA	SS	ER-targeted	NA	194	193
BUD31	YCR063W	P25337	NA	NA	NA	NA	NA	NA	NA	Cytonuclear	Cytonuclear	NC	158	NA
BUD32	YGR262C	P53323	NA	NA	NA	NA	NA	NA	NA	Cytonuclear	Cytonuclear	CP	262	NA
BUD4	YJR092W	P47136	NA	NA	NA	NA	NA	NA	NA	Cytonuclear	Cytonuclear	UK	1448	NA
BUD5	YCR038C	P25300	NA	NA	NA	NA	NA	NA	NA	Cytonuclear	Cytonuclear	CP	643	NA
BUD6	YLR319C	P41697	NA	NA	NA	NA	NA	NA	NA	Cytonuclear	Cytonuclear	UK	789	NA
BUD7	YOR299W	Q08754	NA	NA	NA	NA	NA	NA	NA	Cytonuclear	Cytonuclear	GO	747	NA
BUD8	YLR353W	P41698	TRANSMEM 516..536; /note="Helical"; /evidence="ECO:0000255"; TRANSMEM 578..598; /note="Helical"; /evidence="ECO:0000255"	NA	TOPO_DOM 1..515; /note="Extracellular"; /evidence="ECO:0000255"; TOPO_DOM 537..577; /note="Cytoplasmic"; /evidence="ECO:0000255"; TOPO_DOM 599..603; /note="Extracellular"; /evidence="ECO:0000255"	2	516	Extracellular	Cytoplasmic	TMD	ER-targeted	PM	604	88
BUD9	YGR041W	P53226	TRANSMEM 461..481; /note="Helical"; /evidence="ECO:0000255"; TRANSMEM 522..542; /note="Helical"; /evidence="ECO:0000255"	NA	TOPO_DOM 1..460; /note="Extracellular"; /evidence="ECO:0000255"; TOPO_DOM 482..521; /note="Cytoplasmic"; /evidence="ECO:0000255"; TOPO_DOM 543..547; /note="Extracellular"; /evidence="ECO:0000255"	2	461	Extracellular	Cytoplasmic	TMD	ER-targeted	PM	548	87
BUG1	YDL099W	Q12191	NA	NA	NA	NA	NA	NA	NA	Cytonuclear	Cytonuclear	CP	342	NA
BUL1	YMR275C	P48524	NA	NA	NA	NA	NA	NA	NA	Cytonuclear	Cytonuclear	CP	977	NA
BUL2	YML111W	Q03758	NA	NA	NA	NA	NA	NA	NA	Cytonuclear	Cytonuclear	CP	921	NA
BUR2	YLR226W	Q05949	NA	NA	NA	NA	NA	NA	NA	Cytonuclear	Cytonuclear	NC	396	NA
BUR6	YER159C	P40096	NA	NA	NA	NA	NA	NA	NA	Cytonuclear	Cytonuclear	NC	143	NA
BXI1	YNL305C	P48558	TRANSMEM 54..74; /note="Helical"; /evidence="ECO:0000255"; TRANSMEM 86..106; /note="Helical"; /evidence="ECO:0000255"; TRANSMEM 147..167; /note="Helical"; /evidence="ECO:0000255"; TRANSMEM 172..192; /note="Helical"; /evidence="ECO:0000255"; TRANSMEM 209..229; /note="Helical"; /evidence="ECO:0000255"; TRANSMEM 240..260; /note="Helical"; /evidence="ECO:0000255"; TRANSMEM 271..291; /note="Helical"; …	NA	TOPO_DOM 1..53; /note="Lumenal"; /evidence="ECO:0000255"; TOPO_DOM 75..85; /note="Cytoplasmic"; /evidence="ECO:0000255"; TOPO_DOM 107..146; /note="Lumenal"; /evidence="ECO:0000255"; TOPO_DOM 168..171; /note="Cytoplasmic"; /evidence="ECO:0000255"; TOPO_DOM 193..208; /note="Lumenal"; /evidence="ECO:0000255"; TOPO_DOM 230..239; /note="Cytoplasmic"; /evidence="ECO:0000255"; TOPO_DOM 261..270; /note="…	7	54	Lumenal	Cytoplasmic	TMD	ER-targeted	PM	298	244
BYE1	YKL005C	P36106	NA	NA	NA	NA	NA	NA	NA	Cytonuclear	Cytonuclear	NC	595	NA
BZZ1	YHR114W	P38822	NA	NA	NA	NA	NA	NA	NA	Cytonuclear	Cytonuclear	CP	634	NA
CAB1	YDR531W	Q04430	NA	NA	NA	NA	NA	NA	NA	Cytonuclear	Cytonuclear	CP	368	NA
CAB2	YIL083C	P40506	NA	NA	NA	NA	NA	NA	NA	Cytonuclear	Cytonuclear	CP	366	NA
CAB3	YKL088W	P36076	NA	NA	NA	NA	NA	NA	NA	Cytonuclear	Cytonuclear	CP	572	NA
CAB4	YGR277C	P53332	NA	NA	NA	NA	NA	NA	NA	Cytonuclear	Cytonuclear	CP	306	NA
CAB5	YDR196C	Q03941	NA	NA	NA	NA	NA	NA	NA	Exception	other	CP	242	NA
CAC2	YML102W	Q04199	NA	NA	NA	NA	NA	NA	NA	Cytonuclear	Cytonuclear	CP	469	NA
CAD1	YDR423C	P24813	NA	NA	NA	NA	NA	NA	NA	Cytonuclear	Cytonuclear	CP	410	NA
CAF120	YNL278W	P53836	NA	NA	NA	NA	NA	NA	NA	Cytonuclear	Cytonuclear	CP	1061	NA
CAF130	YGR134W	P53280	NA	NA	NA	NA	NA	NA	NA	Exception	other	CP	1123	NA
CAF16	YFL028C	P43569	NA	NA	NA	NA	NA	NA	NA	Cytonuclear	Cytonuclear	CP	290	NA
CAF20	YOR276W	P12962	NA	NA	NA	NA	NA	NA	NA	Cytonuclear	Cytonuclear	CP	162	NA
CAF4	YKR036C	P36130	NA	NA	NA	NA	NA	NA	NA	mito	mito	MT	644	NA
CAF40	YNL288W	P53829	NA	NA	NA	NA	NA	NA	NA	Exception	other	CP	374	NA
CAJ1	YER048C	P39101	NA	NA	NA	NA	NA	NA	NA	Cytonuclear	Cytonuclear	CP	392	NA
CAK1	YFL029C	P43568	NA	NA	NA	NA	NA	NA	NA	Cytonuclear	Cytonuclear	CP	369	NA
CAM1	YPL048W	P29547	NA	NA	NA	NA	NA	NA	NA	Cytonuclear	Cytonuclear	CP	416	NA
CAN1	YEL063C	P04817	TRANSMEM 93..113; /note="Helical"; /evidence="ECO:0000255"; TRANSMEM 117..137; /note="Helical"; /evidence="ECO:0000255"; TRANSMEM 172..192; /note="Helical"; /evidence="ECO:0000255"; TRANSMEM 199..219; /note="Helical"; /evidence="ECO:0000255"; TRANSMEM 235..255; /note="Helical"; /evidence="ECO:0000255"; TRANSMEM 283..303; /note="Helical"; /evidence="ECO:0000255"; TRANSMEM 324..344; /note="Helical"…	NA	NA	12	93	NA	NA	Exception	other	CP	591	498
CAP1	YKL007W	P28495	NA	NA	NA	NA	NA	NA	NA	Cytonuclear	Cytonuclear	PM	269	NA
CAP2	YIL034C	P13517	NA	NA	NA	NA	NA	NA	NA	Cytonuclear	Cytonuclear	CP	288	NA
CAR1	YPL111W	P00812	NA	NA	NA	NA	NA	NA	NA	Cytonuclear	Cytonuclear	CP	334	NA
CAR2	YLR438W	P07991	NA	NA	NA	NA	NA	NA	NA	Cytonuclear	Cytonuclear	CP	425	NA
CAT2	YML042W	P32796	NA	NA	NA	NA	NA	NA	NA	Cytonuclear	Cytonuclear	MT	671	NA
CAT5	YOR125C	P41735	NA	NA	NA	NA	NA	NA	NA	Cytonuclear	Cytonuclear	MT	234	NA
CAT8	YMR280C	P39113	NA	NA	NA	NA	NA	NA	NA	Exception	other	CP	1434	NA
CAX4	YGR036C	P53223	TRANSMEM 35..55; /note="Helical"; /evidence="ECO:0000255"; TRANSMEM 132..152; /note="Helical"; /evidence="ECO:0000255"; TRANSMEM 165..185; /note="Helical"; /evidence="ECO:0000255"	NA	TOPO_DOM 1..34; /note="Lumenal"; /evidence="ECO:0000255"; TOPO_DOM 56..131; /note="Cytoplasmic"; /evidence="ECO:0000255"; TOPO_DOM 153..164; /note="Lumenal"; /evidence="ECO:0000255"; TOPO_DOM 186..239; /note="Cytoplasmic"; /evidence="ECO:0000255"	3	35	Lumenal	Cytoplasmic	TMD	ER-targeted	ERM	240	205
CBC2	YPL178W	Q08920	NA	NA	NA	NA	NA	NA	NA	Cytonuclear	Cytonuclear	CP	209	NA
CBF1	YJR060W	P17106	NA	NA	NA	NA	NA	NA	NA	Cytonuclear	Cytonuclear	CP	352	NA
CBF2	YGR140W	P32504	NA	NA	NA	NA	NA	NA	NA	Exception	other	CP	957	NA
CBF5	YLR175W	P33322	NA	NA	NA	NA	NA	NA	NA	Cytonuclear	Cytonuclear	CP	484	NA
CBK1	YNL161W	P53894	NA	NA	NA	NA	NA	NA	NA	Cytonuclear	Cytonuclear	CP	757	NA
CBP1	YJL209W	P07252	NA	NA	NA	NA	NA	NA	NA	mito	mito	MT	655	NA
CBP2	YHL038C	P03874	NA	NA	NA	NA	NA	NA	NA	mito	mito	MT	631	NA
CBP3	YPL215W	P21560	TRANSMEM 152..169; /note="Helical"; /evidence="ECO:0000255"	NA	NA	1	152	NA	NA	mito	mito	MT	336	184
CBP4	YGR174C	P37267	TRANSMEM 5..27; /note="Helical"; /evidence="ECO:0000255"	NA	NA	1	5	NA	NA	mito	mito	MT	171	166
CBP6	YBR120C	P07253	NA	NA	NA	NA	NA	NA	NA	mito	mito	MT	163	NA
CBR1	YIL043C	P38626	TRANSMEM 7..27; /note="Helical"; /evidence="ECO:0000255"	NA	NA	1	7	NA	NA	Exception	other	CP	285	278
CBS1	YDL069C	P14066	NA	NA	NA	NA	NA	NA	NA	Cytonuclear	Cytonuclear	MT	230	NA
CBS2	YDR197W	P14905	NA	NA	NA	NA	NA	NA	NA	mito	mito	MT	390	NA
CBT1	YKL208W	P36038	NA	NA	NA	NA	NA	NA	NA	mito	mito	MT	272	NA
CCA1	YER168C	P21269	NA	NA	NA	NA	NA	NA	NA	Exception	other	CP	547	NA
CCC1	YLR220W	P47818	TRANSMEM 100..120; /note="Helical"; /evidence="ECO:0000255"; TRANSMEM 130..150; /note="Helical"; /evidence="ECO:0000255"; TRANSMEM 237..257; /note="Helical"; /evidence="ECO:0000255"; TRANSMEM 260..280; /note="Helical"; /evidence="ECO:0000255"; TRANSMEM 301..321; /note="Helical"; /evidence="ECO:0000255"	NA	TOPO_DOM 1..99; /note="Cytoplasmic"; /evidence="ECO:0000255"; TOPO_DOM 121..129; /note="Vacuolar"; /evidence="ECO:0000255"; TOPO_DOM 151..236; /note="Cytoplasmic"; /evidence="ECO:0000255"; TOPO_DOM 258..259; /note="Vacuolar"; /evidence="ECO:0000255"; TOPO_DOM 281..300; /note="Cytoplasmic"; /evidence="ECO:0000255"; TOPO_DOM 322; /note="Vacuolar"; /evidence="ECO:0000255"	5	100	Cytoplasmic	Vacuolar	TMD	ER-targeted	PM	323	223
CCC2	YDR270W	P38995	TRANSMEM 263..283; /note="Helical"; /evidence="ECO:0000255"; TRANSMEM 304..324; /note="Helical"; /evidence="ECO:0000255"; TRANSMEM 336..356; /note="Helical"; /evidence="ECO:0000255"; TRANSMEM 371..391; /note="Helical"; /evidence="ECO:0000255"; TRANSMEM 529..549; /note="Helical"; /evidence="ECO:0000255"; TRANSMEM 578..598; /note="Helical"; /evidence="ECO:0000255"; TRANSMEM 902..924; /note="Helical…	NA	TOPO_DOM 1..262; /note="Cytoplasmic"; /evidence="ECO:0000255"; TOPO_DOM 284..303; /note="Lumenal, vesicle"; /evidence="ECO:0000255"; TOPO_DOM 325..335; /note="Cytoplasmic"; /evidence="ECO:0000255"; TOPO_DOM 357..370; /note="Lumenal, vesicle"; /evidence="ECO:0000255"; TOPO_DOM 392..528; /note="Cytoplasmic"; /evidence="ECO:0000255"; TOPO_DOM 550..577; /note="Lumenal, vesicle"; /evidence="ECO:000025…	8	263	Cytoplasmic	Lumenal	TMD	ER-targeted	GOM	1005	742
CCE1	YKL011C	Q03702	NA	NA	NA	NA	NA	NA	NA	mito	mito	MT	354	NA
CCH1	YGR217W	P50077	TRANSMEM 346..366; /note="Helical"; /evidence="ECO:0000255"; TRANSMEM 384..404; /note="Helical"; /evidence="ECO:0000255"; TRANSMEM 563..583; /note="Helical"; /evidence="ECO:0000255"; TRANSMEM 658..678; /note="Helical"; /evidence="ECO:0000255"; TRANSMEM 691..711; /note="Helical"; /evidence="ECO:0000255"; TRANSMEM 766..786; /note="Helical"; /evidence="ECO:0000255"; TRANSMEM 809..829; /note="Helical…	NA	NA	23	346	NA	NA	TMD	ER-targeted	PM	2040	1694
CCL1	YPR025C	P37366	NA	NA	NA	NA	NA	NA	NA	Cytonuclear	Cytonuclear	CP	394	NA
CCM1	YGR150C	P48237	NA	NA	NA	NA	NA	NA	NA	mito	mito	MT	865	NA
CCP1	YKR066C	P00431	NA	NA	NA	NA	NA	NA	NA	mito	mito	MT	362	NA
CCR4	YAL021C	P31384	NA	NA	NA	NA	NA	NA	NA	Cytonuclear	Cytonuclear	CP	838	NA
CCS1	YMR038C	P40202	NA	NA	NA	NA	NA	NA	NA	Cytonuclear	Cytonuclear	CP	250	NA
CCT2	YIL142W	P39076	NA	NA	NA	NA	NA	NA	NA	Cytonuclear	Cytonuclear	CP	528	NA
CCT3	YJL014W	P39077	NA	NA	NA	NA	NA	NA	NA	Cytonuclear	Cytonuclear	CP	535	NA
CCT4	YDL143W	P39078	NA	NA	NA	NA	NA	NA	NA	Cytonuclear	Cytonuclear	CP	529	NA
CCT5	YJR064W	P40413	NA	NA	NA	NA	NA	NA	NA	Cytonuclear	Cytonuclear	CP	563	NA
CCT6	YDR188W	P39079	NA	NA	NA	NA	NA	NA	NA	Cytonuclear	Cytonuclear	CP	547	NA
CCT7	YJL111W	P42943	NA	NA	NA	NA	NA	NA	NA	Cytonuclear	Cytonuclear	CP	551	NA
CCT8	YJL008C	P47079	NA	NA	NA	NA	NA	NA	NA	Cytonuclear	Cytonuclear	CP	569	NA
CCW12	YLR110C	Q12127	NA	SIGNAL 1..18; /evidence="ECO:0000269|PubMed:10322008"	NA	NA	1	NA	NA	SS	ER-targeted	EX	134	133
CCW14	YLR390W-A	O13547	NA	SIGNAL 1..22; /evidence="ECO:0000269|PubMed:10322008"	NA	NA	1	NA	NA	SS	ER-targeted	CP	239	238
CCW22	YDR134C	Q7LHD1	NA	SIGNAL 1..18; /evidence="ECO:0000255"	NA	NA	1	NA	NA	SS	ER-targeted	EX	NA	NA
CCZ1	YBR131W	P38273	NA	NA	NA	NA	NA	NA	NA	Cytonuclear	Cytonuclear	CP	705	NA
CDA1	YLR307W	Q06702	NA	SIGNAL 1..24; /evidence="ECO:0000255"	NA	NA	1	NA	NA	SS	ER-targeted	UK	302	301
CDA2	YLR308W	Q06703	NA	SIGNAL 1..25; /evidence="ECO:0000255"	NA	NA	1	NA	NA	SS	ER-targeted	UK	313	312
CDC1	YDR182W	P40986	TRANSMEM 40..60; /note="Helical"; /evidence="ECO:0000255"; TRANSMEM 392..412; /note="Helical"; /evidence="ECO:0000255"; TRANSMEM 466..486; /note="Helical"; /evidence="ECO:0000255"	NA	TOPO_DOM 1..39; /note="Cytoplasmic"; /evidence="ECO:0000255"; TOPO_DOM 61..391; /note="Extracellular"; /evidence="ECO:0000255"; TOPO_DOM 413..465; /note="Cytoplasmic"; /evidence="ECO:0000255"; TOPO_DOM 487..491; /note="Extracellular"; /evidence="ECO:0000255"	3	40	Cytoplasmic	Extracellular	TMD	ER-targeted	ER	492	452
CDC10	YCR002C	P25342	NA	NA	NA	NA	NA	NA	NA	Cytonuclear	Cytonuclear	UK	323	NA
CDC11	YJR076C	P32458	NA	NA	NA	NA	NA	NA	NA	Cytonuclear	Cytonuclear	UK	416	NA
CDC12	YHR107C	P32468	NA	NA	NA	NA	NA	NA	NA	Cytonuclear	Cytonuclear	CP	408	NA
CDC123	YLR215C	Q05791	NA	NA	NA	NA	NA	NA	NA	Cytonuclear	Cytonuclear	CP	361	NA
CDC13	YDL220C	P32797	NA	NA	NA	NA	NA	NA	NA	Cytonuclear	Cytonuclear	CP	925	NA
CDC14	YFR028C	Q00684	NA	NA	NA	NA	NA	NA	NA	Cytonuclear	Cytonuclear	CP	552	NA
CDC15	YAR019C	P27636	NA	NA	NA	NA	NA	NA	NA	Cytonuclear	Cytonuclear	CP	975	NA
CDC16	YKL022C	P09798	NA	NA	NA	NA	NA	NA	NA	Cytonuclear	Cytonuclear	CP	841	NA
CDC19	YAL038W	P00549	NA	NA	NA	NA	NA	NA	NA	Cytonuclear	Cytonuclear	CP	501	NA
CDC20	YGL116W	P26309	NA	NA	NA	NA	NA	NA	NA	Cytonuclear	Cytonuclear	CP	611	NA
CDC21	YOR074C	P06785	NA	NA	NA	NA	NA	NA	NA	Cytonuclear	Cytonuclear	NC	305	NA
CDC23	YHR166C	P16522	NA	NA	NA	NA	NA	NA	NA	Cytonuclear	Cytonuclear	NC	627	NA
CDC24	YAL041W	P11433	NA	NA	NA	NA	NA	NA	NA	Cytonuclear	Cytonuclear	CP	855	NA
CDC25	YLR310C	P04821	TRANSMEM 1452..1473; /note="Helical"; /evidence="ECO:0000255"	NA	NA	1	1452	NA	NA	Exception	other	CP	1590	138
CDC26	YFR036W	P14724	NA	NA	NA	NA	NA	NA	NA	Cytonuclear	Cytonuclear	CP	125	NA
CDC27	YBL084C	P38042	NA	NA	NA	NA	NA	NA	NA	Cytonuclear	Cytonuclear	CP	759	NA
CDC28	YBR160W	P00546	NA	NA	NA	NA	NA	NA	NA	Cytonuclear	Cytonuclear	CP	299	NA
CDC3	YLR314C	P32457	NA	NA	NA	NA	NA	NA	NA	Cytonuclear	Cytonuclear	UK	521	NA
CDC31	YOR257W	P06704	NA	NA	NA	NA	NA	NA	NA	Cytonuclear	Cytonuclear	CP	162	NA
CDC33	YOL139C	P07260	NA	NA	NA	NA	NA	NA	NA	Cytonuclear	Cytonuclear	CP	214	NA
CDC34	YDR054C	P14682	NA	NA	NA	NA	NA	NA	NA	Cytonuclear	Cytonuclear	CP	296	NA
CDC36	YDL165W	P06100	NA	NA	NA	NA	NA	NA	NA	Cytonuclear	Cytonuclear	CP	192	NA
CDC37	YDR168W	P06101	NA	NA	NA	NA	NA	NA	NA	Cytonuclear	Cytonuclear	CP	507	NA
CDC39	YCR093W	P25655	NA	NA	NA	NA	NA	NA	NA	Exception	other	CP	2109	NA
CDC4	YFL009W	P07834	NA	NA	NA	NA	NA	NA	NA	Cytonuclear	Cytonuclear	NC	780	NA
CDC40	YDR364C	P40968	NA	NA	NA	NA	NA	NA	NA	Cytonuclear	Cytonuclear	NC	456	NA
CDC42	YLR229C	P19073	NA	NA	NA	NA	NA	NA	NA	Cytonuclear	Cytonuclear	CP	192	NA
CDC43	YGL155W	P18898	NA	NA	NA	NA	NA	NA	NA	Cytonuclear	Cytonuclear	CP	377	NA
CDC45	YLR103C	Q08032	NA	NA	NA	NA	NA	NA	NA	Cytonuclear	Cytonuclear	NC	651	NA
CDC48	YDL126C	P25694	NA	NA	NA	NA	NA	NA	NA	Cytonuclear	Cytonuclear	CP	836	NA
CDC5	YMR001C	P32562	NA	NA	NA	NA	NA	NA	NA	Cytonuclear	Cytonuclear	NC	706	NA
CDC50	YCR094W	P25656	TRANSMEM 45..65; /note="Helical"; /evidence="ECO:0000255"; TRANSMEM 332..352; /note="Helical"; /evidence="ECO:0000255"	NA	TOPO_DOM 1..44; /note="Cytoplasmic"; /evidence="ECO:0000255"; TOPO_DOM 66..331; /note="Lumenal"; /evidence="ECO:0000255"; TOPO_DOM 353..391; /note="Cytoplasmic"; /evidence="ECO:0000255"	2	45	Cytoplasmic	Lumenal	TMD	ER-targeted	PM	392	347
CDC53	YDL132W	Q12018	NA	NA	NA	NA	NA	NA	NA	Cytonuclear	Cytonuclear	CP	816	NA
CDC55	YGL190C	Q00362	NA	NA	NA	NA	NA	NA	NA	Cytonuclear	Cytonuclear	CP	527	NA
CDC6	YJL194W	P09119	NA	NA	NA	NA	NA	NA	NA	Exception	other	CP	514	NA
CDC60	YPL160W	P26637	NA	NA	NA	NA	NA	NA	NA	Cytonuclear	Cytonuclear	CP	1091	NA
CDC7	YDL017W	P06243	NA	NA	NA	NA	NA	NA	NA	Cytonuclear	Cytonuclear	NC	508	NA
CDC73	YLR418C	Q06697	NA	NA	NA	NA	NA	NA	NA	Cytonuclear	Cytonuclear	NC	394	NA
CDC8	YJR057W	P00572	NA	NA	NA	NA	NA	NA	NA	Cytonuclear	Cytonuclear	CP	217	NA
CDC9	YDL164C	P04819	NA	NA	NA	NA	NA	NA	NA	mito	mito	CP	756	NA
CDD1	YLR245C	Q06549	NA	NA	NA	NA	NA	NA	NA	Cytonuclear	Cytonuclear	CP	143	NA
CDH1	YGL003C	P53197	NA	NA	NA	NA	NA	NA	NA	Cytonuclear	Cytonuclear	CP	567	NA
CDS1	YBR029C	P38221	TRANSMEM 71..91; /note="Helical"; /evidence="ECO:0000255"; TRANSMEM 154..174; /note="Helical"; /evidence="ECO:0000255"; TRANSMEM 188..208; /note="Helical"; /evidence="ECO:0000255"; TRANSMEM 214..234; /note="Helical"; /evidence="ECO:0000255"; TRANSMEM 255..275; /note="Helical"; /evidence="ECO:0000255"; TRANSMEM 330..350; /note="Helical"; /evidence="ECO:0000255"	NA	NA	6	71	NA	NA	TMD	ER-targeted	ER	458	387
CEF1	YMR213W	Q03654	NA	NA	NA	NA	NA	NA	NA	Cytonuclear	Cytonuclear	CP	591	NA
CEG1	YGL130W	Q01159	NA	NA	NA	NA	NA	NA	NA	Cytonuclear	Cytonuclear	NC	460	NA
CEM1	YER061C	P39525	NA	NA	NA	NA	NA	NA	NA	mito	mito	MT	443	NA
CEP3	YMR168C	P40969	NA	NA	NA	NA	NA	NA	NA	Cytonuclear	Cytonuclear	CP	609	NA
CET1	YPL228W	O13297	NA	NA	NA	NA	NA	NA	NA	Cytonuclear	Cytonuclear	NC	550	NA
CEX1	YOR112W	Q12453	NA	NA	NA	NA	NA	NA	NA	Cytonuclear	Cytonuclear	CP	762	NA
CFD1	YIL003W	P40558	NA	NA	NA	NA	NA	NA	NA	Cytonuclear	Cytonuclear	CP	294	NA
CFT1	YDR301W	Q06632	NA	NA	NA	NA	NA	NA	NA	Cytonuclear	Cytonuclear	CP	1358	NA
CFT2	YLR115W	Q12102	NA	NA	NA	NA	NA	NA	NA	Cytonuclear	Cytonuclear	NC	860	NA
CGI121	YML036W	Q03705	NA	NA	NA	NA	NA	NA	NA	Cytonuclear	Cytonuclear	CP	182	NA
CGR1	YGL029W	P53188	NA	NA	NA	NA	NA	NA	NA	Cytonuclear	Cytonuclear	NC	121	NA
CHA1	YCL064C	P25379	NA	NA	NA	NA	NA	NA	NA	mito	mito	MT	361	NA
CHA4	YLR098C	P43634	NA	NA	NA	NA	NA	NA	NA	Cytonuclear	Cytonuclear	NC	649	NA
CHC1	YGL206C	P22137	NA	NA	NA	NA	NA	NA	NA	Cytonuclear	Cytonuclear	CP	1654	NA
CHD1	YER164W	P32657	NA	NA	NA	NA	NA	NA	NA	Cytonuclear	Cytonuclear	CP	1469	NA
CHK1	YBR274W	P38147	NA	NA	NA	NA	NA	NA	NA	Cytonuclear	Cytonuclear	NC	528	NA
CHL1	YPL008W	P22516	NA	NA	NA	NA	NA	NA	NA	Cytonuclear	Cytonuclear	NC	862	NA
CHL4	YDR254W	P38907	NA	NA	NA	NA	NA	NA	NA	Cytonuclear	Cytonuclear	NC	459	NA
CHM7	YJL049W	P47048	NA	NA	NA	NA	NA	NA	NA	Cytonuclear	Cytonuclear	UK	451	NA
CHO1	YER026C	P08456	TRANSMEM 82..102; /note="Helical"; /evidence="ECO:0000255"; TRANSMEM 163..183; /note="Helical"; /evidence="ECO:0000255"; TRANSMEM 210..230; /note="Helical"; /evidence="ECO:0000255"; TRANSMEM 248..268; /note="Helical"; /evidence="ECO:0000255"	NA	NA	4	82	NA	NA	Exception	other	CP	277	195
CHO2	YGR157W	P05374	TRANSMEM 56..76; /note="Helical"; /evidence="ECO:0000255|HAMAP-Rule:MF_03217"; TRANSMEM 87..107; /note="Helical"; /evidence="ECO:0000255|HAMAP-Rule:MF_03217"; TRANSMEM 188..208; /note="Helical"; /evidence="ECO:0000255|HAMAP-Rule:MF_03217"; TRANSMEM 213..233; /note="Helical"; /evidence="ECO:0000255|HAMAP-Rule:MF_03217"; TRANSMEM 259..279; /note="Helical"; /evidence="ECO:0000255|HAMAP-Rule:MF_03217…	NA	TOPO_DOM 2..55; /note="Lumenal"; /evidence="ECO:0000255|HAMAP-Rule:MF_03217, ECO:0000305|PubMed:16847258"; TOPO_DOM 77..86; /note="Cytoplasmic"; /evidence="ECO:0000255|HAMAP-Rule:MF_03217, ECO:0000305|PubMed:16847258"; TOPO_DOM 108..187; /note="Lumenal"; /evidence="ECO:0000255|HAMAP-Rule:MF_03217, ECO:0000305|PubMed:16847258"; TOPO_DOM 209..212; /note="Cytoplasmic"; /evidence="ECO:0000255|HAMAP-R…	11	56	Lumenal	Cytoplasmic	TMD	ER-targeted	ERM	870	814
CHS1	YNL192W	P08004	TRANSMEM 795..815; /note="Helical"; /evidence="ECO:0000255"; TRANSMEM 833..853; /note="Helical"; /evidence="ECO:0000255"; TRANSMEM 866..886; /note="Helical"; /evidence="ECO:0000255"; TRANSMEM 914..934; /note="Helical"; /evidence="ECO:0000255"; TRANSMEM 942..962; /note="Helical"; /evidence="ECO:0000255"; TRANSMEM 1042..1062; /note="Helical"; /evidence="ECO:0000255"; TRANSMEM 1101..1121; /note="Hel…	NA	NA	7	795	NA	NA	TMD	ER-targeted	PM	1132	337
CHS2	YBR038W	P14180	TRANSMEM 644..664; /note="Helical"; /evidence="ECO:0000255"; TRANSMEM 678..698; /note="Helical"; /evidence="ECO:0000255"; TRANSMEM 712..732; /note="Helical"; /evidence="ECO:0000255"; TRANSMEM 744..764; /note="Helical"; /evidence="ECO:0000255"; TRANSMEM 776..796; /note="Helical"; /evidence="ECO:0000255"; TRANSMEM 876..896; /note="Helical"; /evidence="ECO:0000255"; TRANSMEM 906..926; /note="Helical…	NA	TOPO_DOM 1..643; /note="Extracellular"; /evidence="ECO:0000255"; TOPO_DOM 665..677; /note="Cytoplasmic"; /evidence="ECO:0000255"; TOPO_DOM 699..711; /note="Extracellular"; /evidence="ECO:0000255"; TOPO_DOM 733..743; /note="Cytoplasmic"; /evidence="ECO:0000255"; TOPO_DOM 765..775; /note="Extracellular"; /evidence="ECO:0000255"; TOPO_DOM 797..875; /note="Cytoplasmic"; /evidence="ECO:0000255"; TOPO_…	7	644	Extracellular	Cytoplasmic	TMD	ER-targeted	PM	964	320
CHS3	YBR023C	P29465	TRANSMEM 171..191; /note="Helical"; /evidence="ECO:0000255"; TRANSMEM 203..223; /note="Helical"; /evidence="ECO:0000255"; TRANSMEM 453..473; /note="Helical"; /evidence="ECO:0000255"; TRANSMEM 1007..1027; /note="Helical"; /evidence="ECO:0000255"; TRANSMEM 1030..1050; /note="Helical"; /evidence="ECO:0000255"; TRANSMEM 1056..1076; /note="Helical"; /evidence="ECO:0000255"; TRANSMEM 1081..1101; /note=…	NA	TOPO_DOM 1..170; /note="Extracellular"; /evidence="ECO:0000305|PubMed:16847258"; TOPO_DOM 192..202; /note="Cytoplasmic"; /evidence="ECO:0000305|PubMed:16847258"; TOPO_DOM 224..452; /note="Extracellular"; /evidence="ECO:0000305|PubMed:16847258"; TOPO_DOM 474..1006; /note="Cytoplasmic"; /evidence="ECO:0000305|PubMed:16847258"; TOPO_DOM 1028..1029; /note="Extracellular"; /evidence="ECO:0000305|PubMe…	7	171	Extracellular	Cytoplasmic	TMD	ER-targeted	PM	1166	995
CHS5	YLR330W	Q12114	NA	NA	NA	NA	NA	NA	NA	Cytonuclear	Cytonuclear	CP	672	NA
CHS6	YJL099W	P40955	NA	NA	NA	NA	NA	NA	NA	Cytonuclear	Cytonuclear	CP	747	NA
CHS7	YHR142W	P38843	TRANSMEM 62..82; /note="Helical"; /evidence="ECO:0000255"; TRANSMEM 99..119; /note="Helical"; /evidence="ECO:0000255"; TRANSMEM 130..150; /note="Helical"; /evidence="ECO:0000255"; TRANSMEM 170..190; /note="Helical"; /evidence="ECO:0000255"; TRANSMEM 200..220; /note="Helical"; /evidence="ECO:0000255"; TRANSMEM 233..253; /note="Helical"; /evidence="ECO:0000255"; TRANSMEM 266..286; /note="Helical"; …	NA	NA	7	62	NA	NA	TMD	ER-targeted	ER	317	255
CHZ1	YER030W	P40019	NA	NA	NA	NA	NA	NA	NA	Cytonuclear	Cytonuclear	NC	154	NA
CIA1	YDR267C	Q05583	NA	NA	NA	NA	NA	NA	NA	Cytonuclear	Cytonuclear	CP	331	NA
CIA2	YHR122W	P38829	NA	NA	NA	NA	NA	NA	NA	Cytonuclear	Cytonuclear	UK	232	NA
CIC1	YHR052W	P38779	NA	NA	NA	NA	NA	NA	NA	Cytonuclear	Cytonuclear	NC	377	NA
CIK1	YMR198W	Q01649	NA	NA	NA	NA	NA	NA	NA	Cytonuclear	Cytonuclear	CP	595	NA
CIN1	YOR349W	P40987	NA	NA	NA	NA	NA	NA	NA	Exception	other	UK	1015	NA
CIN10	YDR387C	Q04162	TRANSMEM 40..60; /note="Helical"; /evidence="ECO:0000255"; TRANSMEM 84..104; /note="Helical"; /evidence="ECO:0000255"; TRANSMEM 119..139; /note="Helical"; /evidence="ECO:0000255"; TRANSMEM 141..161; /note="Helical"; /evidence="ECO:0000255"; TRANSMEM 169..189; /note="Helical"; /evidence="ECO:0000255"; TRANSMEM 201..221; /note="Helical"; /evidence="ECO:0000255"; TRANSMEM 357..377; /note="Helical"; …	NA	TOPO_DOM 1..39; /note="Cytoplasmic"; /evidence="ECO:0000255"; TOPO_DOM 61..83; /note="Extracellular"; /evidence="ECO:0000255"; TOPO_DOM 105..118; /note="Cytoplasmic"; /evidence="ECO:0000255"; TOPO_DOM 140; /note="Extracellular"; /evidence="ECO:0000255"; TOPO_DOM 162..168; /note="Cytoplasmic"; /evidence="ECO:0000255"; TOPO_DOM 190..200; /note="Extracellular"; /evidence="ECO:0000255"; TOPO_DOM 222.…	12	40	Cytoplasmic	Extracellular	TMD	ER-targeted	PM	556	516
CIN2	YPL241C	P46670	NA	NA	NA	NA	NA	NA	NA	Cytonuclear	Cytonuclear	CP	269	NA
CIN4	YMR138W	P39110	NA	NA	NA	NA	NA	NA	NA	Cytonuclear	Cytonuclear	CP	192	NA
CIN5	YOR028C	P40917	NA	NA	NA	NA	NA	NA	NA	Cytonuclear	Cytonuclear	CP	296	NA
CIN8	YEL061C	P27895	NA	NA	NA	NA	NA	NA	NA	Cytonuclear	Cytonuclear	CP	1001	NA
CIP1	YPL014W	Q02606	NA	NA	NA	NA	NA	NA	NA	Cytonuclear	Cytonuclear	CP	382	NA
CIR1	YGR207C	P42940	NA	NA	NA	NA	NA	NA	NA	NA	other	MT	262	NA
CIR2	YOR356W	Q08822	NA	NA	NA	NA	NA	NA	NA	NA	other	MT	632	NA
CIS1	YLR346C	Q06139	NA	NA	NA	NA	NA	NA	NA	Cytonuclear	Cytonuclear	MT	102	NA
CIS3	YJL158C	P47001	NA	SIGNAL 1..21; /evidence="ECO:0000269|PubMed:10438739"	NA	NA	1	NA	NA	SS	ER-targeted	CP	228	227
CIT1	YNR001C	P00890	NA	NA	NA	NA	NA	NA	NA	mito	mito	MT	480	NA
CIT2	YCR005C	P08679	NA	NA	NA	NA	NA	NA	NA	Cytonuclear	Cytonuclear	CP	461	NA
CIT3	YPR001W	P43635	NA	NA	NA	NA	NA	NA	NA	mito	mito	MT	487	NA
CKA1	YIL035C	P15790	NA	NA	NA	NA	NA	NA	NA	Cytonuclear	Cytonuclear	UK	373	NA
CKA2	YOR061W	P19454	NA	NA	NA	NA	NA	NA	NA	Cytonuclear	Cytonuclear	UK	340	NA
CKB1	YGL019W	P43639	NA	NA	NA	NA	NA	NA	NA	Cytonuclear	Cytonuclear	UK	279	NA
CKB2	YOR039W	P38930	NA	NA	NA	NA	NA	NA	NA	Cytonuclear	Cytonuclear	UK	259	NA
CKI1	YLR133W	P20485	NA	NA	NA	NA	NA	NA	NA	Cytonuclear	Cytonuclear	CP	583	NA
CKS1	YBR135W	P20486	NA	NA	NA	NA	NA	NA	NA	Cytonuclear	Cytonuclear	CP	151	NA
CLA4	YNL298W	P48562	NA	NA	NA	NA	NA	NA	NA	Cytonuclear	Cytonuclear	NC	843	NA
CLB1	YGR108W	P24868	NA	NA	NA	NA	NA	NA	NA	Exception	other	CP	472	NA
CLB2	YPR119W	P24869	NA	NA	NA	NA	NA	NA	NA	Exception	other	CP	492	NA
CLB3	YDL155W	P24870	NA	NA	NA	NA	NA	NA	NA	Cytonuclear	Cytonuclear	CP	428	NA
CLB4	YLR210W	P24871	NA	NA	NA	NA	NA	NA	NA	Cytonuclear	Cytonuclear	CP	461	NA
CLB5	YPR120C	P30283	NA	NA	NA	NA	NA	NA	NA	Cytonuclear	Cytonuclear	NC	436	NA
CLB6	YGR109C	P32943	NA	NA	NA	NA	NA	NA	NA	Cytonuclear	Cytonuclear	UK	381	NA
CLC1	YGR167W	P17891	NA	NA	NA	NA	NA	NA	NA	Cytonuclear	Cytonuclear	PM	234	NA
CLD1	YGR110W	P53264	NA	NA	NA	NA	NA	NA	NA	Cytonuclear	Cytonuclear	MT	446	NA
CLF1	YLR117C	Q12309	NA	NA	NA	NA	NA	NA	NA	Cytonuclear	Cytonuclear	NC	688	NA
CLG1	YGL215W	P35190	NA	NA	NA	NA	NA	NA	NA	Cytonuclear	Cytonuclear	UK	453	NA
CLN1	YMR199W	P20437	NA	NA	NA	NA	NA	NA	NA	Cytonuclear	Cytonuclear	CP	547	NA
CLN2	YPL256C	P20438	NA	NA	NA	NA	NA	NA	NA	Cytonuclear	Cytonuclear	CP	546	NA
CLN3	YAL040C	P13365	NA	NA	NA	NA	NA	NA	NA	Exception	other	NC	581	NA
CLP1	YOR250C	Q08685	NA	NA	NA	NA	NA	NA	NA	Cytonuclear	Cytonuclear	NC	446	NA
CLU1	YMR012W	Q03690	NA	NA	NA	NA	NA	NA	NA	Cytonuclear	Cytonuclear	CP	1278	NA
CMC1	YKL137W	P36064	NA	NA	NA	NA	NA	NA	NA	Cytonuclear	Cytonuclear	MT	112	NA
CMC2	YBL059C-A	Q3E7A4	NA	NA	NA	NA	NA	NA	NA	Cytonuclear	Cytonuclear	CP	110	NA
CMC4	YMR194C-B	Q3E7A9	NA	NA	NA	NA	NA	NA	NA	Cytonuclear	Cytonuclear	MT	74	NA
CMD1	YBR109C	P06787	NA	NA	NA	NA	NA	NA	NA	Cytonuclear	Cytonuclear	CP	148	NA
CMG1	YLR271W	Q06152	NA	NA	NA	NA	NA	NA	NA	Cytonuclear	Cytonuclear	CP	275	NA
CMK1	YFR014C	P27466	NA	NA	NA	NA	NA	NA	NA	Cytonuclear	Cytonuclear	CP	447	NA
CMK2	YOL016C	P22517	NA	NA	NA	NA	NA	NA	NA	Cytonuclear	Cytonuclear	CP	448	NA
CMP2	YML057W	P14747	NA	NA	NA	NA	NA	NA	NA	Cytonuclear	Cytonuclear	CP	605	NA
CMR1	YDL156W	Q12510	NA	NA	NA	NA	NA	NA	NA	NA	other	CP	523	NA
CMR2	YOR093C	Q12275	TRANSMEM 228..248; /note="Helical"; /evidence="ECO:0000255"; TRANSMEM 1061..1081; /note="Helical"; /evidence="ECO:0000255"; TRANSMEM 1224..1244; /note="Helical"; /evidence="ECO:0000255"	NA	NA	3	228	NA	NA	Exception	other	UK	1649	1421
CMR3	YPR013C	Q12145	NA	NA	NA	NA	NA	NA	NA	NA	other	NC	318	NA
CMS1	YLR003C	Q07897	NA	NA	NA	NA	NA	NA	NA	Cytonuclear	Cytonuclear	CP	292	NA
CNA1	YLR433C	P23287	NA	NA	NA	NA	NA	NA	NA	Cytonuclear	Cytonuclear	UK	554	NA
CNB1	YKL190W	P25296	NA	NA	NA	NA	NA	NA	NA	Cytonuclear	Cytonuclear	UK	176	NA
CNE1	YAL058W	P27825	TRANSMEM 482..502; /note="Helical"; /evidence="ECO:0000255"	SIGNAL 1..19; /evidence="ECO:0000255"	TOPO_DOM 20..481; /note="Lumenal"; /evidence="ECO:0000255"	1	1	Lumenal	NA	SSTMD	ER-targeted	ERM	503	502
CNL1	YDR357C	Q06333	NA	NA	NA	NA	NA	NA	NA	Cytonuclear	Cytonuclear	CP	123	NA
CNM67	YNL225C	P53865	NA	NA	NA	NA	NA	NA	NA	Cytonuclear	Cytonuclear	CP	582	NA
CNN1	YFR046C	P43618	NA	NA	NA	NA	NA	NA	NA	Cytonuclear	Cytonuclear	NC	362	NA
CNS1	YBR155W	P33313	NA	NA	NA	NA	NA	NA	NA	Cytonuclear	Cytonuclear	CP	386	NA
COA1	YIL157C	P40452	TRANSMEM 74..94; /note="Helical"; /evidence="ECO:0000255"	NA	TOPO_DOM 1..73; /note="Mitochondrial matrix"; /evidence="ECO:0000255"; TOPO_DOM 95..197; /note="Mitochondrial intermembrane"; /evidence="ECO:0000255"	1	74	Mitochondrial	Mitochondrial	mito	mito	MTM	198	124
COA2	YPL189C-A	Q3E823	NA	NA	NA	NA	NA	NA	NA	Exception	other	MT	69	NA
COA3	YJL062W-A	Q3E7B2	TRANSMEM 27..49; /note="Helical"; /evidence="ECO:0000255"	NA	TOPO_DOM 1..26; /note="Mitochondrial matrix"; TOPO_DOM 50..85; /note="Mitochondrial intermembrane"	1	27	Mitochondrial	Mitochondrial	mito	mito	MTM	86	59
COA4	YLR218C	Q05809	NA	NA	NA	NA	NA	NA	NA	Cytonuclear	Cytonuclear	CP	151	NA
COA6	YMR244C-A	Q3E846	NA	NA	NA	NA	NA	NA	NA	NA	other	CP	105	NA
COB	Q0105	P00163	TRANSMEM 28..51; /note="Helical"; /evidence="ECO:0000244|PDB:3CX5, ECO:0000269|PubMed:10873857, ECO:0000269|PubMed:11880631, ECO:0000269|PubMed:18390544, ECO:0000269|PubMed:30598554"; TRANSMEM 75..102; /note="Helical"; /evidence="ECO:0000244|PDB:3CX5, ECO:0000269|PubMed:10873857, ECO:0000269|PubMed:11880631, ECO:0000269|PubMed:18390544, ECO:0000269|PubMed:30598554"; TRANSMEM 111..135; /note="Heli…	NA	TOPO_DOM 1..27; /note="Mitochondrial matrix"; /evidence="ECO:0000269|PubMed:18390544, ECO:0000269|PubMed:30598554, ECO:0000305|PubMed:8031140"; TOPO_DOM 52..74; /note="Mitochondrial intermembrane"; /evidence="ECO:0000269|PubMed:18390544, ECO:0000269|PubMed:30598554, ECO:0000305|PubMed:8031140"; TOPO_DOM 103..110; /note="Mitochondrial matrix"; /evidence="ECO:0000269|PubMed:18390544, ECO:0000269|Pu…	8	28	Mitochondrial	Mitochondrial	mito	mito	MTM	386	358
COF1	YLL050C	Q03048	NA	NA	NA	NA	NA	NA	NA	Cytonuclear	Cytonuclear	CP	144	NA
COG1	YGL223C	P53079	NA	NA	NA	NA	NA	NA	NA	Cytonuclear	Cytonuclear	GO	418	NA
COG2	YGR120C	P53271	NA	NA	NA	NA	NA	NA	NA	Cytonuclear	Cytonuclear	CP	263	NA
COG3	YER157W	P40094	NA	NA	NA	NA	NA	NA	NA	Cytonuclear	Cytonuclear	GO	802	NA
COG4	YPR105C	Q06096	NA	NA	NA	NA	NA	NA	NA	Cytonuclear	Cytonuclear	CP	862	NA
COG5	YNL051W	P53951	NA	NA	NA	NA	NA	NA	NA	Cytonuclear	Cytonuclear	CP	404	NA
COG6	YNL041C	P53959	NA	NA	NA	NA	NA	NA	NA	Cytonuclear	Cytonuclear	GO	840	NA
COG7	YGL005C	P53195	NA	NA	NA	NA	NA	NA	NA	Cytonuclear	Cytonuclear	CP	280	NA
COG8	YML071C	Q04632	NA	NA	NA	NA	NA	NA	NA	Cytonuclear	Cytonuclear	CP	608	NA
COM2	YER130C	P39959	NA	NA	NA	NA	NA	NA	NA	Cytonuclear	Cytonuclear	NC	444	NA
COP1	YDL145C	P53622	NA	NA	NA	NA	NA	NA	NA	Exception	other	CP	1202	NA
COQ1	YBR003W	P18900	NA	NA	NA	NA	NA	NA	NA	mito	mito	MT	474	NA
COQ10	YOL008W	Q08058	NA	NA	NA	NA	NA	NA	NA	Exception	other	MT	208	NA
COQ11	YLR290C	Q05892	NA	NA	NA	NA	NA	NA	NA	NA	other	MT	278	NA
COQ2	YNR041C	P32378	TRANSMEM 92..112; /note="Helical"; /evidence="ECO:0000255|HAMAP-Rule:MF_03189"; TRANSMEM 114..134; /note="Helical"; /evidence="ECO:0000255|HAMAP-Rule:MF_03189"; TRANSMEM 171..191; /note="Helical"; /evidence="ECO:0000255|HAMAP-Rule:MF_03189"; TRANSMEM 193..213; /note="Helical"; /evidence="ECO:0000255|HAMAP-Rule:MF_03189"; TRANSMEM 229..249; /note="Helical"; /evidence="ECO:0000255|HAMAP-Rule:MF_031…	NA	NA	7	92	NA	NA	mito	mito	MT	373	281
COQ3	YOL096C	P27680	NA	NA	NA	NA	NA	NA	NA	mito	mito	CP	313	NA
COQ4	YDR204W	O13525	NA	NA	NA	NA	NA	NA	NA	mito	mito	MT	336	NA
COQ5	YML110C	P49017	NA	NA	NA	NA	NA	NA	NA	mito	mito	MT	308	NA
COQ6	YGR255C	P53318	NA	NA	NA	NA	NA	NA	NA	mito	mito	MT	480	NA
COQ8	YGL119W	P27697	NA	NA	NA	NA	NA	NA	NA	mito	mito	MT	502	NA
COQ9	YLR201C	Q05779	NA	NA	NA	NA	NA	NA	NA	mito	mito	MT	261	NA
COR1	YBL045C	P07256	NA	NA	NA	NA	NA	NA	NA	mito	mito	MT	458	NA
COS1	YNL336W	P53822	TRANSMEM 43..63; /note="Helical"; /evidence="ECO:0000255"; TRANSMEM 73..93; /note="Helical"; /evidence="ECO:0000255"; TRANSMEM 232..252; /note="Helical"; /evidence="ECO:0000255"; TRANSMEM 255..275; /note="Helical"; /evidence="ECO:0000255"	NA	TOPO_DOM 1..42; /note="Cytoplasmic"; /evidence="ECO:0000255"; TOPO_DOM 64..72; /note="Extracellular"; /evidence="ECO:0000255"; TOPO_DOM 94..231; /note="Cytoplasmic"; /evidence="ECO:0000255"; TOPO_DOM 253..254; /note="Extracellular"; /evidence="ECO:0000255"; TOPO_DOM 276..381; /note="Cytoplasmic"; /evidence="ECO:0000255"	4	43	Cytoplasmic	Extracellular	TMD	ER-targeted	PM	382	339
COS10	YNR075W	P52924	TRANSMEM 37..59; /note="Helical"; /evidence="ECO:0000255"; TRANSMEM 63..85; /note="Helical"; /evidence="ECO:0000255"	NA	TOPO_DOM 1..36; /note="Cytoplasmic"; /evidence="ECO:0000255"; TOPO_DOM 60..62; /note="Extracellular"; /evidence="ECO:0000255"; TOPO_DOM 86..374; /note="Cytoplasmic"; /evidence="ECO:0000255"	2	37	Cytoplasmic	Extracellular	TMD	ER-targeted	PM	375	338
COS111	YBR203W	P38308	NA	NA	NA	NA	NA	NA	NA	Cytonuclear	Cytonuclear	MT	925	NA
COS12	YGL263W	P53053	TRANSMEM 71..91; /note="Helical"; /evidence="ECO:0000255"; TRANSMEM 232..252; /note="Helical"; /evidence="ECO:0000255"; TRANSMEM 258..278; /note="Helical"; /evidence="ECO:0000255"	NA	TOPO_DOM 1..70; /note="Cytoplasmic"; /evidence="ECO:0000255"; TOPO_DOM 92..231; /note="Extracellular"; /evidence="ECO:0000255"; TOPO_DOM 253..257; /note="Cytoplasmic"; /evidence="ECO:0000255"; TOPO_DOM 279..380; /note="Extracellular"; /evidence="ECO:0000255"	3	71	Cytoplasmic	Extracellular	TMD	ER-targeted	PM	381	310
COS2	YBR302C	P0CX12	TRANSMEM 73..93; /note="Helical"; /evidence="ECO:0000255"; TRANSMEM 255..275; /note="Helical"; /evidence="ECO:0000255"	NA	TOPO_DOM 1..72; /note="Cytoplasmic"; /evidence="ECO:0000255"; TOPO_DOM 94..254; /note="Extracellular"; /evidence="ECO:0000255"; TOPO_DOM 276..379; /note="Cytoplasmic"; /evidence="ECO:0000255"	2	73	Cytoplasmic	Extracellular	TMD	ER-targeted	PM	380	307
COS3	YML132W	P0CX13	TRANSMEM 73..93; /note="Helical"; /evidence="ECO:0000255"; TRANSMEM 255..275; /note="Helical"; /evidence="ECO:0000255"	NA	TOPO_DOM 1..72; /note="Cytoplasmic"; /evidence="ECO:0000255"; TOPO_DOM 94..254; /note="Extracellular"; /evidence="ECO:0000255"; TOPO_DOM 276..379; /note="Cytoplasmic"; /evidence="ECO:0000255"	2	73	Cytoplasmic	Extracellular	TMD	ER-targeted	PM	380	307
COS4	YFL062W	P43542	TRANSMEM 43..63; /note="Helical"; /evidence="ECO:0000255"; TRANSMEM 70..90; /note="Helical"; /evidence="ECO:0000255"; TRANSMEM 233..253; /note="Helical"; /evidence="ECO:0000255"; TRANSMEM 255..275; /note="Helical"; /evidence="ECO:0000255"	NA	NA	4	43	NA	NA	Exception	other	CP	380	337
COS5	YJR161C	P47187	TRANSMEM 43..63; /note="Helical"; /evidence="ECO:0000255"; TRANSMEM 73..93; /note="Helical"; /evidence="ECO:0000255"; TRANSMEM 233..253; /note="Helical"; /evidence="ECO:0000255"; TRANSMEM 255..275; /note="Helical"; /evidence="ECO:0000255"	NA	TOPO_DOM 1..42; /note="Cytoplasmic"; /evidence="ECO:0000255"; TOPO_DOM 64..72; /note="Extracellular"; /evidence="ECO:0000255"; TOPO_DOM 94..232; /note="Cytoplasmic"; /evidence="ECO:0000255"; TOPO_DOM 254; /note="Extracellular"; /evidence="ECO:0000255"; TOPO_DOM 276..383; /note="Cytoplasmic"; /evidence="ECO:0000255"	4	43	Cytoplasmic	Extracellular	TMD	ER-targeted	PM	384	341
COS6	YGR295C	P53344	TRANSMEM 43..63; /note="Helical"; /evidence="ECO:0000255"; TRANSMEM 70..90; /note="Helical"; /evidence="ECO:0000255"	NA	TOPO_DOM 1..42; /note="Cytoplasmic"; /evidence="ECO:0000255"; TOPO_DOM 64..69; /note="Extracellular"; /evidence="ECO:0000255"; TOPO_DOM 91..381; /note="Cytoplasmic"; /evidence="ECO:0000255"	2	43	Cytoplasmic	Extracellular	TMD	ER-targeted	PM	382	339
COS7	YDL248W	Q07788	TRANSMEM 43..63; /note="Helical"; /evidence="ECO:0000255"; TRANSMEM 73..93; /note="Helical"; /evidence="ECO:0000255"; TRANSMEM 233..253; /note="Helical"; /evidence="ECO:0000255"; TRANSMEM 255..275; /note="Helical"; /evidence="ECO:0000255"	NA	TOPO_DOM 1..42; /note="Cytoplasmic"; /evidence="ECO:0000255"; TOPO_DOM 64..72; /note="Extracellular"; /evidence="ECO:0000255"; TOPO_DOM 94..232; /note="Cytoplasmic"; /evidence="ECO:0000255"; TOPO_DOM 254; /note="Extracellular"; /evidence="ECO:0000255"; TOPO_DOM 276..383; /note="Cytoplasmic"; /evidence="ECO:0000255"	4	43	Cytoplasmic	Extracellular	TMD	ER-targeted	MT	384	341
COS8	YHL048W	P38723	TRANSMEM 43..63; /note="Helical"; /evidence="ECO:0000255"; TRANSMEM 73..93; /note="Helical"; /evidence="ECO:0000255"; TRANSMEM 238..258; /note="Helical"; /evidence="ECO:0000255"	NA	TOPO_DOM 1..42; /note="Extracellular"; /evidence="ECO:0000255"; TOPO_DOM 64..72; /note="Cytoplasmic"; /evidence="ECO:0000255"; TOPO_DOM 94..237; /note="Extracellular"; /evidence="ECO:0000255"; TOPO_DOM 259..381; /note="Cytoplasmic"; /evidence="ECO:0000255"	3	43	Extracellular	Cytoplasmic	TMD	ER-targeted	PM	382	339
COS9	YKL219W	P36034	TRANSMEM 75..95; /note="Helical"; /evidence="ECO:0000255"; TRANSMEM 98..118; /note="Helical"; /evidence="ECO:0000255"; TRANSMEM 261..281; /note="Helical"; /evidence="ECO:0000255"	NA	NA	3	75	NA	NA	Exception	other	UK	408	333
COT1	YOR316C	P32798	TRANSMEM 10..27; /note="Helical"; /evidence="ECO:0000255"; TRANSMEM 43..60; /note="Helical"; /evidence="ECO:0000255"; TRANSMEM 78..100; /note="Helical"; /evidence="ECO:0000255"; TRANSMEM 114..133; /note="Helical"; /evidence="ECO:0000255"; TRANSMEM 244..265; /note="Helical"; /evidence="ECO:0000255"; TRANSMEM 279..295; /note="Helical"; /evidence="ECO:0000255"	NA	NA	6	10	NA	NA	Exception	other	MT	440	430
COX1	Q0045	P00401	TRANSMEM 15..39; /note="Helical; Name=1"; /evidence="ECO:0000269|PubMed:30598554"; TRANSMEM 55..88; /note="Helical; Name=2"; /evidence="ECO:0000269|PubMed:30598554"; TRANSMEM 98..118; /note="Helical; Name=3"; /evidence="ECO:0000269|PubMed:30598554"; TRANSMEM 143..171; /note="Helical; Name=4"; /evidence="ECO:0000269|PubMed:30598554"; TRANSMEM 184..215; /note="Helical; Name=5"; /evidence="ECO:00002…	NA	TOPO_DOM 1..14; /note="Mitochondrial matrix"; /evidence="ECO:0000269|PubMed:30598554"; TOPO_DOM 40..54; /note="Mitochondrial intermembrane"; /evidence="ECO:0000269|PubMed:30598554"; TOPO_DOM 89..97; /note="Mitochondrial matrix"; /evidence="ECO:0000269|PubMed:30598554"; TOPO_DOM 119..142; /note="Mitochondrial intermembrane"; /evidence="ECO:0000269|PubMed:30598554"; TOPO_DOM 172..183; /note="Mitoch…	12	15	Mitochondrial	Mitochondrial	mito	mito	MTM	535	520
COX10	YPL172C	P21592	TRANSMEM 141..165; /note="Helical"; /evidence="ECO:0000255"; TRANSMEM 180..198; /note="Helical"; /evidence="ECO:0000255"; TRANSMEM 221..239; /note="Helical"; /evidence="ECO:0000255"; TRANSMEM 250..268; /note="Helical"; /evidence="ECO:0000255"; TRANSMEM 338..356; /note="Helical"; /evidence="ECO:0000255"; TRANSMEM 369..386; /note="Helical"; /evidence="ECO:0000255"; TRANSMEM 429..453; /note="Helical…	NA	NA	7	141	NA	NA	mito	mito	MT	463	322
COX11	YPL132W	P19516	TRANSMEM 85..105; /note="Helical"; /evidence="ECO:0000255"	NA	TOPO_DOM ?..84; /note="Mitochondrial matrix"; /evidence="ECO:0000255"; TOPO_DOM 106..300; /note="Mitochondrial intermembrane"; /evidence="ECO:0000255"	1	85	Mitochondrial	Mitochondrial	mito	mito	MTM	301	216
COX12	YLR038C	Q01519	NA	NA	NA	NA	NA	NA	NA	Cytonuclear	Cytonuclear	MT	84	NA
COX13	YGL191W	P32799	TRANSMEM 44..71; /note="Helical"; /evidence="ECO:0000269|PubMed:30598554"	NA	TOPO_DOM 10..43; /note="Mitochondrial matrix"; /evidence="ECO:0000269|PubMed:30598554"; TOPO_DOM 72..129; /note="Mitochondrial intermembrane"; /evidence="ECO:0000269|PubMed:30598554"	1	44	Mitochondrial	Mitochondrial	mito	mito	MTM	130	86
COX14	YML129C	P39103	TRANSMEM 17..38; /note="Helical"; /evidence="ECO:0000255"	NA	NA	1	17	NA	NA	mito	mito	MT	71	54
COX15	YER141W	P40086	TRANSMEM 86..106; /note="Helical"; /evidence="ECO:0000255"; TRANSMEM 171..191; /note="Helical"; /evidence="ECO:0000255"; TRANSMEM 201..221; /note="Helical"; /evidence="ECO:0000255"; TRANSMEM 244..264; /note="Helical"; /evidence="ECO:0000255"; TRANSMEM 294..314; /note="Helical"; /evidence="ECO:0000255"; TRANSMEM 403..423; /note="Helical"; /evidence="ECO:0000255"; TRANSMEM 425..445; /note="Helical"…	NA	NA	7	86	NA	NA	mito	mito	MTM	487	401
COX16	YJL003W	P47081	TRANSMEM 33..53; /note="Helical"; /evidence="ECO:0000255"	NA	NA	1	33	NA	NA	Exception	other	MT	119	86
COX17	YLL009C	Q12287	NA	NA	NA	NA	NA	NA	NA	Cytonuclear	Cytonuclear	CP	70	NA
COX18	YGR062C	P53239	TRANSMEM 164..184; /note="Helical"; /evidence="ECO:0000255"; TRANSMEM 214..234; /note="Helical"; /evidence="ECO:0000255"; TRANSMEM 275..295; /note="Helical"; /evidence="ECO:0000255"	NA	TOPO_DOM ?..163; /note="Mitochondrial intermembrane"; /evidence="ECO:0000305"; TOPO_DOM 185..213; /note="Mitochondrial matrix"; /evidence="ECO:0000305"; TOPO_DOM 235..274; /note="Mitochondrial intermembrane"; /evidence="ECO:0000305"; TOPO_DOM 296..316; /note="Mitochondrial matrix"; /evidence="ECO:0000305"	3	164	Mitochondrial	Mitochondrial	mito	mito	MTM	317	153
COX19	YLL018C-A	Q3E731	NA	NA	NA	NA	NA	NA	NA	Cytonuclear	Cytonuclear	CP	99	NA
COX2	Q0250	P00410	TRANSMEM 31..64; /note="Helical; Name=1"; /evidence="ECO:0000269|PubMed:30598554"; TRANSMEM 79..108; /note="Helical; Name=2"; /evidence="ECO:0000269|PubMed:30598554"	NA	TOPO_DOM 16..30; /note="Mitochondrial intermembrane"; /evidence="ECO:0000269|PubMed:30598554"; TOPO_DOM 65..78; /note="Mitochondrial matrix"; /evidence="ECO:0000269|PubMed:30598554"; TOPO_DOM 109..251; /note="Mitochondrial intermembrane"; /evidence="ECO:0000269|PubMed:30598554"	2	31	Mitochondrial	Mitochondrial	mito	mito	MTM	252	221
COX20	YDR231C	Q04935	TRANSMEM 91..109; /note="Helical"; /evidence="ECO:0000255"; TRANSMEM 116..132; /note="Helical"; /evidence="ECO:0000255"	NA	TOPO_DOM ?..90; /note="Mitochondrial intermembrane"; /evidence="ECO:0000305"; TOPO_DOM 110..115; /note="Mitochondrial matrix"; /evidence="ECO:0000305"; TOPO_DOM 133..205; /note="Mitochondrial intermembrane"; /evidence="ECO:0000305"	2	91	Mitochondrial	Mitochondrial	mito	mito	MTM	206	115
COX23	YHR116W	P38824	NA	NA	NA	NA	NA	NA	NA	Cytonuclear	Cytonuclear	CP	152	NA
COX26	YDR119W-A	Q2V2P9	TRANSMEM 28..64; /note="Helical"; /evidence="ECO:0000269|PubMed:30598554"	NA	TOPO_DOM 9..27; /note="Mitochondrial matrix"; /evidence="ECO:0000269|PubMed:30598554, ECO:0000305|PubMed:27083394"; TOPO_DOM 65..66; /note="Mitochondrial intermembrane"; /evidence="ECO:0000269|PubMed:30598554, ECO:0000305|PubMed:27083394"	1	28	Mitochondrial	Mitochondrial	mito	mito	MTM	67	39
COX3	Q0275	P00420	TRANSMEM 23..41; /note="Helical; Name=1"; /evidence="ECO:0000269|PubMed:30598554"; TRANSMEM 49..73; /note="Helical; Name=2"; /evidence="ECO:0000269|PubMed:30598554"; TRANSMEM 81..114; /note="Helical; Name=3"; /evidence="ECO:0000269|PubMed:30598554"; TRANSMEM 138..161; /note="Helical; Name=4"; /evidence="ECO:0000269|PubMed:30598554"; TRANSMEM 165..188; /note="Helical; Name=5"; /evidence="ECO:00002…	NA	TOPO_DOM 1..22; /note="Mitochondrial matrix"; /evidence="ECO:0000269|PubMed:30598554"; TOPO_DOM 42..48; /note="Mitochondrial intermembrane"; /evidence="ECO:0000269|PubMed:30598554"; TOPO_DOM 74..80; /note="Mitochondrial matrix"; /evidence="ECO:0000269|PubMed:30598554"; TOPO_DOM 115..137; /note="Mitochondrial intermembrane"; /evidence="ECO:0000269|PubMed:30598554"; TOPO_DOM 162..164; /note="Mitoch…	7	23	Mitochondrial	Mitochondrial	mito	mito	MTM	270	247
COX4	YGL187C	P04037	NA	NA	NA	NA	NA	NA	NA	mito	mito	MT	156	NA
COX5A	YNL052W	P00424	TRANSMEM 89..111; /note="Helical"; /evidence="ECO:0000269|PubMed:30598554"	NA	TOPO_DOM 21..88; /note="Mitochondrial matrix"; /evidence="ECO:0000269|PubMed:30598554"; TOPO_DOM 112..153; /note="Mitochondrial intermembrane"; /evidence="ECO:0000269|PubMed:30598554"	1	89	Mitochondrial	Mitochondrial	mito	mito	MTM	154	65
COX5B	YIL111W	P00425	TRANSMEM 86..108; /note="Helical"; /evidence="ECO:0000250|UniProtKB:P00424"	NA	TOPO_DOM 18..85; /note="Mitochondrial matrix"; /evidence="ECO:0000250|UniProtKB:P00424"; TOPO_DOM 109..151; /note="Mitochondrial intermembrane"; /evidence="ECO:0000250|UniProtKB:P00424"	1	86	Mitochondrial	Mitochondrial	mito	mito	MTM	151	65
COX6	YHR051W	P00427	NA	NA	NA	NA	NA	NA	NA	mito	mito	MT	149	NA
COX7	YMR256C	P10174	TRANSMEM 30..53; /note="Helical"; /evidence="ECO:0000269|PubMed:30598554"	NA	TOPO_DOM 2..29; /note="Mitochondrial matrix"; /evidence="ECO:0000269|PubMed:30598554"; TOPO_DOM 54..60; /note="Mitochondrial intermembrane"; /evidence="ECO:0000269|PubMed:30598554"	1	30	Mitochondrial	Mitochondrial	mito	mito	MTM	61	31
COX8	YLR395C	P04039	TRANSMEM 52..73; /note="Helical"; /evidence="ECO:0000269|PubMed:30598554"	NA	TOPO_DOM 28..51; /note="Mitochondrial matrix"; /evidence="ECO:0000269|PubMed:30598554"; TOPO_DOM 74; /note="Mitochondrial intermembrane"; /evidence="ECO:0000269|PubMed:30598554"	1	52	Mitochondrial	Mitochondrial	mito	mito	MTM	79	27
COX9	YDL067C	P07255	TRANSMEM 9..44; /note="Helical"; /evidence="ECO:0000269|PubMed:30598554"	NA	TOPO_DOM 2..8; /note="Mitochondrial matrix"; /evidence="ECO:0000269|PubMed:30598554"; TOPO_DOM 45..56; /note="Mitochondrial intermembrane"; /evidence="ECO:0000269|PubMed:30598554"	1	9	Mitochondrial	Mitochondrial	mito	mito	MTM	60	51
COY1	YKL179C	P34237	TRANSMEM 615..635; /note="Helical; Anchor for type IV membrane protein"; /evidence="ECO:0000255"	NA	TOPO_DOM 1..614; /note="Cytoplasmic"; /evidence="ECO:0000255"; TOPO_DOM 636..679; /note="Lumenal"; /evidence="ECO:0000255"	1	615	Cytoplasmic	Lumenal	TMD	ER-targeted	GOM	680	65
CPA1	YOR303W	P07258	NA	NA	NA	NA	NA	NA	NA	Cytonuclear	Cytonuclear	CP	412	NA
CPA2	YJR109C	P03965	NA	NA	NA	NA	NA	NA	NA	Cytonuclear	Cytonuclear	CP	1119	NA
CPD1	YGR247W	P53314	NA	NA	NA	NA	NA	NA	NA	Cytonuclear	Cytonuclear	GO	240	NA
CPR1	YDR155C	P14832	NA	NA	NA	NA	NA	NA	NA	Cytonuclear	Cytonuclear	CP	163	NA
CPR2	YHR057C	P23285	NA	SIGNAL 1..20; /evidence="ECO:0000255"	NA	NA	1	NA	NA	SS	ER-targeted	EX	206	205
CPR3	YML078W	P25719	NA	NA	NA	NA	NA	NA	NA	mito	mito	MT	183	NA
CPR4	YCR069W	P25334	TRANSMEM 286..303; /note="Helical"; /evidence="ECO:0000255"	SIGNAL 1..20; /evidence="ECO:0000255"	NA	1	1	NA	NA	SSTMD	ER-targeted	UK	319	318
CPR5	YDR304C	P35176	NA	SIGNAL 1..22; /evidence="ECO:0000255"	NA	NA	1	NA	NA	SS	ER-targeted	CP	226	225
CPR6	YLR216C	P53691	NA	NA	NA	NA	NA	NA	NA	Cytonuclear	Cytonuclear	CP	372	NA
CPR7	YJR032W	P47103	NA	NA	NA	NA	NA	NA	NA	Cytonuclear	Cytonuclear	CP	394	NA
CPR8	YNR028W	P53728	NA	NA	NA	NA	NA	NA	NA	NA	other	UK	309	NA
CPS1	YJL172W	P27614	TRANSMEM 20..40; /note="Helical"; /evidence="ECO:0000255"	NA	TOPO_DOM 1..19; /note="Cytoplasmic"; /evidence="ECO:0000255"; TOPO_DOM 41..576; /note="Lumenal"; /evidence="ECO:0000255"	1	20	Cytoplasmic	Lumenal	TMD	ER-targeted	PM	577	557
CPT1	YNL130C	P17898	TRANSMEM 41..61; /note="Helical"; /evidence="ECO:0000255"; TRANSMEM 173..193; /note="Helical"; /evidence="ECO:0000255"; TRANSMEM 211..231; /note="Helical"; /evidence="ECO:0000255"; TRANSMEM 264..284; /note="Helical"; /evidence="ECO:0000255"; TRANSMEM 286..306; /note="Helical"; /evidence="ECO:0000255"; TRANSMEM 321..341; /note="Helical"; /evidence="ECO:0000255"; TRANSMEM 349..369; /note="Helical";…	NA	TOPO_DOM 1..40; /note="Lumenal"; /evidence="ECO:0000255"; TOPO_DOM 62..172; /note="Cytoplasmic"; /evidence="ECO:0000255"; TOPO_DOM 194..210; /note="Lumenal"; /evidence="ECO:0000255"; TOPO_DOM 232..263; /note="Cytoplasmic"; /evidence="ECO:0000255"; TOPO_DOM 285; /note="Lumenal"; /evidence="ECO:0000255"; TOPO_DOM 307..320; /note="Cytoplasmic"; /evidence="ECO:0000255"; TOPO_DOM 342..348; /note="Lume…	7	41	Lumenal	Cytoplasmic	TMD	ER-targeted	ERM	394	353
CRC1	YOR100C	Q12289	TRANSMEM 33..49; /note="Helical; Name=1"; /evidence="ECO:0000255"; TRANSMEM 107..123; /note="Helical; Name=2"; /evidence="ECO:0000255"; TRANSMEM 141..162; /note="Helical; Name=3"; /evidence="ECO:0000255"; TRANSMEM 196..212; /note="Helical; Name=4"; /evidence="ECO:0000255"; TRANSMEM 244..260; /note="Helical; Name=5"; /evidence="ECO:0000255"; TRANSMEM 293..313; /note="Helical; Name=6"; /evidence="E…	NA	NA	6	33	NA	NA	Exception	other	MT	328	295
CRD1	YDL142C	Q07560	TRANSMEM 83..103; /note="Helical"; /evidence="ECO:0000255"; TRANSMEM 155..175; /note="Helical"; /evidence="ECO:0000255"; TRANSMEM 209..229; /note="Helical"; /evidence="ECO:0000255"	NA	NA	3	83	NA	NA	mito	mito	MT	284	201
CRF1	YDR223W	Q04930	NA	NA	NA	NA	NA	NA	NA	Exception	other	CP	468	NA
CRG1	YHR209W	P38892	NA	NA	NA	NA	NA	NA	NA	Cytonuclear	Cytonuclear	CP	292	NA
CRH1	YGR189C	P53301	NA	SIGNAL 1..22; /evidence="ECO:0000255"	NA	NA	1	NA	NA	SS	ER-targeted	EX	508	507
CRM1	YGR218W	P30822	NA	NA	NA	NA	NA	NA	NA	Cytonuclear	Cytonuclear	CP	1085	NA
CRN1	YLR429W	Q06440	NA	NA	NA	NA	NA	NA	NA	Cytonuclear	Cytonuclear	CP	652	NA
CRP1	YHR146W	P38845	NA	NA	NA	NA	NA	NA	NA	Cytonuclear	Cytonuclear	NC	466	NA
CRR1	YLR213C	Q05790	NA	SIGNAL 1..20; /evidence="ECO:0000255"	NA	NA	1	NA	NA	SS	ER-targeted	UK	423	422
CRS5	YOR031W	P41902	NA	NA	NA	NA	NA	NA	NA	NA	other	CP	NA	NA
CRT10	YOL063C	Q08226	NA	NA	NA	NA	NA	NA	NA	Cytonuclear	Cytonuclear	UK	958	NA
CRZ1	YNL027W	P53968	NA	NA	NA	NA	NA	NA	NA	Cytonuclear	Cytonuclear	CP	679	NA
CSC1	YLR241W	Q06538	TRANSMEM 35..55; /note="Helical"; /evidence="ECO:0000255"; TRANSMEM 117..139; /note="Helical"; /evidence="ECO:0000255"; TRANSMEM 182..202; /note="Helical"; /evidence="ECO:0000255"; TRANSMEM 441..461; /note="Helical"; /evidence="ECO:0000255"; TRANSMEM 486..506; /note="Helical"; /evidence="ECO:0000255"; TRANSMEM 531..551; /note="Helical"; /evidence="ECO:0000255"; TRANSMEM 579..599; /note="Helical";…	NA	TOPO_DOM 1..34; /note="Extracellular"; /evidence="ECO:0000255"; TOPO_DOM 56..116; /note="Cytoplasmic"; /evidence="ECO:0000255"; TOPO_DOM 140..181; /note="Extracellular"; /evidence="ECO:0000255"; TOPO_DOM 203..440; /note="Cytoplasmic"; /evidence="ECO:0000255"; TOPO_DOM 462..485; /note="Extracellular"; /evidence="ECO:0000255"; TOPO_DOM 507..530; /note="Cytoplasmic"; /evidence="ECO:0000255"; TOPO_DO…	11	35	Extracellular	Cytoplasmic	TMD	ER-targeted	ER	783	748
CSE1	YGL238W	P33307	NA	NA	NA	NA	NA	NA	NA	Cytonuclear	Cytonuclear	CP	961	NA
CSE2	YNR010W	P33308	NA	NA	NA	NA	NA	NA	NA	Cytonuclear	Cytonuclear	CP	150	NA
CSE4	YKL049C	P36012	NA	NA	NA	NA	NA	NA	NA	Cytonuclear	Cytonuclear	NC	230	NA
CSF1	YLR087C	Q12150	TRANSMEM 18..38; /note="Helical; Signal-anchor for type II membrane protein"; /evidence="ECO:0000255"	NA	TOPO_DOM 1..17; /note="Cytoplasmic"; /evidence="ECO:0000255"; TOPO_DOM 39..2958; /note="Extracellular"; /evidence="ECO:0000255"	1	18	Cytoplasmic	Extracellular	TMD	ER-targeted	PM	2959	2941
CSG2	YBR036C	P35206	TRANSMEM 51..71; /note="Helical"; /evidence="ECO:0000255"; TRANSMEM 142..161; /note="Helical"; /evidence="ECO:0000255"; TRANSMEM 168..187; /note="Helical"; /evidence="ECO:0000255"; TRANSMEM 198..217; /note="Helical"; /evidence="ECO:0000255"; TRANSMEM 246..265; /note="Helical"; /evidence="ECO:0000255"; TRANSMEM 286..305; /note="Helical"; /evidence="ECO:0000255"; TRANSMEM 325..344; /note="Helical";…	SIGNAL 1..17; /evidence="ECO:0000255"	TOPO_DOM 18..50; /note="Lumenal"; /evidence="ECO:0000255"; TOPO_DOM 72..141; /note="Cytoplasmic"; /evidence="ECO:0000255"; TOPO_DOM 162..167; /note="Lumenal"; /evidence="ECO:0000255"; TOPO_DOM 188..197; /note="Cytoplasmic"; /evidence="ECO:0000255"; TOPO_DOM 218..245; /note="Lumenal"; /evidence="ECO:0000255"; TOPO_DOM 266..285; /note="Cytoplasmic"; /evidence="ECO:0000255"; TOPO_DOM 306..324; /note…	9	1	Lumenal	Cytoplasmic	SSTMD	ER-targeted	ERM	411	410
CSH1	YBR161W	P38287	TRANSMEM 7..27; /note="Helical"; /evidence="ECO:0000255"; TRANSMEM 274..294; /note="Helical"; /evidence="ECO:0000255"	NA	NA	2	7	NA	NA	TMD	ER-targeted	GO	377	370
CSI1	YMR025W	Q04368	NA	NA	NA	NA	NA	NA	NA	Cytonuclear	Cytonuclear	CP	296	NA
CSI2	YOL007C	Q08054	NA	NA	NA	NA	NA	NA	NA	NA	other	UK	342	NA
CSL4	YNL232W	P53859	NA	NA	NA	NA	NA	NA	NA	Cytonuclear	Cytonuclear	CP	293	NA
CSM1	YCR086W	P25651	NA	NA	NA	NA	NA	NA	NA	Cytonuclear	Cytonuclear	CP	191	NA
CSM2	YIL132C	P40465	NA	NA	NA	NA	NA	NA	NA	Cytonuclear	Cytonuclear	CP	214	NA
CSM3	YMR048W	Q04659	NA	NA	NA	NA	NA	NA	NA	Cytonuclear	Cytonuclear	CP	318	NA
CSM4	YPL200W	Q08955	TRANSMEM 131..151; /note="Helical"; /evidence="ECO:0000255"	NA	NA	1	131	NA	NA	TA	TA	CP	157	26
CSN9	YDR179C	Q03981	NA	NA	NA	NA	NA	NA	NA	Cytonuclear	Cytonuclear	CP	163	NA
CSR1	YLR380W	Q06705	NA	NA	NA	NA	NA	NA	NA	Cytonuclear	Cytonuclear	CP	409	NA
CSR2	YPR030W	Q12734	NA	NA	NA	NA	NA	NA	NA	Cytonuclear	Cytonuclear	CP	1122	NA
CSS2	YFR020W	P43600	NA	SIGNAL 1..17; /evidence="ECO:0000255"	NA	NA	1	NA	NA	SS	ER-targeted	CP	233	232
CSS3	YOL159C	Q08300	NA	SIGNAL 1..20; /evidence="ECO:0000255"	NA	NA	1	NA	NA	SS	ER-targeted	CP	172	171
CST26	YBR042C	P38226	TRANSMEM 13..33; /note="Helical"; /evidence="ECO:0000255"; TRANSMEM 58..78; /note="Helical"; /evidence="ECO:0000255"; TRANSMEM 118..138; /note="Helical"; /evidence="ECO:0000255"; TRANSMEM 377..397; /note="Helical"; /evidence="ECO:0000255"	NA	NA	4	13	NA	NA	Exception	other	UK	398	385
CST6	YIL036W	P40535	NA	NA	NA	NA	NA	NA	NA	Cytonuclear	Cytonuclear	CP	588	NA
CST9	YLR394W	Q06032	NA	NA	NA	NA	NA	NA	NA	Cytonuclear	Cytonuclear	NC	483	NA
CTA1	YDR256C	P15202	NA	NA	NA	NA	NA	NA	NA	Cytonuclear	Cytonuclear	UK	516	NA
CTF13	YMR094W	P35203	NA	NA	NA	NA	NA	NA	NA	Exception	other	CP	479	NA
CTF18	YMR078C	P49956	NA	NA	NA	NA	NA	NA	NA	Cytonuclear	Cytonuclear	CP	742	NA
CTF19	YPL018W	Q02732	NA	NA	NA	NA	NA	NA	NA	Cytonuclear	Cytonuclear	NC	370	NA
CTF3	YLR381W	Q12748	NA	NA	NA	NA	NA	NA	NA	Exception	other	NC	734	NA
CTF4	YPR135W	Q01454	NA	NA	NA	NA	NA	NA	NA	Cytonuclear	Cytonuclear	NC	928	NA
CTF8	YHR191C	P38877	NA	NA	NA	NA	NA	NA	NA	Cytonuclear	Cytonuclear	NC	134	NA
CTH1	YDR151C	P47976	NA	NA	NA	NA	NA	NA	NA	Cytonuclear	Cytonuclear	NC	326	NA
CTI6	YPL181W	Q08923	NA	NA	NA	NA	NA	NA	NA	Cytonuclear	Cytonuclear	NC	507	NA
CTK1	YKL139W	Q03957	NA	NA	NA	NA	NA	NA	NA	Cytonuclear	Cytonuclear	CP	529	NA
CTK2	YJL006C	P46962	NA	NA	NA	NA	NA	NA	NA	Cytonuclear	Cytonuclear	CP	324	NA
CTK3	YML112W	P46963	NA	NA	NA	NA	NA	NA	NA	Cytonuclear	Cytonuclear	CP	297	NA
CTL1	YMR180C	Q03220	NA	NA	NA	NA	NA	NA	NA	Cytonuclear	Cytonuclear	CP	321	NA
CTM1	YHR109W	P38818	NA	NA	NA	NA	NA	NA	NA	Exception	other	CP	586	NA
CTO1	YCR015C	P25616	NA	NA	NA	NA	NA	NA	NA	NA	other	UK	318	NA
CTP1	YBR291C	P38152	TRANSMEM 16..36; /note="Helical; Name=1"; /evidence="ECO:0000255"; TRANSMEM 66..86; /note="Helical; Name=2"; /evidence="ECO:0000255"; TRANSMEM 113..133; /note="Helical; Name=3"; /evidence="ECO:0000255"; TRANSMEM 174..193; /note="Helical; Name=4"; /evidence="ECO:0000255"; TRANSMEM 215..235; /note="Helical; Name=5"; /evidence="ECO:0000255"; TRANSMEM 272..291; /note="Helical; Name=6"; /evidence="ECO…	NA	NA	6	16	NA	NA	mito	mito	MT	300	284
CTR1	YPR124W	P49573	TRANSMEM 153..173; /note="Helical"; /evidence="ECO:0000255"; TRANSMEM 251..271; /note="Helical"; /evidence="ECO:0000255"	NA	TOPO_DOM 272..406; /note="Cytoplasmic"; /evidence="ECO:0000255"	2	153	Cytoplasmic	NA	TMD	ER-targeted	PM	407	254
CTR2	YHR175W	P38865	TRANSMEM 82..102; /note="Helical"; /evidence="ECO:0000255"; TRANSMEM 143..163; /note="Helical"; /evidence="ECO:0000255"	NA	TOPO_DOM 1..81; /note="Cytoplasmic"; /evidence="ECO:0000255"; TOPO_DOM 103..142; /note="Vacuolar"; /evidence="ECO:0000255"; TOPO_DOM 164..189; /note="Cytoplasmic"; /evidence="ECO:0000255"	2	82	Cytoplasmic	Vacuolar	TMD	ER-targeted	PM	190	108
CTR3	YLR411W	Q06686	TRANSMEM 42..62; /note="Helical"; /evidence="ECO:0000255"; TRANSMEM 160..180; /note="Helical"; /evidence="ECO:0000255"; TRANSMEM 183..203; /note="Helical"; /evidence="ECO:0000255"	NA	TOPO_DOM 1..41; /note="Lumenal"; /evidence="ECO:0000255"; TOPO_DOM 63..159; /note="Cytoplasmic"; /evidence="ECO:0000255"; TOPO_DOM 181..182; /note="Lumenal"; /evidence="ECO:0000255"; TOPO_DOM 204..241; /note="Cytoplasmic"; /evidence="ECO:0000255"	3	42	Lumenal	Cytoplasmic	TMD	ER-targeted	PM	242	200
CTR86	YCR054C	P25355	NA	NA	NA	NA	NA	NA	NA	Cytonuclear	Cytonuclear	CP	564	NA
CTR9	YOL145C	P89105	NA	NA	NA	NA	NA	NA	NA	Cytonuclear	Cytonuclear	NC	1078	NA
CTS1	YLR286C	P29029	NA	SIGNAL 1..20; /evidence="ECO:0000269|PubMed:1918080, ECO:0000269|PubMed:9748433"	NA	NA	1	NA	NA	SS	ER-targeted	CP	563	562
CTS2	YDR371W	Q06350	NA	SIGNAL 1..34; /evidence="ECO:0000255"	NA	NA	1	NA	NA	SS	ER-targeted	CP	512	511
CTT1	YGR088W	P06115	NA	NA	NA	NA	NA	NA	NA	Cytonuclear	Cytonuclear	CP	563	NA
CUB1	YPL260W	Q08977	NA	NA	NA	NA	NA	NA	NA	NA	other	CP	552	NA
CUE1	YMR264W	P38428	TRANSMEM 7..23; /note="Helical"; /evidence="ECO:0000255"	NA	TOPO_DOM 1..6; /note="Lumenal"; /evidence="ECO:0000269|PubMed:9388185"; TOPO_DOM 24..203; /note="Cytoplasmic"; /evidence="ECO:0000269|PubMed:9388185"	1	7	Lumenal	Cytoplasmic	TMD	ER-targeted	ERM	204	197
CUE2	YKL090W	P36075	NA	NA	NA	NA	NA	NA	NA	Cytonuclear	Cytonuclear	UK	444	NA
CUE3	YGL110C	P53137	NA	NA	NA	NA	NA	NA	NA	Cytonuclear	Cytonuclear	CP	625	NA
CUE4	YML101C	Q04201	NA	NA	NA	NA	NA	NA	NA	Exception	other	CP	118	NA
CUE5	YOR042W	Q08412	NA	NA	NA	NA	NA	NA	NA	Cytonuclear	Cytonuclear	CP	412	NA
CUL3	YGR003W	P53202	NA	NA	NA	NA	NA	NA	NA	Cytonuclear	Cytonuclear	CP	745	NA
CUP1-1	YHR053C	P0CX80	NA	NA	NA	NA	NA	NA	NA	Cytonuclear	Cytonuclear	CP	62	NA
CUP1-2	YHR055C	P0CX81	NA	NA	NA	NA	NA	NA	NA	Cytonuclear	Cytonuclear	CP	62	NA
CUP2	YGL166W	P15315	NA	NA	NA	NA	NA	NA	NA	Cytonuclear	Cytonuclear	NC	226	NA
CUP9	YPL177C	P41817	NA	NA	NA	NA	NA	NA	NA	Cytonuclear	Cytonuclear	NC	307	NA
CUR1	YPR158W	Q06469	NA	NA	NA	NA	NA	NA	NA	Cytonuclear	Cytonuclear	NC	253	NA
CUS1	YMR240C	Q02554	NA	NA	NA	NA	NA	NA	NA	Cytonuclear	Cytonuclear	NC	437	NA
CUS2	YNL286W	P53830	NA	NA	NA	NA	NA	NA	NA	Cytonuclear	Cytonuclear	UK	286	NA
CUZ1	YNL155W	P53899	NA	NA	NA	NA	NA	NA	NA	NA	other	CP	275	NA
CWC15	YDR163W	Q03772	NA	NA	NA	NA	NA	NA	NA	Cytonuclear	Cytonuclear	NC	176	NA
CWC2	YDL209C	Q12046	NA	NA	NA	NA	NA	NA	NA	Cytonuclear	Cytonuclear	NC	340	NA
CWC21	YDR482C	Q03375	NA	NA	NA	NA	NA	NA	NA	Cytonuclear	Cytonuclear	CP	136	NA
CWC22	YGR278W	P53333	NA	NA	NA	NA	NA	NA	NA	Exception	other	CP	578	NA
CWC23	YGL128C	P52868	NA	NA	NA	NA	NA	NA	NA	Cytonuclear	Cytonuclear	CP	284	NA
CWC24	YLR323C	P53769	NA	NA	NA	NA	NA	NA	NA	Cytonuclear	Cytonuclear	NC	260	NA
CWC25	YNL245C	P53854	NA	NA	NA	NA	NA	NA	NA	Cytonuclear	Cytonuclear	NC	180	NA
CWC27	YPL064C	Q02770	NA	NA	NA	NA	NA	NA	NA	Cytonuclear	Cytonuclear	CP	302	NA
CWH41	YGL027C	P53008	TRANSMEM 11..28; /note="Helical; Signal-anchor for type II membrane protein"; /evidence="ECO:0000255"	NA	TOPO_DOM 1..10; /note="Cytoplasmic"; /evidence="ECO:0000255"; TOPO_DOM 29..833; /note="Lumenal"; /evidence="ECO:0000255"	1	11	Cytoplasmic	Lumenal	TMD	ER-targeted	ERM	834	823
CWH43	YCR017C	P25618	TRANSMEM 65..85; /note="Helical"; /evidence="ECO:0000255"; TRANSMEM 92..112; /note="Helical"; /evidence="ECO:0000255"; TRANSMEM 118..138; /note="Helical"; /evidence="ECO:0000255"; TRANSMEM 150..170; /note="Helical"; /evidence="ECO:0000255"; TRANSMEM 176..196; /note="Helical"; /evidence="ECO:0000255"; TRANSMEM 279..299; /note="Helical"; /evidence="ECO:0000255"; TRANSMEM 308..328; /note="Helical"; …	NA	TOPO_DOM 1..7; /note="Cytoplasmic"; /evidence="ECO:0000255"; TOPO_DOM 29..64; /note="Extracellular"; /evidence="ECO:0000255"; TOPO_DOM 86..91; /note="Cytoplasmic"; /evidence="ECO:0000255"; TOPO_DOM 113..117; /note="Extracellular"; /evidence="ECO:0000255"; TOPO_DOM 139..149; /note="Cytoplasmic"; /evidence="ECO:0000255"; TOPO_DOM 171..175; /note="Extracellular"; /evidence="ECO:0000255"; TOPO_DOM 19…	18	65	Cytoplasmic	Extracellular	TMD	ER-targeted	PM	954	889
CWP1	YKL096W	P28319	NA	SIGNAL 1..20; /evidence="ECO:0000269|PubMed:7768807"	NA	NA	1	NA	NA	SS	ER-targeted	EX	240	239
CWP2	YKL096W-A	P43497	NA	SIGNAL 1..20; /evidence="ECO:0000269|PubMed:7768807"	NA	NA	1	NA	NA	SS	ER-targeted	CP	93	92
CYB2	YML054C	P00175	NA	NA	NA	NA	NA	NA	NA	Exception	other	CP	592	NA
CYB5	YNL111C	P40312	TRANSMEM 98..118; /note="Helical"; /evidence="ECO:0000255"	NA	NA	1	98	NA	NA	TA	TA	ER	121	23
CYC1	YJR048W	P00044	NA	NA	NA	NA	NA	NA	NA	Cytonuclear	Cytonuclear	MT	110	NA
CYC2	YOR037W	P38909	NA	NA	NA	NA	NA	NA	NA	mito	mito	MT	367	NA
CYC3	YAL039C	P06182	NA	NA	NA	NA	NA	NA	NA	mito	mito	MT	270	NA
CYC7	YEL039C	P00045	NA	NA	NA	NA	NA	NA	NA	Cytonuclear	Cytonuclear	MT	114	NA
CYC8	YBR112C	P14922	NA	NA	NA	NA	NA	NA	NA	Cytonuclear	Cytonuclear	NC	967	NA
CYK3	YDL117W	Q07533	NA	NA	NA	NA	NA	NA	NA	Cytonuclear	Cytonuclear	CP	886	NA
CYM1	YDR430C	P32898	NA	NA	NA	NA	NA	NA	NA	mito	mito	MT	990	NA
CYR1	YJL005W	P08678	NA	NA	NA	NA	NA	NA	NA	Cytonuclear	Cytonuclear	CP	2027	NA
CYS3	YAL012W	P31373	NA	NA	NA	NA	NA	NA	NA	Cytonuclear	Cytonuclear	CP	395	NA
CYS4	YGR155W	P32582	NA	NA	NA	NA	NA	NA	NA	Cytonuclear	Cytonuclear	CP	508	NA
CYT1	YOR065W	P07143	TRANSMEM 263..296; /note="Helical"; /evidence="ECO:0000269|PubMed:18390544, ECO:0000269|PubMed:30598554"	NA	TOPO_DOM 62..262; /note="Mitochondrial intermembrane"; /evidence="ECO:0000269|PubMed:18390544, ECO:0000269|PubMed:30598554, ECO:0000269|PubMed:9430684"; TOPO_DOM 297..309; /note="Mitochondrial matrix"; /evidence="ECO:0000269|PubMed:18390544, ECO:0000269|PubMed:30598554, ECO:0000269|PubMed:9430684"	1	263	Mitochondrial	Mitochondrial	mito	mito	MTM	310	47
CYT2	YKL087C	Q00873	NA	NA	NA	NA	NA	NA	NA	Cytonuclear	Cytonuclear	MT	225	NA
DAD1	YDR016C	Q12248	NA	NA	NA	NA	NA	NA	NA	Cytonuclear	Cytonuclear	CP	95	NA
DAD2	YKR083C	P36162	NA	NA	NA	NA	NA	NA	NA	Cytonuclear	Cytonuclear	CP	134	NA
DAD3	YBR233W-A	P69850	NA	NA	NA	NA	NA	NA	NA	Cytonuclear	Cytonuclear	CP	95	NA
DAD4	YDR320C-A	P69851	NA	NA	NA	NA	NA	NA	NA	Cytonuclear	Cytonuclear	CP	73	NA
DAK1	YML070W	P54838	NA	NA	NA	NA	NA	NA	NA	Cytonuclear	Cytonuclear	CP	585	NA
DAK2	YFL053W	P43550	NA	NA	NA	NA	NA	NA	NA	Cytonuclear	Cytonuclear	UK	592	NA
DAL1	YIR027C	P32375	NA	NA	NA	NA	NA	NA	NA	Cytonuclear	Cytonuclear	UK	461	NA
DAL2	YIR029W	P25335	NA	NA	NA	NA	NA	NA	NA	Cytonuclear	Cytonuclear	UK	344	NA
DAL3	YIR032C	P32459	NA	NA	NA	NA	NA	NA	NA	Cytonuclear	Cytonuclear	UK	196	NA
DAL4	YIR028W	Q04895	TRANSMEM 145..165; /note="Helical"; /evidence="ECO:0000255"; TRANSMEM 175..195; /note="Helical"; /evidence="ECO:0000255"; TRANSMEM 199..219; /note="Helical"; /evidence="ECO:0000255"; TRANSMEM 244..264; /note="Helical"; /evidence="ECO:0000255"; TRANSMEM 270..290; /note="Helical"; /evidence="ECO:0000255"; TRANSMEM 312..332; /note="Helical"; /evidence="ECO:0000255"; TRANSMEM 352..372; /note="Helical…	NA	TOPO_DOM 1..144; /note="Cytoplasmic"; /evidence="ECO:0000255"; TOPO_DOM 166..174; /note="Extracellular"; /evidence="ECO:0000255"; TOPO_DOM 196..198; /note="Cytoplasmic"; /evidence="ECO:0000255"; TOPO_DOM 220..243; /note="Extracellular"; /evidence="ECO:0000255"; TOPO_DOM 265..269; /note="Cytoplasmic"; /evidence="ECO:0000255"; TOPO_DOM 291..311; /note="Extracellular"; /evidence="ECO:0000255"; TOPO_…	12	145	Cytoplasmic	Extracellular	TMD	ER-targeted	PM	636	491
DAL5	YJR152W	P15365	TRANSMEM 81..97; /note="Helical"; /evidence="ECO:0000255"; TRANSMEM 124..145; /note="Helical"; /evidence="ECO:0000255"; TRANSMEM 155..171; /note="Helical"; /evidence="ECO:0000255"; TRANSMEM 179..200; /note="Helical"; /evidence="ECO:0000255"; TRANSMEM 214..237; /note="Helical"; /evidence="ECO:0000255"; TRANSMEM 249..269; /note="Helical"; /evidence="ECO:0000255"; TRANSMEM 318..342; /note="Helical";…	NA	TOPO_DOM 1..80; /note="Cytoplasmic"; /evidence="ECO:0000255"; TOPO_DOM 98..123; /note="Extracellular"; /evidence="ECO:0000255"; TOPO_DOM 146..154; /note="Cytoplasmic"; /evidence="ECO:0000255"; TOPO_DOM 172..178; /note="Extracellular"; /evidence="ECO:0000255"; TOPO_DOM 201..213; /note="Cytoplasmic"; /evidence="ECO:0000255"; TOPO_DOM 238..248; /note="Extracellular"; /evidence="ECO:0000255"; TOPO_DO…	12	81	Cytoplasmic	Extracellular	TMD	ER-targeted	PM	544	463
DAL7	YIR031C	P21826	NA	NA	NA	NA	NA	NA	NA	Cytonuclear	Cytonuclear	CP	555	NA
DAL80	YKR034W	P26343	NA	NA	NA	NA	NA	NA	NA	Cytonuclear	Cytonuclear	NC	270	NA
DAL81	YIR023W	P21657	NA	NA	NA	NA	NA	NA	NA	Exception	other	NC	971	NA
DAL82	YNL314W	P21705	NA	NA	NA	NA	NA	NA	NA	Cytonuclear	Cytonuclear	NC	256	NA
DAM1	YGR113W	P53267	NA	NA	NA	NA	NA	NA	NA	Cytonuclear	Cytonuclear	CP	344	NA
DAN1	YJR150C	P47178	NA	SIGNAL 1..19; /evidence="ECO:0000269|PubMed:10322008"	NA	NA	1	NA	NA	SS	ER-targeted	EX	299	298
DAN4	YJR151C	P47179	NA	SIGNAL 1..19; /evidence="ECO:0000255"	NA	NA	1	NA	NA	SS	ER-targeted	EX	1162	1161
DAP1	YPL170W	Q12091	NA	NA	NA	NA	NA	NA	NA	Cytonuclear	Cytonuclear	UK	153	NA
DAP2	YHR028C	P18962	TRANSMEM 30..45; /note="Helical; Signal-anchor for type II membrane protein"; /evidence="ECO:0000255"	NA	TOPO_DOM 1..29; /note="Cytoplasmic"; /evidence="ECO:0000255"; TOPO_DOM 46..818; /note="Lumenal"; /evidence="ECO:0000255"	1	30	Cytoplasmic	Lumenal	TMD	ER-targeted	PM	819	789
DAS1	YJL149W	P47005	NA	NA	NA	NA	NA	NA	NA	Cytonuclear	Cytonuclear	UK	664	NA
DAS2	YDR020C	Q12084	NA	NA	NA	NA	NA	NA	NA	Exception	other	CP	233	NA
DAT1	YML113W	P13483	NA	NA	NA	NA	NA	NA	NA	Cytonuclear	Cytonuclear	CP	249	NA
DBF2	YGR092W	P22204	NA	NA	NA	NA	NA	NA	NA	Cytonuclear	Cytonuclear	CP	573	NA
DBF20	YPR111W	P32328	NA	NA	NA	NA	NA	NA	NA	Cytonuclear	Cytonuclear	CP	565	NA
DBF4	YDR052C	P32325	NA	NA	NA	NA	NA	NA	NA	Cytonuclear	Cytonuclear	CP	705	NA
DBP1	YPL119C	P24784	NA	NA	NA	NA	NA	NA	NA	Cytonuclear	Cytonuclear	CP	618	NA
DBP10	YDL031W	Q12389	NA	NA	NA	NA	NA	NA	NA	Cytonuclear	Cytonuclear	NC	996	NA
DBP2	YNL112W	P24783	NA	NA	NA	NA	NA	NA	NA	Cytonuclear	Cytonuclear	CP	547	NA
DBP3	YGL078C	P20447	NA	NA	NA	NA	NA	NA	NA	Cytonuclear	Cytonuclear	NC	524	NA
DBP5	YOR046C	P20449	NA	NA	NA	NA	NA	NA	NA	Cytonuclear	Cytonuclear	CP	483	NA
DBP6	YNR038W	P53734	NA	NA	NA	NA	NA	NA	NA	Cytonuclear	Cytonuclear	NC	630	NA
DBP7	YKR024C	P36120	NA	NA	NA	NA	NA	NA	NA	Cytonuclear	Cytonuclear	NC	743	NA
DBP8	YHR169W	P38719	NA	NA	NA	NA	NA	NA	NA	Cytonuclear	Cytonuclear	NC	432	NA
DBP9	YLR276C	Q06218	NA	NA	NA	NA	NA	NA	NA	Cytonuclear	Cytonuclear	NC	595	NA
DBR1	YKL149C	P24309	NA	NA	NA	NA	NA	NA	NA	Cytonuclear	Cytonuclear	CP	406	NA
DCC1	YCL016C	P25559	NA	NA	NA	NA	NA	NA	NA	Cytonuclear	Cytonuclear	UK	381	NA
DCD1	YHR144C	P06773	NA	NA	NA	NA	NA	NA	NA	Cytonuclear	Cytonuclear	CP	313	NA
DCG1	YIR030C	P32460	NA	NA	NA	NA	NA	NA	NA	Cytonuclear	Cytonuclear	UK	245	NA
DCI1	YOR180C	Q08558	NA	NA	NA	NA	NA	NA	NA	Cytonuclear	Cytonuclear	CP	272	NA
DCK1	YLR422W	Q06409	NA	NA	NA	NA	NA	NA	NA	NA	other	CP	1933	NA
DCN1	YLR128W	Q12395	NA	NA	NA	NA	NA	NA	NA	Cytonuclear	Cytonuclear	UK	270	NA
DCP1	YOL149W	Q12517	NA	NA	NA	NA	NA	NA	NA	Cytonuclear	Cytonuclear	CP	232	NA
DCP2	YNL118C	P53550	NA	NA	NA	NA	NA	NA	NA	Cytonuclear	Cytonuclear	CP	971	NA
DCR2	YLR361C	Q05924	NA	NA	NA	NA	NA	NA	NA	NA	other	CP	579	NA
DCS1	YLR270W	Q06151	NA	NA	NA	NA	NA	NA	NA	Cytonuclear	Cytonuclear	CP	351	NA
DCS2	YOR173W	Q12123	NA	NA	NA	NA	NA	NA	NA	Cytonuclear	Cytonuclear	CP	354	NA
DCV1	YFR012W	P43595	TRANSMEM 91..107; /note="Helical"; /evidence="ECO:0000255"; TRANSMEM 137..155; /note="Helical"; /evidence="ECO:0000255"; TRANSMEM 168..189; /note="Helical"; /evidence="ECO:0000255"	SIGNAL 1..18; /evidence="ECO:0000255"	NA	3	1	NA	NA	SSTMD	ER-targeted	PM	203	202
DCW1	YKL046C	P36091	NA	SIGNAL 1..21; /evidence="ECO:0000255"	NA	NA	1	NA	NA	SS	ER-targeted	ER	450	449
DDC1	YPL194W	Q08949	NA	NA	NA	NA	NA	NA	NA	Cytonuclear	Cytonuclear	CP	613	NA
DDI1	YER143W	P40087	NA	NA	NA	NA	NA	NA	NA	Cytonuclear	Cytonuclear	CP	429	NA
DDI2	YFL061W	P0CH63	NA	NA	NA	NA	NA	NA	NA	Cytonuclear	Cytonuclear	UK	226	NA
DDI3	YNL335W	P0CH64	NA	NA	NA	NA	NA	NA	NA	Cytonuclear	Cytonuclear	UK	226	NA
DDL1	YOR022C	Q12204	NA	NA	NA	NA	NA	NA	NA	mito	mito	MT	716	NA
DDP1	YOR163W	Q99321	NA	NA	NA	NA	NA	NA	NA	Cytonuclear	Cytonuclear	CP	189	NA
DDR2	YOL052C-A	P89113	NA	SIGNAL 1..22; /evidence="ECO:0000255"	NA	NA	1	NA	NA	SS	ER-targeted	CP	62	61
DDR48	YMR173W	P18899	NA	NA	NA	NA	NA	NA	NA	Cytonuclear	Cytonuclear	CP	431	NA
DED1	YOR204W	P06634	NA	NA	NA	NA	NA	NA	NA	Cytonuclear	Cytonuclear	CP	605	NA
DED81	YHR019C	P38707	NA	NA	NA	NA	NA	NA	NA	Cytonuclear	Cytonuclear	CP	555	NA
DEF1	YKL054C	P35732	NA	NA	NA	NA	NA	NA	NA	Cytonuclear	Cytonuclear	CP	739	NA
DEG1	YFL001W	P31115	NA	NA	NA	NA	NA	NA	NA	Cytonuclear	Cytonuclear	CP	443	NA
DEP1	YAL013W	P31385	NA	NA	NA	NA	NA	NA	NA	Cytonuclear	Cytonuclear	CP	406	NA
DER1	YBR201W	P38307	TRANSMEM 5..25; /note="Helical; Name=1"; /evidence="ECO:0000255"; TRANSMEM 56..76; /note="Helical; Name=2"; /evidence="ECO:0000255"; TRANSMEM 94..114; /note="Helical; Name=3"; /evidence="ECO:0000255"; TRANSMEM 143..163; /note="Helical; Name=4"; /evidence="ECO:0000255"	NA	TOPO_DOM 1..4; /note="Lumenal"; /evidence="ECO:0000255"; TOPO_DOM 26..55; /note="Cytoplasmic"; /evidence="ECO:0000255"; TOPO_DOM 77..93; /note="Lumenal"; /evidence="ECO:0000255"; TOPO_DOM 115..142; /note="Cytoplasmic"; /evidence="ECO:0000255"; TOPO_DOM 164..211; /note="Lumenal"; /evidence="ECO:0000255"	4	5	Lumenal	Cytoplasmic	TMD	ER-targeted	ERM	212	207
DET1	YDR051C	Q99288	NA	NA	NA	NA	NA	NA	NA	Cytonuclear	Cytonuclear	CP	335	NA
DFG10	YIL049W	P40526	TRANSMEM 18..38; /note="Helical"; /evidence="ECO:0000255"; TRANSMEM 78..98; /note="Helical"; /evidence="ECO:0000255"; TRANSMEM 123..143; /note="Helical"; /evidence="ECO:0000255"; TRANSMEM 200..220; /note="Helical"; /evidence="ECO:0000255"	NA	NA	4	18	NA	NA	TMD	ER-targeted	ER	254	236
DFG16	YOR030W	Q99234	TRANSMEM 2..22; /note="Helical"; /evidence="ECO:0000255"; TRANSMEM 168..188; /note="Helical"; /evidence="ECO:0000255"; TRANSMEM 204..224; /note="Helical"; /evidence="ECO:0000255"; TRANSMEM 292..312; /note="Helical"; /evidence="ECO:0000255"; TRANSMEM 322..342; /note="Helical"; /evidence="ECO:0000255"; TRANSMEM 379..399; /note="Helical"; /evidence="ECO:0000255"; TRANSMEM 411..431; /note="Helical"; …	NA	TOPO_DOM 1; /note="Extracellular"; /evidence="ECO:0000255"; TOPO_DOM 23..167; /note="Cytoplasmic"; /evidence="ECO:0000255"; TOPO_DOM 189..203; /note="Extracellular"; /evidence="ECO:0000255"; TOPO_DOM 225..291; /note="Cytoplasmic"; /evidence="ECO:0000255"; TOPO_DOM 313..321; /note="Extracellular"; /evidence="ECO:0000255"; TOPO_DOM 343..378; /note="Cytoplasmic"; /evidence="ECO:0000255"; TOPO_DOM 40…	7	2	Extracellular	Cytoplasmic	TMD	ER-targeted	PM	620	618
DFG5	YMR238W	Q05031	NA	SIGNAL 1..26; /evidence="ECO:0000255"	NA	NA	1	NA	NA	SS	ER-targeted	ER	459	458
DFM1	YDR411C	Q12743	TRANSMEM 42..62; /note="Helical; Name=1"; /evidence="ECO:0000255"; TRANSMEM 123..143; /note="Helical; Name=2"; /evidence="ECO:0000255"; TRANSMEM 171..191; /note="Helical; Name=3"; /evidence="ECO:0000255"; TRANSMEM 193..213; /note="Helical; Name=4"; /evidence="ECO:0000255"	NA	TOPO_DOM 1..41; /note="Cytoplasmic"; /evidence="ECO:0000255"; TOPO_DOM 63..122; /note="Lumenal"; /evidence="ECO:0000255"; TOPO_DOM 144..170; /note="Cytoplasmic"; /evidence="ECO:0000255"; TOPO_DOM 192; /note="Lumenal"; /evidence="ECO:0000255"; TOPO_DOM 214..341; /note="Cytoplasmic"; /evidence="ECO:0000255"	4	42	Cytoplasmic	Lumenal	TMD	ER-targeted	ERM	342	300
DFR1	YOR236W	P07807	NA	NA	NA	NA	NA	NA	NA	mito	mito	CP	212	NA
DGA1	YOR245C	Q08650	TRANSMEM 72..92; /note="Helical"; /evidence="ECO:0000255"; TRANSMEM 187..207; /note="Helical"; /evidence="ECO:0000255"; TRANSMEM 216..236; /note="Helical"; /evidence="ECO:0000255"; TRANSMEM 290..310; /note="Helical"; /evidence="ECO:0000255"	NA	TOPO_DOM 1..71; /note="Cytoplasmic"; /evidence="ECO:0000255"; TOPO_DOM 93..186; /note="Lumenal"; /evidence="ECO:0000255"; TOPO_DOM 208..215; /note="Cytoplasmic"; /evidence="ECO:0000255"; TOPO_DOM 237..289; /note="Lumenal"; /evidence="ECO:0000255"; TOPO_DOM 311..418; /note="Cytoplasmic"; /evidence="ECO:0000255"	4	72	Cytoplasmic	Lumenal	TMD	ER-targeted	ERM	419	347
DGK1	YOR311C	Q12382	TRANSMEM 78..95; /note="Helical"; /evidence="ECO:0000255"; TRANSMEM 104..124; /note="Helical"; /evidence="ECO:0000255"; TRANSMEM 141..161; /note="Helical"; /evidence="ECO:0000255"; TRANSMEM 164..184; /note="Helical"; /evidence="ECO:0000255"; TRANSMEM 204..224; /note="Helical"; /evidence="ECO:0000255"; TRANSMEM 245..265; /note="Helical"; /evidence="ECO:0000255"	NA	TOPO_DOM 1..77; /note="Lumenal"; /evidence="ECO:0000305|PubMed:16847258"; TOPO_DOM 96..103; /note="Cytoplasmic"; /evidence="ECO:0000305|PubMed:16847258"; TOPO_DOM 125..140; /note="Lumenal"; /evidence="ECO:0000305|PubMed:16847258"; TOPO_DOM 162..163; /note="Cytoplasmic"; /evidence="ECO:0000305|PubMed:16847258"; TOPO_DOM 185..203; /note="Lumenal"; /evidence="ECO:0000305|PubMed:16847258"; TOPO_DOM 2…	6	78	Lumenal	Cytoplasmic	TMD	ER-targeted	ERM	291	213
DGR1	YNL130C-A	Q3E808	NA	NA	NA	NA	NA	NA	NA	Cytonuclear	Cytonuclear	MT	49	NA
DGR2	YKL121W	P32330	NA	NA	NA	NA	NA	NA	NA	Cytonuclear	Cytonuclear	UK	853	NA
DHH1	YDL160C	P39517	NA	NA	NA	NA	NA	NA	NA	Cytonuclear	Cytonuclear	CP	507	NA
DHR2	YKL078W	P36009	NA	NA	NA	NA	NA	NA	NA	Cytonuclear	Cytonuclear	NC	736	NA
DIA1	YMR316W	P54005	NA	NA	NA	NA	NA	NA	NA	Cytonuclear	Cytonuclear	CP	337	NA
DIA2	YOR080W	Q08496	NA	NA	NA	NA	NA	NA	NA	Cytonuclear	Cytonuclear	NC	733	NA
DIA3	YDL024C	P52290	NA	SIGNAL 1..20; /evidence="ECO:0000250"	NA	NA	1	NA	NA	SS	ER-targeted	UK	469	468
DIA4	YHR011W	P38705	NA	NA	NA	NA	NA	NA	NA	mito	mito	CP	447	NA
DIB1	YPR082C	Q06819	NA	NA	NA	NA	NA	NA	NA	Cytonuclear	Cytonuclear	NC	144	NA
DIC1	YLR348C	Q06143	TRANSMEM 17..37; /note="Helical; Name=1"; /evidence="ECO:0000255"; TRANSMEM 58..76; /note="Helical; Name=2"; /evidence="ECO:0000255"; TRANSMEM 105..126; /note="Helical; Name=3"; /evidence="ECO:0000255"; TRANSMEM 170..189; /note="Helical; Name=4"; /evidence="ECO:0000255"; TRANSMEM 211..231; /note="Helical; Name=5"; /evidence="ECO:0000255"; TRANSMEM 265..283; /note="Helical; Name=6"; /evidence="ECO…	NA	NA	6	17	NA	NA	mito	mito	MT	299	282
DID2	YKR035W-A	P69771	NA	NA	NA	NA	NA	NA	NA	Cytonuclear	Cytonuclear	CP	205	NA
DID4	YKL002W	P36108	NA	NA	NA	NA	NA	NA	NA	Cytonuclear	Cytonuclear	CP	233	NA
DIE2	YGR227W	P50076	TRANSMEM 36..56; /note="Helical"; /evidence="ECO:0000255"; TRANSMEM 95..115; /note="Helical"; /evidence="ECO:0000255"; TRANSMEM 128..148; /note="Helical"; /evidence="ECO:0000255"; TRANSMEM 151..171; /note="Helical"; /evidence="ECO:0000255"; TRANSMEM 188..208; /note="Helical"; /evidence="ECO:0000255"; TRANSMEM 214..234; /note="Helical"; /evidence="ECO:0000255"; TRANSMEM 257..277; /note="Helical"; …	NA	NA	13	36	NA	NA	TMD	ER-targeted	ER	526	490
DIF1	YLR437C	O13577	NA	NA	NA	NA	NA	NA	NA	Cytonuclear	Cytonuclear	CP	134	NA
DIG1	YPL049C	Q03063	NA	NA	NA	NA	NA	NA	NA	Cytonuclear	Cytonuclear	NC	453	NA
DIG2	YDR480W	Q03373	NA	NA	NA	NA	NA	NA	NA	Cytonuclear	Cytonuclear	NC	324	NA
DIM1	YPL266W	P41819	NA	NA	NA	NA	NA	NA	NA	Cytonuclear	Cytonuclear	CP	319	NA
DIN7	YDR263C	Q12086	NA	NA	NA	NA	NA	NA	NA	Cytonuclear	Cytonuclear	CP	431	NA
DIP2	YLR129W	Q12220	NA	NA	NA	NA	NA	NA	NA	Exception	other	NC	944	NA
DIP5	YPL265W	P53388	TRANSMEM 91..111; /note="Helical"; /evidence="ECO:0000255"; TRANSMEM 120..142; /note="Helical"; /evidence="ECO:0000255"; TRANSMEM 157..177; /note="Helical"; /evidence="ECO:0000255"; TRANSMEM 202..222; /note="Helical"; /evidence="ECO:0000255"; TRANSMEM 232..252; /note="Helical"; /evidence="ECO:0000255"; TRANSMEM 286..306; /note="Helical"; /evidence="ECO:0000255"; TRANSMEM 323..343; /note="Helical"…	NA	TOPO_DOM 1..90; /note="Cytoplasmic"; /evidence="ECO:0000255"; TOPO_DOM 112..119; /note="Extracellular"; /evidence="ECO:0000255"; TOPO_DOM 143..156; /note="Cytoplasmic"; /evidence="ECO:0000255"; TOPO_DOM 178..201; /note="Extracellular"; /evidence="ECO:0000255"; TOPO_DOM 223..231; /note="Cytoplasmic"; /evidence="ECO:0000255"; TOPO_DOM 253..285; /note="Extracellular"; /evidence="ECO:0000255"; TOPO_D…	12	91	Cytoplasmic	Extracellular	TMD	ER-targeted	PM	609	518
DIS3	YOL021C	Q08162	NA	NA	NA	NA	NA	NA	NA	Cytonuclear	Cytonuclear	CP	1002	NA
DIT1	YDR403W	P21623	NA	NA	NA	NA	NA	NA	NA	Cytonuclear	Cytonuclear	CP	537	NA
DIT2	YDR402C	P21595	NA	NA	NA	NA	NA	NA	NA	NA	other	ER	490	NA
DJP1	YIR004W	P40564	NA	NA	NA	NA	NA	NA	NA	Cytonuclear	Cytonuclear	CP	433	NA
DLD1	YDL174C	P32891	NA	NA	NA	NA	NA	NA	NA	mito	mito	MT	588	NA
DLD2	YDL178W	P46681	NA	NA	NA	NA	NA	NA	NA	mito	mito	MT	531	NA
DLD3	YEL071W	P39976	NA	NA	NA	NA	NA	NA	NA	Cytonuclear	Cytonuclear	CP	497	NA
DLS1	YJL065C	P40366	NA	NA	NA	NA	NA	NA	NA	Cytonuclear	Cytonuclear	NC	168	NA
DLT1	YMR126C	Q04216	TRANSMEM 16..36; /note="Helical"; /evidence="ECO:0000255"; TRANSMEM 48..68; /note="Helical"; /evidence="ECO:0000255"	NA	TOPO_DOM 1..15; /note="Cytoplasmic"; /evidence="ECO:0000255"; TOPO_DOM 37..47; /note="Extracellular"; /evidence="ECO:0000255"; TOPO_DOM 69..342; /note="Cytoplasmic"; /evidence="ECO:0000255"	2	16	Cytoplasmic	Extracellular	TMD	ER-targeted	PM	343	327
DMA1	YHR115C	P38823	NA	NA	NA	NA	NA	NA	NA	Cytonuclear	Cytonuclear	CP	417	NA
DMA2	YNL116W	P53924	NA	NA	NA	NA	NA	NA	NA	Cytonuclear	Cytonuclear	CP	523	NA
DMC1	YER179W	P25453	NA	NA	NA	NA	NA	NA	NA	Cytonuclear	Cytonuclear	NC	335	NA
DML1	YMR211W	Q03652	NA	NA	NA	NA	NA	NA	NA	Cytonuclear	Cytonuclear	CP	476	NA
DNA2	YHR164C	P38859	NA	NA	NA	NA	NA	NA	NA	Cytonuclear	Cytonuclear	CP	1523	NA
DNF1	YER166W	P32660	TRANSMEM 215..235; /note="Helical"; /evidence="ECO:0000255"; TRANSMEM 240..260; /note="Helical"; /evidence="ECO:0000255"; TRANSMEM 554..574; /note="Helical"; /evidence="ECO:0000255"; TRANSMEM 595..615; /note="Helical"; /evidence="ECO:0000255"; TRANSMEM 1189..1209; /note="Helical"; /evidence="ECO:0000255"; TRANSMEM 1220..1240; /note="Helical"; /evidence="ECO:0000255"; TRANSMEM 1271..1291; /note="H…	NA	TOPO_DOM 1..214; /note="Cytoplasmic"; /evidence="ECO:0000255"; TOPO_DOM 236..239; /note="Extracellular"; /evidence="ECO:0000255"; TOPO_DOM 261..553; /note="Cytoplasmic"; /evidence="ECO:0000255"; TOPO_DOM 575..594; /note="Extracellular"; /evidence="ECO:0000255"; TOPO_DOM 616..1188; /note="Cytoplasmic"; /evidence="ECO:0000255"; TOPO_DOM 1210..1219; /note="Extracellular"; /evidence="ECO:0000255"; TO…	10	215	Cytoplasmic	Extracellular	TMD	ER-targeted	PM	1572	1357
DNF2	YDR093W	Q12675	TRANSMEM 253..273; /note="Helical"; /evidence="ECO:0000255"; TRANSMEM 278..298; /note="Helical"; /evidence="ECO:0000255"; TRANSMEM 599..619; /note="Helical"; /evidence="ECO:0000255"; TRANSMEM 640..660; /note="Helical"; /evidence="ECO:0000255"; TRANSMEM 1232..1252; /note="Helical"; /evidence="ECO:0000255"; TRANSMEM 1263..1283; /note="Helical"; /evidence="ECO:0000255"; TRANSMEM 1314..1334; /note="H…	NA	TOPO_DOM 1..252; /note="Cytoplasmic"; /evidence="ECO:0000255"; TOPO_DOM 274..277; /note="Extracellular"; /evidence="ECO:0000255"; TOPO_DOM 299..598; /note="Cytoplasmic"; /evidence="ECO:0000255"; TOPO_DOM 620..639; /note="Extracellular"; /evidence="ECO:0000255"; TOPO_DOM 661..1231; /note="Cytoplasmic"; /evidence="ECO:0000255"; TOPO_DOM 1253..1262; /note="Extracellular"; /evidence="ECO:0000255"; TO…	10	253	Cytoplasmic	Extracellular	TMD	ER-targeted	PM	1613	1360
DNF3	YMR162C	Q12674	TRANSMEM 165..185; /note="Helical"; /evidence="ECO:0000255"; TRANSMEM 452..472; /note="Helical"; /evidence="ECO:0000255"; TRANSMEM 496..516; /note="Helical"; /evidence="ECO:0000255"; TRANSMEM 1158..1178; /note="Helical"; /evidence="ECO:0000255"; TRANSMEM 1319..1339; /note="Helical"; /evidence="ECO:0000255"; TRANSMEM 1366..1386; /note="Helical"; /evidence="ECO:0000255"; TRANSMEM 1396..1416; /note=…	NA	TOPO_DOM 1..164; /note="Lumenal"; /evidence="ECO:0000305|PubMed:16847258"; TOPO_DOM 186..451; /note="Cytoplasmic"; /evidence="ECO:0000255"; TOPO_DOM 473..495; /note="Lumenal"; /evidence="ECO:0000305|PubMed:16847258"; TOPO_DOM 517..1157; /note="Cytoplasmic"; /evidence="ECO:0000255"; TOPO_DOM 1179..1318; /note="Lumenal"; /evidence="ECO:0000305|PubMed:16847258"; TOPO_DOM 1340..1365; /note="Cytoplasm…	9	165	Lumenal	Cytoplasmic	TMD	ER-targeted	GOM	1657	1492
DNL4	YOR005C	Q08387	NA	NA	NA	NA	NA	NA	NA	Cytonuclear	Cytonuclear	NC	945	NA
DNM1	YLL001W	P54861	NA	NA	NA	NA	NA	NA	NA	mito	mito	CP	758	NA
DOA1	YKL213C	P36037	NA	NA	NA	NA	NA	NA	NA	Cytonuclear	Cytonuclear	CP	716	NA
DOA4	YDR069C	P32571	NA	NA	NA	NA	NA	NA	NA	Cytonuclear	Cytonuclear	CP	927	NA
DOC1	YGL240W	P53068	NA	NA	NA	NA	NA	NA	NA	Cytonuclear	Cytonuclear	CP	251	NA
DOG1	YHR044C	P38774	NA	NA	NA	NA	NA	NA	NA	Cytonuclear	Cytonuclear	UK	247	NA
DOG2	YHR043C	P38773	NA	NA	NA	NA	NA	NA	NA	Cytonuclear	Cytonuclear	CP	247	NA
DOM34	YNL001W	P33309	NA	NA	NA	NA	NA	NA	NA	Cytonuclear	Cytonuclear	CP	387	NA
DON1	YDR273W	Q05610	NA	NA	NA	NA	NA	NA	NA	Cytonuclear	Cytonuclear	PM	366	NA
DOP1	YDR141C	Q03921	NA	NA	NA	NA	NA	NA	NA	Exception	other	CP	1699	NA
DOS2	YDR068W	P54858	NA	NA	NA	NA	NA	NA	NA	Cytonuclear	Cytonuclear	CP	311	NA
DOT1	YDR440W	Q04089	NA	NA	NA	NA	NA	NA	NA	Cytonuclear	Cytonuclear	NC	583	NA
DOT5	YIL010W	P40553	NA	NA	NA	NA	NA	NA	NA	Cytonuclear	Cytonuclear	CP	216	NA
DOT6	YER088C	P40059	NA	NA	NA	NA	NA	NA	NA	Cytonuclear	Cytonuclear	CP	671	NA
DPB11	YJL090C	P47027	NA	NA	NA	NA	NA	NA	NA	Cytonuclear	Cytonuclear	NC	765	NA
DPB2	YPR175W	P24482	NA	NA	NA	NA	NA	NA	NA	Cytonuclear	Cytonuclear	CP	690	NA
DPB3	YBR278W	P27344	NA	NA	NA	NA	NA	NA	NA	Cytonuclear	Cytonuclear	NC	202	NA
DPB4	YDR121W	Q04603	NA	NA	NA	NA	NA	NA	NA	Cytonuclear	Cytonuclear	NC	197	NA
DPH1	YIL103W	P40487	NA	NA	NA	NA	NA	NA	NA	Cytonuclear	Cytonuclear	CP	426	NA
DPH2	YKL191W	P32461	NA	NA	NA	NA	NA	NA	NA	Cytonuclear	Cytonuclear	CP	535	NA
DPH5	YLR172C	P32469	NA	NA	NA	NA	NA	NA	NA	Cytonuclear	Cytonuclear	CP	301	NA
DPH6	YLR143W	Q12429	NA	NA	NA	NA	NA	NA	NA	NA	other	CP	686	NA
DPL1	YDR294C	Q05567	NA	NA	NA	NA	NA	NA	NA	Exception	other	ERM	590	NA
DPM1	YPR183W	P14020	TRANSMEM 239..259; /note="Helical; Anchor for type IV membrane protein"; /evidence="ECO:0000255"	NA	TOPO_DOM 2..238; /note="Cytoplasmic"; /evidence="ECO:0000255"; TOPO_DOM 260..267; /note="Lumenal"; /evidence="ECO:0000255"	1	239	Cytoplasmic	Lumenal	TA	TA	ERM	268	29
DPP1	YDR284C	Q05521	TRANSMEM 22..42; /note="Helical; Name=1"; /evidence="ECO:0000255"; TRANSMEM 66..86; /note="Helical; Name=2"; /evidence="ECO:0000255"; TRANSMEM 93..113; /note="Helical; Name=3"; /evidence="ECO:0000255"; TRANSMEM 173..193; /note="Helical; Name=4"; /evidence="ECO:0000255"; TRANSMEM 194..214; /note="Helical; Name=5"; /evidence="ECO:0000255"; TRANSMEM 223..243; /note="Helical; Name=6"; /evidence="ECO:…	NA	TOPO_DOM 1..21; /note="Vacuolar"; /evidence="ECO:0000255"; TOPO_DOM 43..65; /note="Cytoplasmic"; /evidence="ECO:0000255"; TOPO_DOM 87..92; /note="Vacuolar"; /evidence="ECO:0000255"; TOPO_DOM 114..172; /note="Cytoplasmic"; /evidence="ECO:0000255"; TOPO_DOM 215..222; /note="Cytoplasmic"; /evidence="ECO:0000255"; TOPO_DOM 244..289; /note="Vacuolar"; /evidence="ECO:0000255"	6	22	Vacuolar	Cytoplasmic	TMD	ER-targeted	PM	290	268
DPS1	YLL018C	P04802	NA	NA	NA	NA	NA	NA	NA	Cytonuclear	Cytonuclear	CP	558	NA
DRE2	YKR071C	P36152	NA	NA	NA	NA	NA	NA	NA	Cytonuclear	Cytonuclear	CP	349	NA
DRN1	YGR093W	P53255	NA	NA	NA	NA	NA	NA	NA	NA	other	CP	508	NA
DRS1	YLL008W	P32892	NA	NA	NA	NA	NA	NA	NA	Cytonuclear	Cytonuclear	NC	753	NA
DRS2	YAL026C	P39524	TRANSMEM 222..242; /note="Helical"; /evidence="ECO:0000255"; TRANSMEM 247..267; /note="Helical"; /evidence="ECO:0000255"; TRANSMEM 450..470; /note="Helical"; /evidence="ECO:0000255"; TRANSMEM 491..511; /note="Helical"; /evidence="ECO:0000255"; TRANSMEM 1013..1033; /note="Helical"; /evidence="ECO:0000255"; TRANSMEM 1044..1064; /note="Helical"; /evidence="ECO:0000255"; TRANSMEM 1095..1115; /note="H…	NA	TOPO_DOM 1..221; /note="Cytoplasmic"; /evidence="ECO:0000255"; TOPO_DOM 243..246; /note="Lumenal"; /evidence="ECO:0000255"; TOPO_DOM 268..449; /note="Cytoplasmic"; /evidence="ECO:0000255"; TOPO_DOM 471..490; /note="Lumenal"; /evidence="ECO:0000255"; TOPO_DOM 512..1012; /note="Cytoplasmic"; /evidence="ECO:0000255"; TOPO_DOM 1034..1043; /note="Lumenal"; /evidence="ECO:0000255"; TOPO_DOM 1065..1094;…	10	222	Cytoplasmic	Lumenal	TMD	ER-targeted	GOM	1356	1134
DSC2	YOL073C	Q08232	TRANSMEM 20..40; /note="Helical"; /evidence="ECO:0000255"; TRANSMEM 55..75; /note="Helical"; /evidence="ECO:0000255"; TRANSMEM 91..111; /note="Helical"; /evidence="ECO:0000255"; TRANSMEM 121..141; /note="Helical"; /evidence="ECO:0000255"; TRANSMEM 190..210; /note="Helical"; /evidence="ECO:0000255"	NA	TOPO_DOM 1..19; /note="Extracellular"; /evidence="ECO:0000255"; TOPO_DOM 41..54; /note="Cytoplasmic"; /evidence="ECO:0000255"; TOPO_DOM 76..90; /note="Extracellular"; /evidence="ECO:0000255"; TOPO_DOM 112..120; /note="Cytoplasmic"; /evidence="ECO:0000255"; TOPO_DOM 142..189; /note="Extracellular"; /evidence="ECO:0000255"; TOPO_DOM 211..322; /note="Cytoplasmic"; /evidence="ECO:0000255"	5	20	Extracellular	Cytoplasmic	TMD	ER-targeted	ER	323	303
DSC3	YOR223W	Q12015	TRANSMEM 244..264; /note="Helical"; /evidence="ECO:0000255"; TRANSMEM 274..291; /note="Helical"; /evidence="ECO:0000255"	NA	TOPO_DOM 1..243; /note="Extracellular"; /evidence="ECO:0000255"; TOPO_DOM 265..273; /note="Cytoplasmic"; /evidence="ECO:0000255"; TOPO_DOM 292; /note="Extracellular"; /evidence="ECO:0000255"	2	244	Extracellular	Cytoplasmic	TA	TA	ERM	293	49
DSD1	YGL196W	P53095	NA	NA	NA	NA	NA	NA	NA	Cytonuclear	Cytonuclear	UK	429	NA
DSE1	YER124C	P40077	NA	NA	NA	NA	NA	NA	NA	Cytonuclear	Cytonuclear	UK	574	NA
DSE2	YHR143W	P38844	NA	SIGNAL 1..21; /evidence="ECO:0000255"	NA	NA	1	NA	NA	SS	ER-targeted	EX	326	325
DSE3	YOR264W	Q08729	NA	NA	NA	NA	NA	NA	NA	Cytonuclear	Cytonuclear	CP	431	NA
DSE4	YNR067C	P53753	NA	SIGNAL 1..16; /evidence="ECO:0000255"	NA	NA	1	NA	NA	SS	ER-targeted	EX	1118	1117
DSF1	YEL070W	P0CX08	NA	NA	NA	NA	NA	NA	NA	Cytonuclear	Cytonuclear	UK	503	NA
DSF2	YBR007C	P38213	NA	NA	NA	NA	NA	NA	NA	Cytonuclear	Cytonuclear	UK	737	NA
DSK2	YMR276W	P48510	NA	NA	NA	NA	NA	NA	NA	Cytonuclear	Cytonuclear	NC	374	NA
DSL1	YNL258C	P53847	NA	NA	NA	NA	NA	NA	NA	Cytonuclear	Cytonuclear	CP	755	NA
DSN1	YIR010W	P40568	NA	NA	NA	NA	NA	NA	NA	Cytonuclear	Cytonuclear	NC	577	NA
DSS1	YMR287C	P39112	NA	NA	NA	NA	NA	NA	NA	mito	mito	MT	970	NA
DSS4	YPR017C	P32601	NA	NA	NA	NA	NA	NA	NA	Cytonuclear	Cytonuclear	CP	144	NA
DST1	YGL043W	P07273	NA	NA	NA	NA	NA	NA	NA	Cytonuclear	Cytonuclear	NC	310	NA
DTD1	YDL219W	Q07648	NA	NA	NA	NA	NA	NA	NA	Cytonuclear	Cytonuclear	CP	151	NA
DTR1	YBR180W	P38125	TRANSMEM 111..131; /note="Helical"; /evidence="ECO:0000255"; TRANSMEM 150..170; /note="Helical"; /evidence="ECO:0000255"; TRANSMEM 185..205; /note="Helical"; /evidence="ECO:0000255"; TRANSMEM 208..228; /note="Helical"; /evidence="ECO:0000255"; TRANSMEM 241..261; /note="Helical"; /evidence="ECO:0000255"; TRANSMEM 268..288; /note="Helical"; /evidence="ECO:0000255"; TRANSMEM 367..387; /note="Helical…	NA	TOPO_DOM 1..110; /note="Cytoplasmic"; /evidence="ECO:0000255"; TOPO_DOM 132..149; /note="Extracellular"; /evidence="ECO:0000255"; TOPO_DOM 171..184; /note="Cytoplasmic"; /evidence="ECO:0000255"; TOPO_DOM 206..207; /note="Extracellular"; /evidence="ECO:0000255"; TOPO_DOM 229..240; /note="Cytoplasmic"; /evidence="ECO:0000255"; TOPO_DOM 262..267; /note="Extracellular"; /evidence="ECO:0000255"; TOPO_…	12	111	Cytoplasmic	Extracellular	TMD	ER-targeted	PM	573	462
DUF1	YOL087C	Q99247	NA	NA	NA	NA	NA	NA	NA	NA	other	CP	1117	NA
DUG1	YFR044C	P43616	NA	NA	NA	NA	NA	NA	NA	mito	mito	CP	482	NA
DUG2	YBR281C	P38149	NA	NA	NA	NA	NA	NA	NA	Cytonuclear	Cytonuclear	CP	879	NA
DUG3	YNL191W	P53871	NA	NA	NA	NA	NA	NA	NA	Cytonuclear	Cytonuclear	CP	358	NA
DUN1	YDL101C	P39009	NA	NA	NA	NA	NA	NA	NA	Cytonuclear	Cytonuclear	NC	514	NA
DUO1	YGL061C	P53168	NA	NA	NA	NA	NA	NA	NA	Cytonuclear	Cytonuclear	CP	248	NA
DUR1,2	YBR208C	P32528	NA	NA	NA	NA	NA	NA	NA	Cytonuclear	Cytonuclear	UK	1836	NA
DUR3	YHL016C	P33413	TRANSMEM 15..35; /note="Helical"; /evidence="ECO:0000255"; TRANSMEM 86..106; /note="Helical"; /evidence="ECO:0000255"; TRANSMEM 131..151; /note="Helical"; /evidence="ECO:0000255"; TRANSMEM 167..187; /note="Helical"; /evidence="ECO:0000255"; TRANSMEM 190..210; /note="Helical"; /evidence="ECO:0000255"; TRANSMEM 254..274; /note="Helical"; /evidence="ECO:0000255"; TRANSMEM 296..316; /note="Helical"; …	NA	TOPO_DOM 1..14; /note="Cytoplasmic"; /evidence="ECO:0000255"; TOPO_DOM 36..85; /note="Extracellular"; /evidence="ECO:0000255"; TOPO_DOM 107..130; /note="Cytoplasmic"; /evidence="ECO:0000255"; TOPO_DOM 152..166; /note="Extracellular"; /evidence="ECO:0000255"; TOPO_DOM 188..189; /note="Cytoplasmic"; /evidence="ECO:0000255"; TOPO_DOM 211..253; /note="Extracellular"; /evidence="ECO:0000255"; TOPO_DOM…	14	15	Cytoplasmic	Extracellular	TMD	ER-targeted	PM	736	721
DUS1	YML080W	P53759	NA	NA	NA	NA	NA	NA	NA	Cytonuclear	Cytonuclear	NC	424	NA
DUS3	YLR401C	Q06053	NA	NA	NA	NA	NA	NA	NA	Cytonuclear	Cytonuclear	CP	669	NA
DUS4	YLR405W	Q06063	NA	NA	NA	NA	NA	NA	NA	Cytonuclear	Cytonuclear	UK	368	NA
DUT1	YBR252W	P33317	NA	NA	NA	NA	NA	NA	NA	Cytonuclear	Cytonuclear	CP	148	NA
DXO1	YDR370C	Q06349	NA	NA	NA	NA	NA	NA	NA	NA	other	CP	443	NA
DYN1	YKR054C	P36022	NA	NA	NA	NA	NA	NA	NA	Exception	other	CP	4093	NA
DYN2	YDR424C	Q02647	NA	NA	NA	NA	NA	NA	NA	Cytonuclear	Cytonuclear	CP	93	NA
DYN3	YMR299C	Q04949	NA	NA	NA	NA	NA	NA	NA	Cytonuclear	Cytonuclear	CP	313	NA
DYS1	YHR068W	P38791	NA	NA	NA	NA	NA	NA	NA	Cytonuclear	Cytonuclear	CP	388	NA
EAF1	YDR359C	Q06337	NA	NA	NA	NA	NA	NA	NA	Cytonuclear	Cytonuclear	NC	983	NA
EAF3	YPR023C	Q12432	NA	NA	NA	NA	NA	NA	NA	Cytonuclear	Cytonuclear	NC	402	NA
EAF5	YEL018W	P39995	NA	NA	NA	NA	NA	NA	NA	Cytonuclear	Cytonuclear	CP	280	NA
EAF6	YJR082C	P47128	NA	NA	NA	NA	NA	NA	NA	Cytonuclear	Cytonuclear	NC	114	NA
EAF7	YNL136W	P53911	NA	NA	NA	NA	NA	NA	NA	Cytonuclear	Cytonuclear	NC	426	NA
EAP1	YKL204W	P36041	NA	NA	NA	NA	NA	NA	NA	Cytonuclear	Cytonuclear	CP	633	NA
EAR1	YMR171C	Q03212	TRANSMEM 46..66; /note="Helical; Signal-anchor for type II membrane protein"; /evidence="ECO:0000255"	NA	TOPO_DOM 1..45; /note="Cytoplasmic"; /evidence="ECO:0000255"; TOPO_DOM 67..550; /note="Lumenal"; /evidence="ECO:0000255"	1	46	Cytoplasmic	Lumenal	TMD	ER-targeted	PM	551	505
EBP2	YKL172W	P36049	NA	NA	NA	NA	NA	NA	NA	Cytonuclear	Cytonuclear	NC	428	NA
EBS1	YDR206W	Q03466	NA	NA	NA	NA	NA	NA	NA	Cytonuclear	Cytonuclear	CP	885	NA
ECI1	YLR284C	Q05871	NA	NA	NA	NA	NA	NA	NA	Cytonuclear	Cytonuclear	UK	281	NA
ECL1	YGR146C	P48235	NA	NA	NA	NA	NA	NA	NA	Cytonuclear	Cytonuclear	UK	212	NA
ECM1	YAL059W	P39715	NA	NA	NA	NA	NA	NA	NA	Exception	other	CP	213	NA
ECM10	YEL030W	P39987	NA	NA	NA	NA	NA	NA	NA	Cytonuclear	Cytonuclear	MT	645	NA
ECM11	YDR446W	Q04110	NA	NA	NA	NA	NA	NA	NA	Cytonuclear	Cytonuclear	NC	303	NA
ECM12	YHR021W-A	O13529	TRANSMEM 17..37; /note="Helical"; /evidence="ECO:0000255"; TRANSMEM 51..71; /note="Helical"; /evidence="ECO:0000255"	NA	NA	2	17	NA	NA	Exception	other	UK	152	135
ECM13	YBL043W	P38195	NA	NA	NA	NA	NA	NA	NA	Cytonuclear	Cytonuclear	UK	258	NA
ECM14	YHR132C	P38836	NA	SIGNAL 1..24; /evidence="ECO:0000255"	NA	NA	1	NA	NA	SS	ER-targeted	EX	431	430
ECM15	YBL001C	P35195	NA	NA	NA	NA	NA	NA	NA	Exception	other	CP	105	NA
ECM16	YMR128W	Q04217	NA	NA	NA	NA	NA	NA	NA	Cytonuclear	Cytonuclear	CP	1268	NA
ECM18	YDR125C	Q04623	NA	NA	NA	NA	NA	NA	NA	mito	mito	MT	454	NA
ECM19	YLR390W	Q06011	TRANSMEM 35..57; /note="Helical"; /evidence="ECO:0000255"	NA	NA	1	35	NA	NA	mito	mito	MT	113	78
ECM2	YBR065C	P38241	NA	NA	NA	NA	NA	NA	NA	Cytonuclear	Cytonuclear	NC	365	NA
ECM21	YBL101C	P38167	NA	NA	NA	NA	NA	NA	NA	Cytonuclear	Cytonuclear	CP	1118	NA
ECM22	YLR228C	Q05958	NA	NA	NA	NA	NA	NA	NA	Exception	other	CP	815	NA
ECM23	YPL021W	Q02710	NA	NA	NA	NA	NA	NA	NA	Cytonuclear	Cytonuclear	UK	188	NA
ECM25	YJL201W	P32525	NA	NA	NA	NA	NA	NA	NA	Cytonuclear	Cytonuclear	CP	600	NA
ECM27	YJR106W	P47144	TRANSMEM 21..41; /note="Helical"; /evidence="ECO:0000255"; TRANSMEM 119..139; /note="Helical"; /evidence="ECO:0000255"; TRANSMEM 157..177; /note="Helical"; /evidence="ECO:0000255"; TRANSMEM 178..198; /note="Helical"; /evidence="ECO:0000255"; TRANSMEM 397..417; /note="Helical"; /evidence="ECO:0000255"; TRANSMEM 439..459; /note="Helical"; /evidence="ECO:0000255"; TRANSMEM 470..490; /note="Helical";…	NA	NA	12	21	NA	NA	TMD	ER-targeted	ER	726	705
ECM29	YHL030W	P38737	NA	NA	NA	NA	NA	NA	NA	Cytonuclear	Cytonuclear	CP	1869	NA
ECM3	YOR092W	Q99252	TRANSMEM 10..30; /note="Helical"; /evidence="ECO:0000255"; TRANSMEM 74..94; /note="Helical"; /evidence="ECO:0000255"; TRANSMEM 106..126; /note="Helical"; /evidence="ECO:0000255"; TRANSMEM 143..163; /note="Helical"; /evidence="ECO:0000255"; TRANSMEM 432..452; /note="Helical"; /evidence="ECO:0000255"; TRANSMEM 471..491; /note="Helical"; /evidence="ECO:0000255"; TRANSMEM 546..566; /note="Helical"; /…	NA	NA	8	10	NA	NA	Exception	other	CP	614	604
ECM30	YLR436C	Q06673	NA	NA	NA	NA	NA	NA	NA	Exception	other	CP	1275	NA
ECM31	YBR176W	P38122	NA	NA	NA	NA	NA	NA	NA	mito	mito	MT	313	NA
ECM32	YER176W	P32644	NA	NA	NA	NA	NA	NA	NA	Cytonuclear	Cytonuclear	CP	1122	NA
ECM33	YBR078W	P38248	NA	SIGNAL 1..19; /evidence="ECO:0000255"	NA	NA	1	NA	NA	SS	ER-targeted	CP	430	429
ECM34	YHL043W	P38728	TRANSMEM 51..71; /note="Helical"; /evidence="ECO:0000255"; TRANSMEM 98..118; /note="Helical"; /evidence="ECO:0000255"	NA	NA	2	51	NA	NA	Exception	other	CP	171	120
ECM38	YLR299W	Q05902	TRANSMEM 14..34; /note="Helical; Signal-anchor for type II membrane protein"; /evidence="ECO:0000255"	NA	TOPO_DOM 1..13; /note="Cytoplasmic"; /evidence="ECO:0000255"; TOPO_DOM 35..660; /note="Lumenal"; /evidence="ECO:0000255"	1	14	Cytoplasmic	Lumenal	TMD	ER-targeted	PM	661	647
ECM4	YKR076W	P36156	NA	NA	NA	NA	NA	NA	NA	Cytonuclear	Cytonuclear	CP	371	NA
ECM5	YMR176W	Q03214	NA	NA	NA	NA	NA	NA	NA	Cytonuclear	Cytonuclear	CP	1412	NA
ECM7	YLR443W	Q06200	TRANSMEM 29..49; /note="Helical"; /evidence="ECO:0000255"; TRANSMEM 205..225; /note="Helical"; /evidence="ECO:0000255"; TRANSMEM 247..267; /note="Helical"; /evidence="ECO:0000255"; TRANSMEM 288..308; /note="Helical"; /evidence="ECO:0000255"	NA	TOPO_DOM 1..28; /note="Cytoplasmic"; /evidence="ECO:0000255"; TOPO_DOM 50..204; /note="Extracellular"; /evidence="ECO:0000255"; TOPO_DOM 226..246; /note="Cytoplasmic"; /evidence="ECO:0000255"; TOPO_DOM 268..287; /note="Extracellular"; /evidence="ECO:0000255"; TOPO_DOM 309..448; /note="Cytoplasmic"; /evidence="ECO:0000255"	4	29	Cytoplasmic	Extracellular	TMD	ER-targeted	PM	449	420
ECM8	YBR076W	P38246	NA	NA	NA	NA	NA	NA	NA	Cytonuclear	Cytonuclear	UK	355	NA
ECM9	YKR004C	Q02202	NA	NA	NA	NA	NA	NA	NA	Cytonuclear	Cytonuclear	UK	378	NA
ECO1	YFR027W	P43605	NA	NA	NA	NA	NA	NA	NA	Cytonuclear	Cytonuclear	CP	282	NA
ECT1	YGR007W	P33412	NA	NA	NA	NA	NA	NA	NA	Cytonuclear	Cytonuclear	CP	324	NA
EDC1	YGL222C	P53080	NA	NA	NA	NA	NA	NA	NA	Cytonuclear	Cytonuclear	CP	176	NA
EDC2	YER035W	P40023	NA	NA	NA	NA	NA	NA	NA	Cytonuclear	Cytonuclear	CP	146	NA
EDC3	YEL015W	P39998	NA	NA	NA	NA	NA	NA	NA	Cytonuclear	Cytonuclear	CP	552	NA
EDE1	YBL047C	P34216	NA	NA	NA	NA	NA	NA	NA	Cytonuclear	Cytonuclear	CP	1382	NA
EDS1	YBR033W	P38073	NA	NA	NA	NA	NA	NA	NA	Exception	other	NC	920	NA
EEB1	YPL095C	Q02891	NA	NA	NA	NA	NA	NA	NA	Cytonuclear	Cytonuclear	UK	457	NA
EFB1	YAL003W	P32471	NA	NA	NA	NA	NA	NA	NA	Cytonuclear	Cytonuclear	CP	207	NA
EFG1	YGR271C-A	Q3E705	NA	NA	NA	NA	NA	NA	NA	Cytonuclear	Cytonuclear	NC	234	NA
EFM1	YHL039W	P38732	NA	NA	NA	NA	NA	NA	NA	Cytonuclear	Cytonuclear	CP	586	NA
EFM2	YBR271W	P38347	NA	NA	NA	NA	NA	NA	NA	NA	other	CP	420	NA
EFM3	YJR129C	P47163	NA	NA	NA	NA	NA	NA	NA	NA	other	CP	340	NA
EFM4	YIL064W	P40516	NA	NA	NA	NA	NA	NA	NA	NA	other	CP	258	NA
EFM5	YGR001C	P53200	NA	NA	NA	NA	NA	NA	NA	NA	other	CP	249	NA
EFM6	YNL024C	P53970	NA	NA	NA	NA	NA	NA	NA	NA	other	CP	247	NA
EFR3	YMR212C	Q03653	NA	NA	NA	NA	NA	NA	NA	Exception	other	MT	783	NA
EFT1	YOR133W	P32324	NA	NA	NA	NA	NA	NA	NA	NA	other	CP	843	NA
EFT2	YDR385W	P32324	NA	NA	NA	NA	NA	NA	NA	NA	other	UK	843	NA
EGD1	YPL037C	Q02642	NA	NA	NA	NA	NA	NA	NA	Cytonuclear	Cytonuclear	CP	158	NA
EGD2	YHR193C	P38879	NA	NA	NA	NA	NA	NA	NA	Cytonuclear	Cytonuclear	CP	175	NA
EGH1	YIR007W	P40566	NA	NA	NA	NA	NA	NA	NA	NA	other	CP	765	NA
EGO2	YCR075W-A	Q3E830	NA	NA	NA	NA	NA	NA	NA	Cytonuclear	Cytonuclear	UK	76	NA
EGO4	YNR034W-A	Q3E841	NA	NA	NA	NA	NA	NA	NA	Cytonuclear	Cytonuclear	CP	99	NA
EGT2	YNL327W	P42835	NA	SIGNAL 1..20; /evidence="ECO:0000255"	NA	NA	1	NA	NA	SS	ER-targeted	EX	1042	1041
EHD3	YDR036C	P28817	NA	NA	NA	NA	NA	NA	NA	mito	mito	CP	501	NA
EHT1	YBR177C	P38295	NA	NA	NA	NA	NA	NA	NA	Cytonuclear	Cytonuclear	MT	452	NA
EIS1	YMR031C	Q05050	NA	NA	NA	NA	NA	NA	NA	NA	other	CP	844	NA
EKI1	YDR147W	Q03764	NA	NA	NA	NA	NA	NA	NA	Cytonuclear	Cytonuclear	CP	535	NA
ELA1	YNL230C	P53861	NA	NA	NA	NA	NA	NA	NA	Cytonuclear	Cytonuclear	CP	380	NA
ELC1	YPL046C	Q03071	NA	NA	NA	NA	NA	NA	NA	Cytonuclear	Cytonuclear	CP	100	NA
ELF1	YKL160W	P36053	NA	NA	NA	NA	NA	NA	NA	Cytonuclear	Cytonuclear	NC	146	NA
ELG1	YOR144C	Q12050	NA	NA	NA	NA	NA	NA	NA	Cytonuclear	Cytonuclear	CP	792	NA
ELM1	YKL048C	P32801	NA	NA	NA	NA	NA	NA	NA	Cytonuclear	Cytonuclear	UK	641	NA
ELO1	YJL196C	P39540	TRANSMEM 64..84; /note="Helical; Name=1"; /evidence="ECO:0000255"; TRANSMEM 101..121; /note="Helical; Name=2"; /evidence="ECO:0000255"; TRANSMEM 142..163; /note="Helical; Name=3"; /evidence="ECO:0000255"; TRANSMEM 175..196; /note="Helical; Name=4"; /evidence="ECO:0000255"; TRANSMEM 202..223; /note="Helical; Name=5"; /evidence="ECO:0000255"; TRANSMEM 235..255; /note="Helical; Name=6"; /evidence="E…	NA	TOPO_DOM 1..63; /note="Lumenal"; /evidence="ECO:0000305|PubMed:16847258"; TOPO_DOM 85..100; /note="Cytoplasmic"; /evidence="ECO:0000305|PubMed:16847258"; TOPO_DOM 122..141; /note="Lumenal"; /evidence="ECO:0000305|PubMed:16847258"; TOPO_DOM 164..174; /note="Cytoplasmic"; /evidence="ECO:0000305|PubMed:16847258"; TOPO_DOM 197..201; /note="Lumenal"; /evidence="ECO:0000305|PubMed:16847258"; TOPO_DOM 2…	7	64	Lumenal	Cytoplasmic	TMD	ER-targeted	ERM	311	247
ELP2	YGR200C	P42935	NA	NA	NA	NA	NA	NA	NA	Cytonuclear	Cytonuclear	CP	789	NA
ELP3	YPL086C	Q02908	NA	NA	NA	NA	NA	NA	NA	Cytonuclear	Cytonuclear	CP	558	NA
ELP4	YPL101W	Q02884	NA	NA	NA	NA	NA	NA	NA	Exception	other	CP	457	NA
ELP6	YMR312W	Q04868	NA	NA	NA	NA	NA	NA	NA	Cytonuclear	Cytonuclear	CP	274	NA
EMC1	YCL045C	P25574	TRANSMEM 724..744; /note="Helical"; /evidence="ECO:0000255"	SIGNAL 1..24; /evidence="ECO:0000255"	TOPO_DOM 25..723; /note="Lumenal"; /evidence="ECO:0000255"; TOPO_DOM 745..760; /note="Cytoplasmic"; /evidence="ECO:0000255"	1	1	Lumenal	Cytoplasmic	SSTMD	ER-targeted	ERM	761	760
EMC10	YDR056C	Q12025	NA	SIGNAL 1..17; /evidence="ECO:0000255"	NA	NA	1	NA	NA	SS	ER-targeted	ERM	206	205
EMC2	YJR088C	P47133	NA	NA	NA	NA	NA	NA	NA	Cytonuclear	Cytonuclear	CP	293	NA
EMC4	YGL231C	P53073	TRANSMEM 98..118; /note="Helical"; /evidence="ECO:0000255"; TRANSMEM 136..156; /note="Helical"; /evidence="ECO:0000255"	NA	NA	2	98	NA	NA	TMD	ER-targeted	ER	191	93
EMC6	YLL014W	Q12431	TRANSMEM 24..44; /note="Helical"; /evidence="ECO:0000255"; TRANSMEM 49..69; /note="Helical"; /evidence="ECO:0000255"; TRANSMEM 88..108; /note="Helical"; /evidence="ECO:0000255"	NA	NA	3	24	NA	NA	TMD	ER-targeted	ERM	109	85
EMG1	YLR186W	Q06287	NA	NA	NA	NA	NA	NA	NA	Cytonuclear	Cytonuclear	CP	253	NA
EMI1	YDR512C	Q04406	NA	NA	NA	NA	NA	NA	NA	Cytonuclear	Cytonuclear	UK	188	NA
EMI2	YDR516C	Q04409	NA	NA	NA	NA	NA	NA	NA	Cytonuclear	Cytonuclear	CP	501	NA
EMP24	YGL200C	P32803	TRANSMEM 173..193; /note="Helical"; /evidence="ECO:0000255"	SIGNAL 1..20; /evidence="ECO:0000269|PubMed:10713261, ECO:0000269|PubMed:8314797"	TOPO_DOM 21..172; /note="Lumenal"; /evidence="ECO:0000255"; TOPO_DOM 194..203; /note="Cytoplasmic"; /evidence="ECO:0000255"	1	1	Lumenal	Cytoplasmic	SSTMD	ER-targeted	ERM	204	203
EMP46	YLR080W	Q12396	TRANSMEM 409..429; /note="Helical"; /evidence="ECO:0000255"	SIGNAL 1..46; /evidence="ECO:0000269|PubMed:12134087"	TOPO_DOM 47..408; /note="Lumenal"; /evidence="ECO:0000255"; TOPO_DOM 430..444; /note="Cytoplasmic"; /evidence="ECO:0000255"	1	1	Lumenal	Cytoplasmic	SSTMD	ER-targeted	ERM	445	444
EMP47	YFL048C	P43555	TRANSMEM 413..433; /note="Helical"; /evidence="ECO:0000255"	SIGNAL 1..28; /evidence="ECO:0000269|PubMed:8314797"	TOPO_DOM 29..412; /note="Lumenal"; /evidence="ECO:0000255"; TOPO_DOM 434..445; /note="Cytoplasmic"; /evidence="ECO:0000255"	1	1	Lumenal	Cytoplasmic	SSTMD	ER-targeted	ERM	446	445
EMP65	YER140W	P40085	TRANSMEM 88..108; /note="Helical"; /evidence="ECO:0000255"; TRANSMEM 152..172; /note="Helical"; /evidence="ECO:0000255"; TRANSMEM 225..245; /note="Helical"; /evidence="ECO:0000255"; TRANSMEM 331..351; /note="Helical"; /evidence="ECO:0000255"; TRANSMEM 392..412; /note="Helical"; /evidence="ECO:0000255"; TRANSMEM 429..449; /note="Helical"; /evidence="ECO:0000255"	NA	TOPO_DOM 1..87; /note="Cytoplasmic"; /evidence="ECO:0000305|PubMed:16847258"; TOPO_DOM 109..151; /note="Lumenal"; /evidence="ECO:0000305|PubMed:16847258"; TOPO_DOM 173..224; /note="Cytoplasmic"; /evidence="ECO:0000305|PubMed:16847258"; TOPO_DOM 246..330; /note="Lumenal"; /evidence="ECO:0000305|PubMed:16847258"; TOPO_DOM 352..391; /note="Cytoplasmic"; /evidence="ECO:0000305|PubMed:16847258"; TOPO_…	6	88	Cytoplasmic	Lumenal	TMD	ER-targeted	ERM	557	469
EMP70	YLR083C	P32802	TRANSMEM 303..323; /note="Helical"; /evidence="ECO:0000255"; TRANSMEM 371..391; /note="Helical"; /evidence="ECO:0000255"; TRANSMEM 406..426; /note="Helical"; /evidence="ECO:0000255"; TRANSMEM 443..463; /note="Helical"; /evidence="ECO:0000255"; TRANSMEM 475..495; /note="Helical"; /evidence="ECO:0000255"; TRANSMEM 528..548; /note="Helical"; /evidence="ECO:0000255"; TRANSMEM 561..581; /note="Helical…	SIGNAL 1..22; /evidence="ECO:0000269|PubMed:8314797"	TOPO_DOM 23..302; /note="Lumenal"; /evidence="ECO:0000255"; TOPO_DOM 324..370; /note="Cytoplasmic"; /evidence="ECO:0000255"; TOPO_DOM 392..405; /note="Lumenal"; /evidence="ECO:0000255"; TOPO_DOM 427..442; /note="Cytoplasmic"; /evidence="ECO:0000255"; TOPO_DOM 464..474; /note="Lumenal"; /evidence="ECO:0000255"; TOPO_DOM 496..527; /note="Cytoplasmic"; /evidence="ECO:0000255"; TOPO_DOM 549..560; /no…	9	1	Lumenal	Cytoplasmic	SSTMD	ER-targeted	PM	668	667
EMW1	YNL313C	P42842	NA	NA	NA	NA	NA	NA	NA	Cytonuclear	Cytonuclear	CP	905	NA
ENA1	YDR040C	P13587	TRANSMEM 64..84; /note="Helical"; /evidence="ECO:0000255"; TRANSMEM 91..111; /note="Helical"; /evidence="ECO:0000255"; TRANSMEM 283..303; /note="Helical"; /evidence="ECO:0000255"; TRANSMEM 313..333; /note="Helical"; /evidence="ECO:0000255"; TRANSMEM 816..836; /note="Helical"; /evidence="ECO:0000255"; TRANSMEM 849..869; /note="Helical"; /evidence="ECO:0000255"; TRANSMEM 886..906; /note="Helical"; …	NA	TOPO_DOM 1..63; /note="Cytoplasmic"; /evidence="ECO:0000255"; TOPO_DOM 85..90; /note="Extracellular"; /evidence="ECO:0000255"; TOPO_DOM 112..282; /note="Cytoplasmic"; /evidence="ECO:0000255"; TOPO_DOM 304..312; /note="Extracellular"; /evidence="ECO:0000255"; TOPO_DOM 334..815; /note="Cytoplasmic"; /evidence="ECO:0000255"; TOPO_DOM 837..848; /note="Extracellular"; /evidence="ECO:0000255"; TOPO_DOM…	10	64	Cytoplasmic	Extracellular	TMD	ER-targeted	PM	1092	1028
ENA2	YDR039C	Q01896	TRANSMEM 64..84; /note="Helical"; /evidence="ECO:0000255"; TRANSMEM 91..111; /note="Helical"; /evidence="ECO:0000255"; TRANSMEM 283..303; /note="Helical"; /evidence="ECO:0000255"; TRANSMEM 313..333; /note="Helical"; /evidence="ECO:0000255"; TRANSMEM 816..836; /note="Helical"; /evidence="ECO:0000255"; TRANSMEM 849..869; /note="Helical"; /evidence="ECO:0000255"; TRANSMEM 886..906; /note="Helical"; …	NA	TOPO_DOM 1..63; /note="Cytoplasmic"; /evidence="ECO:0000255"; TOPO_DOM 85..90; /note="Extracellular"; /evidence="ECO:0000255"; TOPO_DOM 112..282; /note="Cytoplasmic"; /evidence="ECO:0000255"; TOPO_DOM 304..312; /note="Extracellular"; /evidence="ECO:0000255"; TOPO_DOM 334..815; /note="Cytoplasmic"; /evidence="ECO:0000255"; TOPO_DOM 837..848; /note="Extracellular"; /evidence="ECO:0000255"; TOPO_DOM…	10	64	Cytoplasmic	Extracellular	TMD	ER-targeted	PM	1092	1028
ENA5	YDR038C	Q12691	TRANSMEM 64..84; /note="Helical"; /evidence="ECO:0000255"; TRANSMEM 91..111; /note="Helical"; /evidence="ECO:0000255"; TRANSMEM 283..303; /note="Helical"; /evidence="ECO:0000255"; TRANSMEM 313..333; /note="Helical"; /evidence="ECO:0000255"; TRANSMEM 816..836; /note="Helical"; /evidence="ECO:0000255"; TRANSMEM 849..869; /note="Helical"; /evidence="ECO:0000255"; TRANSMEM 886..906; /note="Helical"; …	NA	TOPO_DOM 1..63; /note="Cytoplasmic"; /evidence="ECO:0000255"; TOPO_DOM 85..90; /note="Extracellular"; /evidence="ECO:0000255"; TOPO_DOM 112..282; /note="Cytoplasmic"; /evidence="ECO:0000255"; TOPO_DOM 304..312; /note="Extracellular"; /evidence="ECO:0000255"; TOPO_DOM 334..815; /note="Cytoplasmic"; /evidence="ECO:0000255"; TOPO_DOM 837..848; /note="Extracellular"; /evidence="ECO:0000255"; TOPO_DOM…	10	64	Cytoplasmic	Extracellular	TMD	ER-targeted	PM	1092	1028
ENB1	YOL158C	Q08299	TRANSMEM 141..161; /note="Helical"; /evidence="ECO:0000255"; TRANSMEM 188..208; /note="Helical"; /evidence="ECO:0000255"; TRANSMEM 225..245; /note="Helical"; /evidence="ECO:0000255"; TRANSMEM 280..300; /note="Helical"; /evidence="ECO:0000255"; TRANSMEM 311..331; /note="Helical"; /evidence="ECO:0000255"; TRANSMEM 338..358; /note="Helical"; /evidence="ECO:0000255"; TRANSMEM 361..381; /note="Helical…	NA	TOPO_DOM 1..140; /note="Cytoplasmic"; /evidence="ECO:0000255"; TOPO_DOM 162..187; /note="Lumenal"; /evidence="ECO:0000255"; TOPO_DOM 209..224; /note="Cytoplasmic"; /evidence="ECO:0000255"; TOPO_DOM 246..279; /note="Lumenal"; /evidence="ECO:0000255"; TOPO_DOM 301..310; /note="Cytoplasmic"; /evidence="ECO:0000255"; TOPO_DOM 332..337; /note="Lumenal"; /evidence="ECO:0000255"; TOPO_DOM 359..360; /not…	12	141	Cytoplasmic	Lumenal	TMD	ER-targeted	PM	607	466
END3	YNL084C	P39013	NA	NA	NA	NA	NA	NA	NA	Cytonuclear	Cytonuclear	CP	350	NA
ENO1	YGR254W	P00924	NA	NA	NA	NA	NA	NA	NA	Cytonuclear	Cytonuclear	CP	438	NA
ENO2	YHR174W	P00925	NA	NA	NA	NA	NA	NA	NA	Cytonuclear	Cytonuclear	CP	438	NA
ENP1	YBR247C	P38333	NA	NA	NA	NA	NA	NA	NA	Cytonuclear	Cytonuclear	CP	484	NA
ENP2	YGR145W	P48234	NA	NA	NA	NA	NA	NA	NA	Cytonuclear	Cytonuclear	NC	708	NA
ENT1	YDL161W	Q12518	NA	NA	NA	NA	NA	NA	NA	Cytonuclear	Cytonuclear	CP	455	NA
ENT2	YLR206W	Q05785	NA	NA	NA	NA	NA	NA	NA	Cytonuclear	Cytonuclear	CP	614	NA
ENT3	YJR125C	P47160	NA	NA	NA	NA	NA	NA	NA	Cytonuclear	Cytonuclear	CP	409	NA
ENT4	YLL038C	Q07872	NA	NA	NA	NA	NA	NA	NA	Cytonuclear	Cytonuclear	CP	248	NA
ENT5	YDR153C	Q03769	NA	NA	NA	NA	NA	NA	NA	Cytonuclear	Cytonuclear	CP	412	NA
ENV10	YLR065C	Q99382	TRANSMEM 16..36; /note="Helical"; /evidence="ECO:0000255"; TRANSMEM 46..66; /note="Helical"; /evidence="ECO:0000255"; TRANSMEM 90..110; /note="Helical"; /evidence="ECO:0000255"; TRANSMEM 113..133; /note="Helical"; /evidence="ECO:0000255"	NA	TOPO_DOM 1..15; /note="Cytoplasmic"; /evidence="ECO:0000305|PubMed:16847258"; TOPO_DOM 37..45; /note="Lumenal"; /evidence="ECO:0000305|PubMed:16847258"; TOPO_DOM 67..89; /note="Cytoplasmic"; /evidence="ECO:0000305|PubMed:16847258"; TOPO_DOM 111..112; /note="Lumenal"; /evidence="ECO:0000305|PubMed:16847258"; TOPO_DOM 134..181; /note="Cytoplasmic"; /evidence="ECO:0000269|PubMed:16847258"	4	16	Cytoplasmic	Lumenal	TMD	ER-targeted	ERM	182	166
ENV11	YGR071C	P53246	NA	NA	NA	NA	NA	NA	NA	NA	other	NC	861	NA
ENV7	YPL236C	Q12003	NA	NA	NA	NA	NA	NA	NA	NA	other	PM	365	NA
ENV9	YOR246C	Q08651	TRANSMEM 27..47; /note="Helical"; /evidence="ECO:0000255"; TRANSMEM 245..265; /note="Helical"; /evidence="ECO:0000255"	NA	NA	2	27	NA	NA	Exception	other	MT	331	304
EOS1	YNL080C	P53938	TRANSMEM 137..157; /note="Helical"; /evidence="ECO:0000255"; TRANSMEM 168..188; /note="Helical"; /evidence="ECO:0000255"; TRANSMEM 196..216; /note="Helical"; /evidence="ECO:0000255"; TRANSMEM 322..342; /note="Helical"; /evidence="ECO:0000255"	NA	TOPO_DOM 1..136; /note="Lumenal"; /evidence="ECO:0000255"; TOPO_DOM 158..167; /note="Cytoplasmic"; /evidence="ECO:0000255"; TOPO_DOM 189..195; /note="Lumenal"; /evidence="ECO:0000255"; TOPO_DOM 217..321; /note="Cytoplasmic"; /evidence="ECO:0000255"; TOPO_DOM 343..366; /note="Lumenal"; /evidence="ECO:0000255"	4	137	Lumenal	Cytoplasmic	TMD	ER-targeted	ERM	367	230
EPL1	YFL024C	P43572	NA	NA	NA	NA	NA	NA	NA	Cytonuclear	Cytonuclear	NC	833	NA
EPO1	YMR124W	P39523	NA	NA	NA	NA	NA	NA	NA	Cytonuclear	Cytonuclear	UK	944	NA
EPS1	YIL005W	P40557	TRANSMEM 646..666; /note="Helical"; /evidence="ECO:0000255"	SIGNAL 1..27; /evidence="ECO:0000255"	NA	1	1	NA	NA	SSTMD	ER-targeted	ER	702	701
EPT1	YHR123W	P22140	TRANSMEM 50..69; /note="Helical"; /evidence="ECO:0000255"; TRANSMEM 173..193; /note="Helical"; /evidence="ECO:0000255"; TRANSMEM 212..232; /note="Helical"; /evidence="ECO:0000255"; TRANSMEM 265..282; /note="Helical"; /evidence="ECO:0000255"; TRANSMEM 286..308; /note="Helical"; /evidence="ECO:0000255"; TRANSMEM 322..342; /note="Helical"; /evidence="ECO:0000255"; TRANSMEM 347..367; /note="Helical";…	NA	TOPO_DOM 1..49; /note="Lumenal"; /evidence="ECO:0000255"; TOPO_DOM 70..172; /note="Cytoplasmic"; /evidence="ECO:0000255"; TOPO_DOM 194..211; /note="Lumenal"; /evidence="ECO:0000255"; TOPO_DOM 233..264; /note="Cytoplasmic"; /evidence="ECO:0000255"; TOPO_DOM 283..285; /note="Lumenal"; /evidence="ECO:0000255"; TOPO_DOM 309..321; /note="Cytoplasmic"; /evidence="ECO:0000255"; TOPO_DOM 343..346; /note=…	7	50	Lumenal	Cytoplasmic	TMD	ER-targeted	GOM	392	342
ERB1	YMR049C	Q04660	NA	NA	NA	NA	NA	NA	NA	Cytonuclear	Cytonuclear	NC	808	NA
ERC1	YHR032W	P38767	TRANSMEM 173..193; /note="Helical"; /evidence="ECO:0000255"; TRANSMEM 249..269; /note="Helical"; /evidence="ECO:0000255"; TRANSMEM 282..302; /note="Helical"; /evidence="ECO:0000255"; TRANSMEM 346..366; /note="Helical"; /evidence="ECO:0000255"; TRANSMEM 472..492; /note="Helical"; /evidence="ECO:0000255"	NA	TOPO_DOM 1..172; /note="Extracellular"; /evidence="ECO:0000255"; TOPO_DOM 194..248; /note="Cytoplasmic"; /evidence="ECO:0000255"; TOPO_DOM 270..281; /note="Extracellular"; /evidence="ECO:0000255"; TOPO_DOM 303..345; /note="Cytoplasmic"; /evidence="ECO:0000255"; TOPO_DOM 367..471; /note="Extracellular"; /evidence="ECO:0000255"; TOPO_DOM 493..581; /note="Cytoplasmic"; /evidence="ECO:0000255"	5	173	Extracellular	Cytoplasmic	TMD	ER-targeted	PM	582	409
ERD1	YDR414C	P16151	TRANSMEM 25..45; /note="Helical"; /evidence="ECO:0000255"; TRANSMEM 85..105; /note="Helical"; /evidence="ECO:0000255"; TRANSMEM 110..130; /note="Helical"; /evidence="ECO:0000255"	NA	TOPO_DOM 1..24; /note="Extracellular"; /evidence="ECO:0000255"; TOPO_DOM 46..84; /note="Cytoplasmic"; /evidence="ECO:0000255"; TOPO_DOM 106..109; /note="Extracellular"; /evidence="ECO:0000255"; TOPO_DOM 131..362; /note="Cytoplasmic"; /evidence="ECO:0000255"	3	25	Extracellular	Cytoplasmic	TMD	ER-targeted	ERM	363	338
ERD2	YBL040C	P18414	TRANSMEM 3..21; /note="Helical"; /evidence="ECO:0000255"; TRANSMEM 36..53; /note="Helical"; /evidence="ECO:0000255"; TRANSMEM 63..82; /note="Helical"; /evidence="ECO:0000255"; TRANSMEM 103..116; /note="Helical"; /evidence="ECO:0000255"; TRANSMEM 124..143; /note="Helical"; /evidence="ECO:0000255"; TRANSMEM 156..174; /note="Helical"; /evidence="ECO:0000255"; TRANSMEM 186..206; /note="Helical"; /evi…	NA	TOPO_DOM 1..2; /note="Lumenal"; /evidence="ECO:0000255"; TOPO_DOM 22..35; /note="Cytoplasmic"; /evidence="ECO:0000255"; TOPO_DOM 54..62; /note="Lumenal"; /evidence="ECO:0000255"; TOPO_DOM 83..102; /note="Cytoplasmic"; /evidence="ECO:0000255"; TOPO_DOM 117..123; /note="Lumenal"; /evidence="ECO:0000255"; TOPO_DOM 144..155; /note="Cytoplasmic"; /evidence="ECO:0000255"; TOPO_DOM 175..185; /note="Lume…	7	3	Lumenal	Cytoplasmic	TMD	ER-targeted	ERM	220	217
ERF2	YLR246W	Q06551	TRANSMEM 76..96; /note="Helical"; /evidence="ECO:0000255"; TRANSMEM 105..125; /note="Helical"; /evidence="ECO:0000255"; TRANSMEM 218..238; /note="Helical"; /evidence="ECO:0000255"; TRANSMEM 251..271; /note="Helical"; /evidence="ECO:0000255"	NA	TOPO_DOM 1..75; /note="Cytoplasmic"; /evidence="ECO:0000255"; TOPO_DOM 97..104; /note="Lumenal"; /evidence="ECO:0000255"; TOPO_DOM 126..217; /note="Cytoplasmic"; /evidence="ECO:0000255"; TOPO_DOM 239..250; /note="Lumenal"; /evidence="ECO:0000255"; TOPO_DOM 272..359; /note="Cytoplasmic"; /evidence="ECO:0000255"	4	76	Cytoplasmic	Lumenal	TMD	ER-targeted	ERM	360	284
ERG1	YGR175C	P32476	TRANSMEM 17..37; /note="Helical"; /evidence="ECO:0000255"; TRANSMEM 475..495; /note="Helical"; /evidence="ECO:0000255"	NA	TOPO_DOM 1..16; /note="Cytoplasmic"; /evidence="ECO:0000255"; TOPO_DOM 38..474; /note="Lumenal"; /evidence="ECO:0000255"; TOPO_DOM 496; /note="Cytoplasmic"; /evidence="ECO:0000255"	2	17	Cytoplasmic	Lumenal	TMD	ER-targeted	ERM	497	480
ERG10	YPL028W	P41338	NA	NA	NA	NA	NA	NA	NA	Cytonuclear	Cytonuclear	CP	399	NA
ERG11	YHR007C	P10614	TRANSMEM 21..41; /note="Helical"; /evidence="ECO:0000255"	NA	TOPO_DOM 1..20; /note="Extracellular"; /evidence="ECO:0000255"; TOPO_DOM 42..530; /note="Cytoplasmic"; /evidence="ECO:0000255"	1	21	Extracellular	Cytoplasmic	TMD	ER-targeted	ERM	531	510
ERG12	YMR208W	P07277	NA	NA	NA	NA	NA	NA	NA	Exception	other	CP	444	NA
ERG13	YML126C	P54839	NA	NA	NA	NA	NA	NA	NA	Cytonuclear	Cytonuclear	NC	492	NA
ERG2	YMR202W	P32352	TRANSMEM 3..23; /note="Helical"; /evidence="ECO:0000255"	NA	NA	1	3	NA	NA	TMD	ER-targeted	ER	223	220
ERG20	YJL167W	P08524	NA	NA	NA	NA	NA	NA	NA	mito	mito	CP	353	NA
ERG24	YNL280C	P32462	TRANSMEM 14..34; /note="Helical"; /evidence="ECO:0000255"; TRANSMEM 72..90; /note="Helical"; /evidence="ECO:0000255"; TRANSMEM 110..127; /note="Helical"; /evidence="ECO:0000255"; TRANSMEM 148..172; /note="Helical"; /evidence="ECO:0000255"; TRANSMEM 243..263; /note="Helical"; /evidence="ECO:0000255"; TRANSMEM 309..328; /note="Helical"; /evidence="ECO:0000255"; TRANSMEM 369..387; /note="Helical"; /…	NA	TOPO_DOM 1..13; /note="Lumenal"; /evidence="ECO:0000255"; TOPO_DOM 35..71; /note="Cytoplasmic"; /evidence="ECO:0000255"; TOPO_DOM 91..109; /note="Lumenal"; /evidence="ECO:0000255"; TOPO_DOM 128..147; /note="Cytoplasmic"; /evidence="ECO:0000255"; TOPO_DOM 173..242; /note="Lumenal"; /evidence="ECO:0000255"; TOPO_DOM 264..308; /note="Cytoplasmic"; /evidence="ECO:0000255"; TOPO_DOM 329..368; /note="L…	7	14	Lumenal	Cytoplasmic	TMD	ER-targeted	ER	439	425
ERG25	YGR060W	P53045	TRANSMEM 56..76; /note="Helical"; /evidence="ECO:0000255"	NA	NA	1	56	NA	NA	TMD	ER-targeted	ER	310	254
ERG26	YGL001C	P53199	NA	NA	NA	NA	NA	NA	NA	Cytonuclear	Cytonuclear	ER	350	NA
ERG27	YLR100W	Q12452	NA	NA	NA	NA	NA	NA	NA	Exception	other	ER	348	NA
ERG28	YER044C	P40030	TRANSMEM 26..46; /note="Helical"; /evidence="ECO:0000255"; TRANSMEM 93..113; /note="Helical"; /evidence="ECO:0000255"; TRANSMEM 121..136; /note="Helical"; /evidence="ECO:0000255"	NA	TOPO_DOM 1..25; /note="Cytoplasmic"; /evidence="ECO:0000255"; TOPO_DOM 47..92; /note="Lumenal"; /evidence="ECO:0000255"; TOPO_DOM 114..120; /note="Cytoplasmic"; /evidence="ECO:0000255"; TOPO_DOM 137..148; /note="Lumenal"; /evidence="ECO:0000255"	3	26	Cytoplasmic	Lumenal	TMD	ER-targeted	ERM	149	123
ERG29	YMR134W	P40207	TRANSMEM 36..56; /note="Helical"; /evidence="ECO:0000255"	NA	NA	1	36	NA	NA	Exception	other	CP	238	202
ERG3	YLR056W	P32353	TRANSMEM 93..113; /note="Helical"; /evidence="ECO:0000255"; TRANSMEM 141..161; /note="Helical"; /evidence="ECO:0000255"; TRANSMEM 243..263; /note="Helical"; /evidence="ECO:0000255"	NA	TOPO_DOM 1..92; /note="Cytoplasmic"; /evidence="ECO:0000255"; TOPO_DOM 114..140; /note="Lumenal"; /evidence="ECO:0000255"; TOPO_DOM 162..242; /note="Cytoplasmic"; /evidence="ECO:0000255"; TOPO_DOM 264..365; /note="Lumenal"; /evidence="ECO:0000255"	3	93	Cytoplasmic	Lumenal	TMD	ER-targeted	ERM	366	273
ERG4	YGL012W	P25340	TRANSMEM 40..64; /note="Helical"; /evidence="ECO:0000255"; TRANSMEM 102..123; /note="Helical"; /evidence="ECO:0000255"; TRANSMEM 139..157; /note="Helical"; /evidence="ECO:0000255"; TRANSMEM 175..197; /note="Helical"; /evidence="ECO:0000255"; TRANSMEM 233..249; /note="Helical"; /evidence="ECO:0000255"; TRANSMEM 327..346; /note="Helical"; /evidence="ECO:0000255"; TRANSMEM 415..439; /note="Helical";…	NA	TOPO_DOM 1..39; /note="Lumenal"; /evidence="ECO:0000255"; TOPO_DOM 65..101; /note="Cytoplasmic"; /evidence="ECO:0000255"; TOPO_DOM 124..138; /note="Lumenal"; /evidence="ECO:0000255"; TOPO_DOM 158..174; /note="Cytoplasmic"; /evidence="ECO:0000255"; TOPO_DOM 198..232; /note="Lumenal"; /evidence="ECO:0000255"; TOPO_DOM 250..326; /note="Cytoplasmic"; /evidence="ECO:0000255"; TOPO_DOM 347..414; /note=…	7	40	Lumenal	Cytoplasmic	TMD	ER-targeted	ERM	474	434
ERG5	YMR015C	P54781	NA	NA	NA	NA	NA	NA	NA	Exception	other	ER	539	NA
ERG6	YML008C	P25087	NA	NA	NA	NA	NA	NA	NA	Cytonuclear	Cytonuclear	CP	384	NA
ERG7	YHR072W	P38604	NA	NA	NA	NA	NA	NA	NA	Cytonuclear	Cytonuclear	ER	732	NA
ERG8	YMR220W	P24521	NA	NA	NA	NA	NA	NA	NA	Cytonuclear	Cytonuclear	CP	452	NA
ERG9	YHR190W	P29704	TRANSMEM 291..311; /note="Helical"; /evidence="ECO:0000255"; TRANSMEM 421..441; /note="Helical"; /evidence="ECO:0000255"	NA	NA	2	291	NA	NA	TMD	ER-targeted	CP	445	154
ERI1	YPL096C-A	P62651	TRANSMEM 8..28; /note="Helical"; /evidence="ECO:0000255"; TRANSMEM 34..54; /note="Helical"; /evidence="ECO:0000255"	NA	NA	2	8	NA	NA	TMD	ER-targeted	ER	69	61
ERJ5	YFR041C	P43613	TRANSMEM 131..151; /note="Helical"; /evidence="ECO:0000255"	SIGNAL 1..20	TOPO_DOM 21..130; /note="Lumenal"; TOPO_DOM 152..295; /note="Cytoplasmic"	1	1	Lumenal	Cytoplasmic	SSTMD	ER-targeted	ERM	296	295
ERO1	YML130C	Q03103	NA	SIGNAL 1..18; /evidence="ECO:0000255"	NA	NA	1	NA	NA	SS	ER-targeted	ER	564	563
ERP1	YAR002C-A	Q05359	TRANSMEM 187..207; /note="Helical"; /evidence="ECO:0000255"	SIGNAL 1..22; /evidence="ECO:0000269|PubMed:10713261"	TOPO_DOM 23..186; /note="Lumenal"; /evidence="ECO:0000255"; TOPO_DOM 208..219; /note="Cytoplasmic"; /evidence="ECO:0000255"	1	1	Lumenal	Cytoplasmic	SSTMD	ER-targeted	ERM	220	219
ERP2	YAL007C	P39704	TRANSMEM 183..203; /note="Helical"; /evidence="ECO:0000255"	SIGNAL 1..25; /evidence="ECO:0000255"	TOPO_DOM 26..182; /note="Lumenal"; /evidence="ECO:0000255"; TOPO_DOM 204..215; /note="Cytoplasmic"; /evidence="ECO:0000255"	1	1	Lumenal	Cytoplasmic	SSTMD	ER-targeted	ERM	216	215
ERP3	YDL018C	Q12403	TRANSMEM 196..216; /note="Helical"; /evidence="ECO:0000255"	SIGNAL 1..23; /evidence="ECO:0000255"	TOPO_DOM 24..195; /note="Lumenal"; /evidence="ECO:0000255"; TOPO_DOM 217..225; /note="Cytoplasmic"; /evidence="ECO:0000255"	1	1	Lumenal	Cytoplasmic	SSTMD	ER-targeted	ERM	226	225
ERP4	YOR016C	Q12450	TRANSMEM 175..195; /note="Helical"; /evidence="ECO:0000255"	SIGNAL 1..21; /evidence="ECO:0000255"	TOPO_DOM 22..174; /note="Lumenal"; /evidence="ECO:0000255"; TOPO_DOM 196..207; /note="Cytoplasmic"; /evidence="ECO:0000255"	1	1	Lumenal	Cytoplasmic	SSTMD	ER-targeted	ERM	208	207
ERP5	YHR110W	P38819	TRANSMEM 179..199; /note="Helical"; /evidence="ECO:0000255"	SIGNAL 1..20; /evidence="ECO:0000255"	TOPO_DOM 21..178; /note="Lumenal"; /evidence="ECO:0000255"; TOPO_DOM 200..212; /note="Cytoplasmic"; /evidence="ECO:0000255"	1	1	Lumenal	Cytoplasmic	SSTMD	ER-targeted	ERM	213	212
ERP6	YGL002W	P53198	TRANSMEM 184..204; /note="Helical"; /evidence="ECO:0000255"	SIGNAL 1..19; /evidence="ECO:0000255"	TOPO_DOM 20..183; /note="Lumenal"; /evidence="ECO:0000255"; TOPO_DOM 205..216; /note="Cytoplasmic"; /evidence="ECO:0000255"	1	1	Lumenal	Cytoplasmic	SSTMD	ER-targeted	ERM	217	216
ERR1	YOR393W	P0CX10	NA	NA	NA	NA	NA	NA	NA	Cytonuclear	Cytonuclear	UK	438	NA
ERR2	YPL281C	P0CX11	NA	NA	NA	NA	NA	NA	NA	Cytonuclear	Cytonuclear	UK	438	NA
ERR3	YMR323W	P42222	NA	NA	NA	NA	NA	NA	NA	Cytonuclear	Cytonuclear	CP	438	NA
ERS1	YCR075C	P17261	TRANSMEM 7..28; /note="Helical"; /evidence="ECO:0000255"; TRANSMEM 40..62; /note="Helical"; /evidence="ECO:0000255"; TRANSMEM 81..102; /note="Helical"; /evidence="ECO:0000255"; TRANSMEM 118..138; /note="Helical"; /evidence="ECO:0000255"; TRANSMEM 151..175; /note="Helical"; /evidence="ECO:0000255"; TRANSMEM 185..205; /note="Helical"; /evidence="ECO:0000255"; TRANSMEM 227..247; /note="Helical"; /ev…	NA	NA	7	7	NA	NA	TMD	ER-targeted	PM	261	254
ERT1	YBR239C	P38140	NA	NA	NA	NA	NA	NA	NA	Cytonuclear	Cytonuclear	CP	530	NA
ERV1	YGR029W	P27882	NA	NA	NA	NA	NA	NA	NA	Cytonuclear	Cytonuclear	MT	190	NA
ERV14	YGL054C	P53173	TRANSMEM 7..27; /note="Helical"; /evidence="ECO:0000255"; TRANSMEM 53..73; /note="Helical"; /evidence="ECO:0000255"; TRANSMEM 112..132; /note="Helical"; /evidence="ECO:0000255"	NA	TOPO_DOM 2..6; /note="Cytoplasmic"; /evidence="ECO:0000255"; TOPO_DOM 28..52; /note="Extracellular"; /evidence="ECO:0000255"; TOPO_DOM 74..111; /note="Cytoplasmic"; /evidence="ECO:0000255"; TOPO_DOM 133..138; /note="Extracellular"; /evidence="ECO:0000255"	3	7	Cytoplasmic	Extracellular	TMD	ER-targeted	ERM	139	132
ERV15	YBR210W	P38312	TRANSMEM 8..28; /note="Helical"; /evidence="ECO:0000255"; TRANSMEM 56..76; /note="Helical"; /evidence="ECO:0000255"; TRANSMEM 115..135; /note="Helical"; /evidence="ECO:0000255"	NA	TOPO_DOM 1..7; /note="Cytoplasmic"; /evidence="ECO:0000255"; TOPO_DOM 29..55; /note="Extracellular"; /evidence="ECO:0000255"; TOPO_DOM 77..114; /note="Cytoplasmic"; /evidence="ECO:0000255"; TOPO_DOM 136..142; /note="Extracellular"; /evidence="ECO:0000255"	3	8	Cytoplasmic	Extracellular	TMD	ER-targeted	ER	143	135
ERV2	YPR037C	Q12284	TRANSMEM 13..35; /note="Helical; Signal-anchor"; /evidence="ECO:0000255"	NA	TOPO_DOM 1..12; /note="Cytoplasmic"; /evidence="ECO:0000255"; TOPO_DOM 36..196; /note="Lumenal"; /evidence="ECO:0000255"	1	13	Cytoplasmic	Lumenal	TMD	ER-targeted	ERM	197	184
ERV25	YML012W	P54837	TRANSMEM 181..201; /note="Helical"; /evidence="ECO:0000255"	SIGNAL 1..20; /evidence="ECO:0000269|PubMed:10713261, ECO:0000269|PubMed:8900179"	TOPO_DOM 21..180; /note="Lumenal"; /evidence="ECO:0000255"; TOPO_DOM 202..211; /note="Cytoplasmic"; /evidence="ECO:0000255"	1	1	Lumenal	Cytoplasmic	SSTMD	ER-targeted	ERM	212	211
ERV29	YGR284C	P53337	TRANSMEM 109..129; /note="Helical"; /evidence="ECO:0000255"; TRANSMEM 138..158; /note="Helical"; /evidence="ECO:0000255"; TRANSMEM 161..181; /note="Helical"; /evidence="ECO:0000255"; TRANSMEM 210..230; /note="Helical"; /evidence="ECO:0000255"; TRANSMEM 246..266; /note="Helical"; /evidence="ECO:0000255"; TRANSMEM 283..303; /note="Helical"; /evidence="ECO:0000255"	NA	TOPO_DOM 1..108; /note="Cytoplasmic"; /evidence="ECO:0000255"; TOPO_DOM 130..137; /note="Lumenal"; /evidence="ECO:0000255"; TOPO_DOM 159..160; /note="Cytoplasmic"; /evidence="ECO:0000255"; TOPO_DOM 182..209; /note="Lumenal"; /evidence="ECO:0000255"; TOPO_DOM 231..245; /note="Cytoplasmic"; /evidence="ECO:0000255"; TOPO_DOM 267..282; /note="Lumenal"; /evidence="ECO:0000255"; TOPO_DOM 304..310; /not…	6	109	Cytoplasmic	Lumenal	TMD	ER-targeted	ERM	311	202
ERV41	YML067C	Q04651	TRANSMEM 24..44; /note="Helical"; /evidence="ECO:0000255"; TRANSMEM 312..332; /note="Helical"; /evidence="ECO:0000255"	NA	TOPO_DOM 1..23; /note="Cytoplasmic"; /evidence="ECO:0000255"; TOPO_DOM 45..311; /note="Lumenal"; /evidence="ECO:0000255"; TOPO_DOM 333..352; /note="Cytoplasmic"; /evidence="ECO:0000255"	2	24	Cytoplasmic	Lumenal	TMD	ER-targeted	ERM	353	329
ERV46	YAL042W	P39727	TRANSMEM 25..45; /note="Helical"; /evidence="ECO:0000255"; TRANSMEM 377..397; /note="Helical"; /evidence="ECO:0000255"	NA	TOPO_DOM 1..24; /note="Cytoplasmic"; /evidence="ECO:0000255"; TOPO_DOM 46..376; /note="Lumenal"; /evidence="ECO:0000255"; TOPO_DOM 398..415; /note="Cytoplasmic"; /evidence="ECO:0000255"	2	25	Cytoplasmic	Lumenal	TMD	ER-targeted	ERM	416	391
ESA1	YOR244W	Q08649	NA	NA	NA	NA	NA	NA	NA	Cytonuclear	Cytonuclear	UK	446	NA
ESBP6	YNL125C	P53918	TRANSMEM 209..229; /note="Helical"; /evidence="ECO:0000255"; TRANSMEM 256..276; /note="Helical"; /evidence="ECO:0000255"; TRANSMEM 278..298; /note="Helical"; /evidence="ECO:0000255"; TRANSMEM 316..336; /note="Helical"; /evidence="ECO:0000255"; TRANSMEM 340..360; /note="Helical"; /evidence="ECO:0000255"; TRANSMEM 373..393; /note="Helical"; /evidence="ECO:0000255"; TRANSMEM 427..447; /note="Helical…	NA	TOPO_DOM 1..208; /note="Cytoplasmic"; /evidence="ECO:0000255"; TOPO_DOM 230..255; /note="Lumenal"; /evidence="ECO:0000255"; TOPO_DOM 277; /note="Cytoplasmic"; /evidence="ECO:0000255"; TOPO_DOM 299..315; /note="Lumenal"; /evidence="ECO:0000255"; TOPO_DOM 337..339; /note="Cytoplasmic"; /evidence="ECO:0000255"; TOPO_DOM 361..372; /note="Lumenal"; /evidence="ECO:0000255"; TOPO_DOM 394..426; /note="Cy…	10	209	Cytoplasmic	Lumenal	TMD	ER-targeted	ERM	674	465
ESC1	YMR219W	Q03661	NA	NA	NA	NA	NA	NA	NA	Cytonuclear	Cytonuclear	NC	1659	NA
ESC2	YDR363W	Q06340	NA	NA	NA	NA	NA	NA	NA	Cytonuclear	Cytonuclear	CP	457	NA
ESC8	YOL017W	Q08119	NA	NA	NA	NA	NA	NA	NA	Cytonuclear	Cytonuclear	CP	715	NA
ESF1	YDR365C	Q06344	NA	NA	NA	NA	NA	NA	NA	Cytonuclear	Cytonuclear	NC	629	NA
ESF2	YNR054C	P53743	NA	NA	NA	NA	NA	NA	NA	Cytonuclear	Cytonuclear	CP	317	NA
ESL1	YIL151C	P40456	NA	NA	NA	NA	NA	NA	NA	NA	other	UK	1119	NA
ESL2	YKR096W	P36168	NA	NA	NA	NA	NA	NA	NA	NA	other	CP	1196	NA
ESP1	YGR098C	Q03018	NA	NA	NA	NA	NA	NA	NA	Cytonuclear	Cytonuclear	CP	1631	NA
ESS1	YJR017C	P22696	NA	NA	NA	NA	NA	NA	NA	Cytonuclear	Cytonuclear	CP	171	NA
EST1	YLR233C	P17214	NA	NA	NA	NA	NA	NA	NA	Cytonuclear	Cytonuclear	CP	700	NA
EST2	YLR318W	Q06163	NA	NA	NA	NA	NA	NA	NA	Cytonuclear	Cytonuclear	CP	885	NA
EST3	YIL009C-A	Q03096	NA	NA	NA	NA	NA	NA	NA	Cytonuclear	Cytonuclear	CP	182	NA
ETP1	YHL010C	P38748	NA	NA	NA	NA	NA	NA	NA	Cytonuclear	Cytonuclear	CP	586	NA
ETR1	YBR026C	P38071	NA	NA	NA	NA	NA	NA	NA	mito	mito	MT	381	NA
ETT1	YOR051C	Q08421	NA	NA	NA	NA	NA	NA	NA	Cytonuclear	Cytonuclear	NC	413	NA
EUG1	YDR518W	P32474	NA	SIGNAL 1..29; /evidence="ECO:0000255"	NA	NA	1	NA	NA	SS	ER-targeted	ER	518	517
EXG1	YLR300W	P23776	NA	SIGNAL 1..19; /evidence="ECO:0000255"	NA	NA	1	NA	NA	SS	ER-targeted	EX	449	448
EXG2	YDR261C	P52911	NA	SIGNAL 1..22; /evidence="ECO:0000255"	NA	NA	1	NA	NA	SS	ER-targeted	PM	563	562
EXO1	YOR033C	P39875	NA	NA	NA	NA	NA	NA	NA	Cytonuclear	Cytonuclear	CP	703	NA
EXO5	YBR163W	P38289	NA	NA	NA	NA	NA	NA	NA	mito	mito	MT	586	NA
EXO70	YJL085W	P19658	NA	NA	NA	NA	NA	NA	NA	Cytonuclear	Cytonuclear	CP	624	NA
EXO84	YBR102C	P38261	NA	NA	NA	NA	NA	NA	NA	Cytonuclear	Cytonuclear	UK	754	NA
FAA1	YOR317W	P30624	NA	NA	NA	NA	NA	NA	NA	Cytonuclear	Cytonuclear	CP	701	NA
FAA2	YER015W	P39518	NA	NA	NA	NA	NA	NA	NA	Cytonuclear	Cytonuclear	CP	745	NA
FAA3	YIL009W	P39002	NA	NA	NA	NA	NA	NA	NA	Cytonuclear	Cytonuclear	PM	695	NA
FAA4	YMR246W	P47912	NA	NA	NA	NA	NA	NA	NA	Cytonuclear	Cytonuclear	CP	695	NA
FAB1	YFR019W	P34756	NA	NA	NA	NA	NA	NA	NA	Cytonuclear	Cytonuclear	CP	2279	NA
FAD1	YDL045C	P38913	NA	NA	NA	NA	NA	NA	NA	Cytonuclear	Cytonuclear	CP	307	NA
FAF1	YIL019W	P40546	NA	NA	NA	NA	NA	NA	NA	Cytonuclear	Cytonuclear	CP	347	NA
FAL1	YDR021W	Q12099	NA	NA	NA	NA	NA	NA	NA	Cytonuclear	Cytonuclear	NC	400	NA
FAP1	YNL023C	P53971	NA	NA	NA	NA	NA	NA	NA	Cytonuclear	Cytonuclear	CP	966	NA
FAP7	YDL166C	Q12055	NA	NA	NA	NA	NA	NA	NA	Cytonuclear	Cytonuclear	CP	198	NA
FAR1	YJL157C	P21268	NA	NA	NA	NA	NA	NA	NA	Cytonuclear	Cytonuclear	CP	831	NA
FAR10	YLR238W	Q06001	TRANSMEM 455..475; /note="Helical; Anchor for type IV membrane protein"; /evidence="ECO:0000255"	NA	TOPO_DOM 1..454; /note="Cytoplasmic"; /evidence="ECO:0000255"; TOPO_DOM 476..478; /note="Extracellular"; /evidence="ECO:0000255"	1	455	Cytoplasmic	Extracellular	TA	TA	ER	479	24
FAR11	YNL127W	P53917	NA	NA	NA	NA	NA	NA	NA	Cytonuclear	Cytonuclear	CP	954	NA
FAR3	YMR052W	P46671	NA	NA	NA	NA	NA	NA	NA	Cytonuclear	Cytonuclear	ER	205	NA
FAR7	YFR008W	P43592	NA	NA	NA	NA	NA	NA	NA	Cytonuclear	Cytonuclear	CP	222	NA
FAR8	YMR029C	Q05040	NA	NA	NA	NA	NA	NA	NA	Cytonuclear	Cytonuclear	CP	524	NA
FAS1	YKL182W	P07149	NA	NA	NA	NA	NA	NA	NA	Cytonuclear	Cytonuclear	CP	2052	NA
FAS2	YPL231W	P19097	NA	NA	NA	NA	NA	NA	NA	Cytonuclear	Cytonuclear	CP	1888	NA
FAT1	YBR041W	P38225	TRANSMEM 6..26; /note="Helical"; /evidence="ECO:0000255"; TRANSMEM 54..71; /note="Helical"; /evidence="ECO:0000255"; TRANSMEM 149..169; /note="Helical"; /evidence="ECO:0000255"; TRANSMEM 293..313; /note="Helical"; /evidence="ECO:0000255"	NA	NA	4	6	NA	NA	TMD	ER-targeted	PM	670	664
FAT3	YKL187C	P34231	NA	NA	NA	NA	NA	NA	NA	NA	other	MT	751	NA
FAU1	YER183C	P40099	NA	NA	NA	NA	NA	NA	NA	Cytonuclear	Cytonuclear	MT	212	NA
FBA1	YKL060C	P14540	NA	NA	NA	NA	NA	NA	NA	Cytonuclear	Cytonuclear	CP	360	NA
FBP1	YLR377C	P09201	NA	NA	NA	NA	NA	NA	NA	Cytonuclear	Cytonuclear	CP	349	NA
FBP26	YJL155C	P32604	NA	NA	NA	NA	NA	NA	NA	Cytonuclear	Cytonuclear	CP	453	NA
FCF1	YDR339C	Q05498	NA	NA	NA	NA	NA	NA	NA	Cytonuclear	Cytonuclear	NC	190	NA
FCF2	YLR051C	Q12035	NA	NA	NA	NA	NA	NA	NA	Cytonuclear	Cytonuclear	NC	218	NA
FCP1	YMR277W	Q03254	NA	NA	NA	NA	NA	NA	NA	Cytonuclear	Cytonuclear	CP	733	NA
FCY1	YPR062W	Q12178	NA	NA	NA	NA	NA	NA	NA	Cytonuclear	Cytonuclear	CP	159	NA
FCY2	YER056C	P17064	TRANSMEM 99..119; /note="Helical"; /evidence="ECO:0000255"; TRANSMEM 122..141; /note="Helical"; /evidence="ECO:0000255"; TRANSMEM 199..218; /note="Helical"; /evidence="ECO:0000255"; TRANSMEM 257..276; /note="Helical"; /evidence="ECO:0000255"; TRANSMEM 301..320; /note="Helical"; /evidence="ECO:0000255"; TRANSMEM 348..367; /note="Helical"; /evidence="ECO:0000255"; TRANSMEM 399..418; /note="Helical"…	NA	TOPO_DOM 1..98; /note="Cytoplasmic"; /evidence="ECO:0000255"; TOPO_DOM 120..121; /note="Extracellular"; /evidence="ECO:0000255"; TOPO_DOM 142..198; /note="Cytoplasmic"; /evidence="ECO:0000255"; TOPO_DOM 219..256; /note="Extracellular"; /evidence="ECO:0000255"; TOPO_DOM 277..300; /note="Cytoplasmic"; /evidence="ECO:0000255"; TOPO_DOM 321..347; /note="Extracellular"; /evidence="ECO:0000255"; TOPO_D…	8	99	Cytoplasmic	Extracellular	TMD	ER-targeted	PM	534	435
FCY21	YER060W	P40039	TRANSMEM 91..111; /note="Helical"; /evidence="ECO:0000255"; TRANSMEM 119..139; /note="Helical"; /evidence="ECO:0000255"; TRANSMEM 162..182; /note="Helical"; /evidence="ECO:0000255"; TRANSMEM 199..219; /note="Helical"; /evidence="ECO:0000255"; TRANSMEM 222..242; /note="Helical"; /evidence="ECO:0000255"; TRANSMEM 261..281; /note="Helical"; /evidence="ECO:0000255"; TRANSMEM 296..316; /note="Helical"…	NA	TOPO_DOM 1..90; /note="Cytoplasmic"; /evidence="ECO:0000255"; TOPO_DOM 112..118; /note="Extracellular"; /evidence="ECO:0000255"; TOPO_DOM 140..161; /note="Cytoplasmic"; /evidence="ECO:0000255"; TOPO_DOM 183..198; /note="Extracellular"; /evidence="ECO:0000255"; TOPO_DOM 220..221; /note="Cytoplasmic"; /evidence="ECO:0000255"; TOPO_DOM 243..260; /note="Extracellular"; /evidence="ECO:0000255"; TOPO_D…	12	91	Cytoplasmic	Extracellular	TMD	ER-targeted	PM	529	438
FCY22	YER060W-A	Q12119	TRANSMEM 96..116; /note="Helical"; /evidence="ECO:0000255"; TRANSMEM 119..139; /note="Helical"; /evidence="ECO:0000255"; TRANSMEM 162..182; /note="Helical"; /evidence="ECO:0000255"; TRANSMEM 197..217; /note="Helical"; /evidence="ECO:0000255"; TRANSMEM 220..240; /note="Helical"; /evidence="ECO:0000255"; TRANSMEM 263..283; /note="Helical"; /evidence="ECO:0000255"; TRANSMEM 298..318; /note="Helical"…	NA	NA	12	96	NA	NA	TMD	ER-targeted	PM	531	435
FDC1	YDR539W	Q03034	NA	NA	NA	NA	NA	NA	NA	Cytonuclear	Cytonuclear	CP	504	NA
FDH1	YOR388C	Q08911	NA	NA	NA	NA	NA	NA	NA	Cytonuclear	Cytonuclear	CP	377	NA
FDH2	YPL275W	P0CF35	NA	NA	NA	NA	NA	NA	NA	NA	other	CP	NA	NA
FDO1	YMR144W	P40214	NA	NA	NA	NA	NA	NA	NA	NA	other	NC	343	NA
FEN2	YCR028C	P25621	TRANSMEM 28..48; /note="Helical"; /evidence="ECO:0000255"; TRANSMEM 80..100; /note="Helical"; /evidence="ECO:0000255"; TRANSMEM 103..123; /note="Helical"; /evidence="ECO:0000255"; TRANSMEM 133..153; /note="Helical"; /evidence="ECO:0000255"; TRANSMEM 165..185; /note="Helical"; /evidence="ECO:0000255"; TRANSMEM 199..219; /note="Helical"; /evidence="ECO:0000255"; TRANSMEM 272..292; /note="Helical"; …	NA	TOPO_DOM 1..27; /note="Cytoplasmic"; /evidence="ECO:0000255"; TOPO_DOM 49..79; /note="Extracellular"; /evidence="ECO:0000255"; TOPO_DOM 101..102; /note="Cytoplasmic"; /evidence="ECO:0000255"; TOPO_DOM 124..132; /note="Extracellular"; /evidence="ECO:0000255"; TOPO_DOM 154..164; /note="Cytoplasmic"; /evidence="ECO:0000255"; TOPO_DOM 186..198; /note="Extracellular"; /evidence="ECO:0000255"; TOPO_DOM…	12	28	Cytoplasmic	Extracellular	TMD	ER-targeted	PM	513	485
FES1	YBR101C	P38260	NA	NA	NA	NA	NA	NA	NA	Cytonuclear	Cytonuclear	CP	291	NA
FET3	YMR058W	P38993	TRANSMEM 560..584; /note="Helical"; /evidence="ECO:0000255"	SIGNAL 1..21; /evidence="ECO:0000255"	TOPO_DOM 22..559; /note="Extracellular"; /evidence="ECO:0000255"; TOPO_DOM 585..636; /note="Cytoplasmic"; /evidence="ECO:0000255"	1	1	Extracellular	Cytoplasmic	SSTMD	ER-targeted	PM	637	636
FET4	YMR319C	P40988	TRANSMEM 98..118; /note="Helical"; /evidence="ECO:0000255"; TRANSMEM 226..246; /note="Helical"; /evidence="ECO:0000255"; TRANSMEM 272..292; /note="Helical"; /evidence="ECO:0000255"; TRANSMEM 355..375; /note="Helical"; /evidence="ECO:0000255"; TRANSMEM 384..404; /note="Helical"; /evidence="ECO:0000255"; TRANSMEM 466..486; /note="Helical"; /evidence="ECO:0000255"; TRANSMEM 494..514; /note="Helical"…	NA	TOPO_DOM 1..97; /note="Extracellular"; /evidence="ECO:0000255"; TOPO_DOM 119..225; /note="Cytoplasmic"; /evidence="ECO:0000255"; TOPO_DOM 247..271; /note="Extracellular"; /evidence="ECO:0000255"; TOPO_DOM 293..354; /note="Cytoplasmic"; /evidence="ECO:0000255"; TOPO_DOM 376..383; /note="Extracellular"; /evidence="ECO:0000255"; TOPO_DOM 405..465; /note="Cytoplasmic"; /evidence="ECO:0000255"; TOPO_D…	7	98	Extracellular	Cytoplasmic	TMD	ER-targeted	PM	553	455
FET5	YFL041W	P43561	TRANSMEM 574..594; /note="Helical"; /evidence="ECO:0000255"	SIGNAL 1..18; /evidence="ECO:0000255"	TOPO_DOM 19..573; /note="Extracellular"; /evidence="ECO:0000255"; TOPO_DOM 595..622; /note="Cytoplasmic"; /evidence="ECO:0000255"	1	1	Extracellular	Cytoplasmic	SSTMD	ER-targeted	PM	623	622
FEX1	YOR390W	Q08913	TRANSMEM 12..32; /note="Helical"; /evidence="ECO:0000255"; TRANSMEM 35..55; /note="Helical"; /evidence="ECO:0000255"; TRANSMEM 80..100; /note="Helical"; /evidence="ECO:0000255"; TRANSMEM 128..148; /note="Helical"; /evidence="ECO:0000255"; TRANSMEM 214..234; /note="Helical"; /evidence="ECO:0000255"; TRANSMEM 242..262; /note="Helical"; /evidence="ECO:0000255"; TRANSMEM 269..289; /note="Helical"; /e…	NA	TOPO_DOM 1..11; /note="Cytoplasmic"; /evidence="ECO:0000269|PubMed:26055717"; TOPO_DOM 33..34; /note="Extracellular"; /evidence="ECO:0000305|PubMed:26055717"; TOPO_DOM 56..79; /note="Cytoplasmic"; /evidence="ECO:0000305|PubMed:26055717"; TOPO_DOM 101..127; /note="Extracellular"; /evidence="ECO:0000269|PubMed:26055717"; TOPO_DOM 149..213; /note="Cytoplasmic"; /evidence="ECO:0000269|PubMed:26055717…	9	12	Cytoplasmic	Extracellular	TMD	ER-targeted	PM	376	364
FEX2	YPL279C	Q08991	TRANSMEM 12..32; /note="Helical"; /evidence="ECO:0000255"; TRANSMEM 35..55; /note="Helical"; /evidence="ECO:0000255"; TRANSMEM 80..100; /note="Helical"; /evidence="ECO:0000255"; TRANSMEM 128..148; /note="Helical"; /evidence="ECO:0000255"; TRANSMEM 214..234; /note="Helical"; /evidence="ECO:0000255"; TRANSMEM 242..262; /note="Helical"; /evidence="ECO:0000255"; TRANSMEM 269..289; /note="Helical"; /e…	NA	TOPO_DOM 1..11; /note="Cytoplasmic"; /evidence="ECO:0000250|UniProtKB:Q08913"; TOPO_DOM 33..34; /note="Extracellular"; /evidence="ECO:0000250|UniProtKB:Q08913"; TOPO_DOM 56..79; /note="Cytoplasmic"; /evidence="ECO:0000250|UniProtKB:Q08913, ECO:0000305"; TOPO_DOM 101..127; /note="Extracellular"; /evidence="ECO:0000250|UniProtKB:Q08913"; TOPO_DOM 149..213; /note="Cytoplasmic"; /evidence="ECO:000025…	9	12	Cytoplasmic	Extracellular	TMD	ER-targeted	PM	376	364
FHL1	YPR104C	P39521	NA	NA	NA	NA	NA	NA	NA	Cytonuclear	Cytonuclear	NC	937	NA
FHN1	YGR131W	P53279	TRANSMEM 8..28; /note="Helical"; /evidence="ECO:0000255"; TRANSMEM 42..62; /note="Helical"; /evidence="ECO:0000255"; TRANSMEM 70..90; /note="Helical"; /evidence="ECO:0000255"; TRANSMEM 123..143; /note="Helical"; /evidence="ECO:0000255"	NA	TOPO_DOM 1..7; /note="Cytoplasmic"; /evidence="ECO:0000255"; TOPO_DOM 29..41; /note="Extracellular"; /evidence="ECO:0000255"; TOPO_DOM 63..69; /note="Cytoplasmic"; /evidence="ECO:0000255"; TOPO_DOM 91..122; /note="Extracellular"; /evidence="ECO:0000255"; TOPO_DOM 144..174; /note="Cytoplasmic"; /evidence="ECO:0000255"	4	8	Cytoplasmic	Extracellular	TMD	ER-targeted	PM	175	167
FIG1	YBR040W	P38224	TRANSMEM 17..37; /note="Helical"; /evidence="ECO:0000255"; TRANSMEM 163..183; /note="Helical"; /evidence="ECO:0000255"; TRANSMEM 195..215; /note="Helical"; /evidence="ECO:0000255"; TRANSMEM 243..263; /note="Helical"; /evidence="ECO:0000255"	NA	NA	4	17	NA	NA	Exception	other	UK	299	282
FIG2	YCR089W	P25653	NA	SIGNAL 1..22; /evidence="ECO:0000255"	NA	NA	1	NA	NA	SS	ER-targeted	EX	1610	1609
FIG4	YNL325C	P42837	NA	NA	NA	NA	NA	NA	NA	Cytonuclear	Cytonuclear	PM	880	NA
FIN1	YDR130C	Q03898	NA	NA	NA	NA	NA	NA	NA	Cytonuclear	Cytonuclear	CP	292	NA
FIP1	YJR093C	P45976	NA	NA	NA	NA	NA	NA	NA	Cytonuclear	Cytonuclear	NC	328	NA
FIR1	YER032W	P40020	NA	NA	NA	NA	NA	NA	NA	Cytonuclear	Cytonuclear	UK	877	NA
FIS1	YIL065C	P40515	TRANSMEM 132..149; /note="Helical"; /evidence="ECO:0000255"	NA	TOPO_DOM 1..131; /note="Cytoplasmic"; /evidence="ECO:0000255"; TOPO_DOM 150..155; /note="Mitochondrial intermembrane"; /evidence="ECO:0000255"	1	132	Cytoplasmic	Mitochondrial	mito	mito	MTM	156	24
FIT1	YDR534C	Q04433	NA	SIGNAL 1..18; /evidence="ECO:0000255"	NA	NA	1	NA	NA	SS	ER-targeted	EX	529	528
FIT2	YOR382W	Q08906	NA	SIGNAL 1..18; /evidence="ECO:0000255"	NA	NA	1	NA	NA	SS	ER-targeted	EX	154	153
FIT3	YOR383C	Q08907	NA	SIGNAL 1..18; /evidence="ECO:0000255"	NA	NA	1	NA	NA	SS	ER-targeted	EX	205	204
FKH1	YIL131C	P40466	NA	NA	NA	NA	NA	NA	NA	Cytonuclear	Cytonuclear	CP	485	NA
FKH2	YNL068C	P41813	NA	NA	NA	NA	NA	NA	NA	Cytonuclear	Cytonuclear	CP	863	NA
FKS1	YLR342W	P38631	TRANSMEM 455..475; /note="Helical"; /evidence="ECO:0000255"; TRANSMEM 493..513; /note="Helical"; /evidence="ECO:0000255"; TRANSMEM 532..552; /note="Helical"; /evidence="ECO:0000255"; TRANSMEM 564..584; /note="Helical"; /evidence="ECO:0000255"; TRANSMEM 622..642; /note="Helical"; /evidence="ECO:0000255"; TRANSMEM 679..699; /note="Helical"; /evidence="ECO:0000255"; TRANSMEM 1359..1379; /note="Helic…	NA	TOPO_DOM 1..454; /note="Cytoplasmic"; /evidence="ECO:0000255"; TOPO_DOM 476..492; /note="Extracellular"; /evidence="ECO:0000255"; TOPO_DOM 514..531; /note="Cytoplasmic"; /evidence="ECO:0000255"; TOPO_DOM 553..563; /note="Extracellular"; /evidence="ECO:0000255"; TOPO_DOM 585..621; /note="Cytoplasmic"; /evidence="ECO:0000255"; TOPO_DOM 643..678; /note="Extracellular"; /evidence="ECO:0000255"; TOPO_…	14	455	Cytoplasmic	Extracellular	TMD	ER-targeted	PM	1877	1422
FKS3	YMR306W	Q04952	TRANSMEM 337..357; /note="Helical"; /evidence="ECO:0000255"; TRANSMEM 375..395; /note="Helical"; /evidence="ECO:0000255"; TRANSMEM 415..435; /note="Helical"; /evidence="ECO:0000255"; TRANSMEM 444..464; /note="Helical"; /evidence="ECO:0000255"; TRANSMEM 508..528; /note="Helical"; /evidence="ECO:0000255"; TRANSMEM 547..567; /note="Helical"; /evidence="ECO:0000255"; TRANSMEM 572..592; /note="Helical…	NA	NA	19	337	NA	NA	Exception	other	CP	1786	1449
FLC1	YPL221W	Q08967	TRANSMEM 164..184; /note="Helical"; /evidence="ECO:0000255"; TRANSMEM 195..215; /note="Helical"; /evidence="ECO:0000255"; TRANSMEM 224..244; /note="Helical"; /evidence="ECO:0000255"; TRANSMEM 250..272; /note="Helical"; /evidence="ECO:0000255"; TRANSMEM 318..338; /note="Helical"; /evidence="ECO:0000255"; TRANSMEM 373..393; /note="Helical"; /evidence="ECO:0000255"; TRANSMEM 398..418; /note="Helical…	SIGNAL 1..21; /evidence="ECO:0000255"	TOPO_DOM 22..163; /note="Lumenal"; /evidence="ECO:0000255"; TOPO_DOM 185..194; /note="Cytoplasmic"; /evidence="ECO:0000255"; TOPO_DOM 216..223; /note="Lumenal"; /evidence="ECO:0000255"; TOPO_DOM 245..249; /note="Cytoplasmic"; /evidence="ECO:0000255"; TOPO_DOM 273..317; /note="Lumenal"; /evidence="ECO:0000255"; TOPO_DOM 339..372; /note="Cytoplasmic"; /evidence="ECO:0000255"; TOPO_DOM 394..397; /no…	11	1	Lumenal	Cytoplasmic	SSTMD	ER-targeted	ERM	794	793
FLC2	YAL053W	P39719	TRANSMEM 183..203; /note="Helical"; /evidence="ECO:0000255"; TRANSMEM 212..232; /note="Helical"; /evidence="ECO:0000255"; TRANSMEM 348..368; /note="Helical"; /evidence="ECO:0000255"; TRANSMEM 403..423; /note="Helical"; /evidence="ECO:0000255"; TRANSMEM 431..451; /note="Helical"; /evidence="ECO:0000255"; TRANSMEM 493..513; /note="Helical"; /evidence="ECO:0000255"; TRANSMEM 522..542; /note="Helical…	SIGNAL 1..22; /evidence="ECO:0000255"	TOPO_DOM 23..182; /note="Lumenal"; /evidence="ECO:0000255"; TOPO_DOM 204..211; /note="Cytoplasmic"; /evidence="ECO:0000255"; TOPO_DOM 233..347; /note="Lumenal"; /evidence="ECO:0000255"; TOPO_DOM 369..402; /note="Cytoplasmic"; /evidence="ECO:0000255"; TOPO_DOM 424..430; /note="Lumenal"; /evidence="ECO:0000255"; TOPO_DOM 452..492; /note="Cytoplasmic"; /evidence="ECO:0000255"; TOPO_DOM 514..521; /no…	9	1	Lumenal	Cytoplasmic	SSTMD	ER-targeted	ERM	784	783
FLC3	YGL139W	P53121	TRANSMEM 170..190; /note="Helical"; /evidence="ECO:0000255"; TRANSMEM 201..221; /note="Helical"; /evidence="ECO:0000255"; TRANSMEM 230..250; /note="Helical"; /evidence="ECO:0000255"; TRANSMEM 256..278; /note="Helical"; /evidence="ECO:0000255"; TRANSMEM 324..344; /note="Helical"; /evidence="ECO:0000255"; TRANSMEM 378..398; /note="Helical"; /evidence="ECO:0000255"; TRANSMEM 406..426; /note="Helical…	SIGNAL 1..28; /evidence="ECO:0000255"	TOPO_DOM 29..169; /note="Lumenal"; /evidence="ECO:0000255"; TOPO_DOM 191..200; /note="Cytoplasmic"; /evidence="ECO:0000255"; TOPO_DOM 222..229; /note="Lumenal"; /evidence="ECO:0000255"; TOPO_DOM 251..255; /note="Cytoplasmic"; /evidence="ECO:0000255"; TOPO_DOM 279..323; /note="Lumenal"; /evidence="ECO:0000255"; TOPO_DOM 345..377; /note="Cytoplasmic"; /evidence="ECO:0000255"; TOPO_DOM 399..405; /no…	11	1	Lumenal	Cytoplasmic	SSTMD	ER-targeted	ERM	803	802
FLO1	YAR050W	P32768	NA	SIGNAL 1..24; /evidence="ECO:0000255"	NA	NA	1	NA	NA	SS	ER-targeted	EX	1538	1537
FLO10	YKR102W	P36170	NA	SIGNAL 1..24; /evidence="ECO:0000255"	NA	NA	1	NA	NA	SS	ER-targeted	EX	1170	1169
FLO5	YHR211W	P38894	NA	SIGNAL 1..24; /evidence="ECO:0000255"	NA	NA	1	NA	NA	SS	ER-targeted	EX	1076	1075
FLO8	YER109C	P40068	NA	NA	NA	NA	NA	NA	NA	NA	other	CP	NA	NA
FLO9	YAL063C	P39712	NA	SIGNAL 1..24; /evidence="ECO:0000255"	NA	NA	1	NA	NA	SS	ER-targeted	EX	1323	1322
FLP1	R0010W	P03870	NA	NA	NA	NA	NA	NA	NA	NA	other	NA	NA	NA
FLR1	YBR008C	P38124	TRANSMEM 104..124; /note="Helical"; /evidence="ECO:0000255"; TRANSMEM 139..159; /note="Helical"; /evidence="ECO:0000255"; TRANSMEM 179..199; /note="Helical"; /evidence="ECO:0000255"; TRANSMEM 203..223; /note="Helical"; /evidence="ECO:0000255"; TRANSMEM 230..250; /note="Helical"; /evidence="ECO:0000255"; TRANSMEM 261..281; /note="Helical"; /evidence="ECO:0000255"; TRANSMEM 347..367; /note="Helical…	NA	NA	12	104	NA	NA	Exception	other	CP	549	445
FLX1	YIL134W	P40464	TRANSMEM 13..33; /note="Helical; Name=1"; /evidence="ECO:0000255"; TRANSMEM 77..97; /note="Helical; Name=2"; /evidence="ECO:0000255"; TRANSMEM 129..149; /note="Helical; Name=3"; /evidence="ECO:0000255"; TRANSMEM 183..203; /note="Helical; Name=4"; /evidence="ECO:0000255"; TRANSMEM 230..250; /note="Helical; Name=5"; /evidence="ECO:0000255"; TRANSMEM 266..286; /note="Helical; Name=6"; /evidence="ECO…	NA	NA	6	13	NA	NA	Exception	other	MT	312	299
FMC1	YIL098C	P40491	NA	NA	NA	NA	NA	NA	NA	mito	mito	MT	156	NA
FMN1	YDR236C	Q03778	NA	SIGNAL 1..19; /evidence="ECO:0000255"	NA	NA	1	NA	NA	SS	ER-targeted	CP	219	218
FMO1	YHR176W	P38866	NA	NA	NA	NA	NA	NA	NA	Exception	other	CP	433	NA
FMP10	YER182W	P40098	TRANSMEM 29..49; /note="Helical"; /evidence="ECO:0000255"; TRANSMEM 139..159; /note="Helical"; /evidence="ECO:0000255"	NA	NA	2	29	NA	NA	mito	mito	MT	245	216
FMP16	YDR070C	Q12497	NA	NA	NA	NA	NA	NA	NA	mito	mito	MT	94	NA
FMP23	YBR047W	P38231	NA	NA	NA	NA	NA	NA	NA	mito	mito	MT	176	NA
FMP25	YLR077W	Q08023	TRANSMEM 83..105; /note="Helical"; /evidence="ECO:0000255"	NA	NA	1	83	NA	NA	Exception	other	MT	584	501
FMP27	YLR454W	Q06179	NA	NA	NA	NA	NA	NA	NA	Exception	other	CP	2629	NA
FMP30	YPL103C	Q02883	TRANSMEM 54..76; /note="Helical"; /evidence="ECO:0000255"	NA	NA	1	54	NA	NA	Exception	other	MT	469	415
FMP32	YFL046W	P43557	TRANSMEM 184..206; /note="Helical"; /evidence="ECO:0000255"	NA	NA	1	184	NA	NA	mito	mito	MT	208	24
FMP33	YJL161W	P46998	TRANSMEM 34..54; /note="Helical"; /evidence="ECO:0000255"; TRANSMEM 121..141; /note="Helical"; /evidence="ECO:0000255"; TRANSMEM 145..165; /note="Helical"; /evidence="ECO:0000255"	NA	NA	3	34	NA	NA	mito	mito	MT	181	147
FMP40	YPL222W	Q08968	NA	NA	NA	NA	NA	NA	NA	mito	mito	MT	689	NA
FMP41	YNL168C	P53889	NA	NA	NA	NA	NA	NA	NA	mito	mito	MT	260	NA
FMP42	YMR221C	Q04991	TRANSMEM 12..32; /note="Helical"; /evidence="ECO:0000255"; TRANSMEM 65..85; /note="Helical"; /evidence="ECO:0000255"; TRANSMEM 92..112; /note="Helical"; /evidence="ECO:0000255"; TRANSMEM 120..140; /note="Helical"; /evidence="ECO:0000255"; TRANSMEM 151..171; /note="Helical"; /evidence="ECO:0000255"; TRANSMEM 187..207; /note="Helical"; /evidence="ECO:0000255"; TRANSMEM 303..323; /note="Helical"; /e…	NA	TOPO_DOM 1..11; /note="Vacuolar"; /evidence="ECO:0000255"; TOPO_DOM 33..64; /note="Cytoplasmic"; /evidence="ECO:0000255"; TOPO_DOM 86..91; /note="Vacuolar"; /evidence="ECO:0000255"; TOPO_DOM 113..119; /note="Cytoplasmic"; /evidence="ECO:0000255"; TOPO_DOM 141..150; /note="Vacuolar"; /evidence="ECO:0000255"; TOPO_DOM 172..186; /note="Cytoplasmic"; /evidence="ECO:0000255"; TOPO_DOM 208..302; /note=…	11	12	Vacuolar	Cytoplasmic	TMD	ER-targeted	PM	505	493
FMP45	YDL222C	Q07651	TRANSMEM 6..26; /note="Helical"; /evidence="ECO:0000255"; TRANSMEM 117..137; /note="Helical"; /evidence="ECO:0000255"; TRANSMEM 141..161; /note="Helical"; /evidence="ECO:0000255"; TRANSMEM 189..209; /note="Helical"; /evidence="ECO:0000255"	NA	TOPO_DOM 1..5; /note="Cytoplasmic"; /evidence="ECO:0000255"; TOPO_DOM 27..116; /note="Extracellular"; /evidence="ECO:0000255"; TOPO_DOM 138..140; /note="Cytoplasmic"; /evidence="ECO:0000255"; TOPO_DOM 162..188; /note="Extracellular"; /evidence="ECO:0000255"; TOPO_DOM 210..309; /note="Cytoplasmic"; /evidence="ECO:0000255"	4	6	Cytoplasmic	Extracellular	TMD	ER-targeted	PM	310	304
FMP46	YKR049C	P36141	NA	NA	NA	NA	NA	NA	NA	mito	mito	MT	134	NA
FMP48	YGR052W	P53233	NA	NA	NA	NA	NA	NA	NA	Exception	other	MT	370	NA
FMP49	YER038W-A	A0A023PZB3	NA	NA	NA	NA	NA	NA	NA	NA	other	MT	127	NA
FMP52	YER004W	P40008	NA	NA	NA	NA	NA	NA	NA	Exception	other	CP	232	NA
FMS1	YMR020W	P50264	NA	NA	NA	NA	NA	NA	NA	Exception	other	CP	509	NA
FMT1	YBL013W	P32785	NA	NA	NA	NA	NA	NA	NA	mito	mito	CP	402	NA
FOB1	YDR110W	O13329	NA	NA	NA	NA	NA	NA	NA	Cytonuclear	Cytonuclear	NC	567	NA
FOL1	YNL256W	P53848	NA	NA	NA	NA	NA	NA	NA	mito	mito	CP	825	NA
FOL2	YGR267C	P51601	NA	NA	NA	NA	NA	NA	NA	Cytonuclear	Cytonuclear	CP	244	NA
FOL3	YMR113W	Q12676	NA	NA	NA	NA	NA	NA	NA	Cytonuclear	Cytonuclear	CP	428	NA
FOX2	YKR009C	Q02207	NA	NA	NA	NA	NA	NA	NA	Cytonuclear	Cytonuclear	UK	901	NA
FPK1	YNR047W	P53739	NA	NA	NA	NA	NA	NA	NA	Cytonuclear	Cytonuclear	CP	894	NA
FPR1	YNL135C	P20081	NA	NA	NA	NA	NA	NA	NA	Cytonuclear	Cytonuclear	CP	115	NA
FPR2	YDR519W	P32472	NA	SIGNAL 1..17; /evidence="ECO:0000255"	NA	NA	1	NA	NA	SS	ER-targeted	CP	136	135
FPR3	YML074C	P38911	NA	NA	NA	NA	NA	NA	NA	Cytonuclear	Cytonuclear	NC	412	NA
FPR4	YLR449W	Q06205	NA	NA	NA	NA	NA	NA	NA	Cytonuclear	Cytonuclear	NC	393	NA
FPS1	YLL043W	P23900	TRANSMEM 255..275; /note="Helical"; /evidence="ECO:0000255"; TRANSMEM 326..346; /note="Helical"; /evidence="ECO:0000255"; TRANSMEM 370..390; /note="Helical"; /evidence="ECO:0000255"; TRANSMEM 447..467; /note="Helical"; /evidence="ECO:0000255"; TRANSMEM 507..527; /note="Helical"; /evidence="ECO:0000255"	NA	TOPO_DOM 1..254; /note="Extracellular"; /evidence="ECO:0000255"; TOPO_DOM 276..325; /note="Cytoplasmic"; /evidence="ECO:0000255"; TOPO_DOM 347..369; /note="Extracellular"; /evidence="ECO:0000255"; TOPO_DOM 391..446; /note="Cytoplasmic"; /evidence="ECO:0000255"; TOPO_DOM 468..506; /note="Extracellular"; /evidence="ECO:0000255"; TOPO_DOM 528..669; /note="Cytoplasmic"; /evidence="ECO:0000255"	5	255	Extracellular	Cytoplasmic	TMD	ER-targeted	PM	670	415
FRA1	YLL029W	Q07825	NA	NA	NA	NA	NA	NA	NA	Cytonuclear	Cytonuclear	CP	750	NA
FRE1	YLR214W	P32791	TRANSMEM 149..169; /note="Helical; Name=1"; /evidence="ECO:0000255"; TRANSMEM 216..236; /note="Helical; Name=2"; /evidence="ECO:0000255"; TRANSMEM 260..280; /note="Helical; Name=3"; /evidence="ECO:0000255"; TRANSMEM 297..317; /note="Helical; Name=4"; /evidence="ECO:0000255"; TRANSMEM 329..349; /note="Helical; Name=5"; /evidence="ECO:0000255"; TRANSMEM 359..378; /note="Helical; Name=6"; /evidence=…	SIGNAL 1..22; /evidence="ECO:0000255"	TOPO_DOM 23..148; /note="Extracellular"; /evidence="ECO:0000255"; TOPO_DOM 170..215; /note="Cytoplasmic"; /evidence="ECO:0000255"; TOPO_DOM 237..259; /note="Extracellular"; /evidence="ECO:0000255"; TOPO_DOM 281..296; /note="Cytoplasmic"; /evidence="ECO:0000255"; TOPO_DOM 318..328; /note="Extracellular"; /evidence="ECO:0000255"; TOPO_DOM 350..358; /note="Cytoplasmic"; /evidence="ECO:0000255"; TOPO…	7	1	Extracellular	Cytoplasmic	SSTMD	ER-targeted	PM	687	686
FRE2	YKL220C	P36033	TRANSMEM 165..185; /note="Helical; Name=1"; /evidence="ECO:0000255"; TRANSMEM 236..256; /note="Helical; Name=2"; /evidence="ECO:0000255"; TRANSMEM 281..301; /note="Helical; Name=3"; /evidence="ECO:0000255"; TRANSMEM 318..340; /note="Helical; Name=4"; /evidence="ECO:0000255"; TRANSMEM 354..374; /note="Helical; Name=5"; /evidence="ECO:0000255"; TRANSMEM 378..398; /note="Helical; Name=6"; /evidence=…	SIGNAL 1..23; /evidence="ECO:0000255"	TOPO_DOM 24..164; /note="Extracellular"; /evidence="ECO:0000255"; TOPO_DOM 186..235; /note="Cytoplasmic"; /evidence="ECO:0000255"; TOPO_DOM 257..280; /note="Extracellular"; /evidence="ECO:0000255"; TOPO_DOM 302..317; /note="Cytoplasmic"; /evidence="ECO:0000255"; TOPO_DOM 341..353; /note="Extracellular"; /evidence="ECO:0000255"; TOPO_DOM 375..377; /note="Cytoplasmic"; /evidence="ECO:0000255"; TOPO…	7	1	Extracellular	Cytoplasmic	SSTMD	ER-targeted	PM	712	711
FRE3	YOR381W	Q08905	TRANSMEM 167..187; /note="Helical; Name=1"; /evidence="ECO:0000255"; TRANSMEM 238..258; /note="Helical; Name=2"; /evidence="ECO:0000255"; TRANSMEM 281..301; /note="Helical; Name=3"; /evidence="ECO:0000255"; TRANSMEM 322..341; /note="Helical; Name=4"; /evidence="ECO:0000255"; TRANSMEM 354..374; /note="Helical; Name=5"; /evidence="ECO:0000255"; TRANSMEM 377..397; /note="Helical; Name=6"; /evidence=…	SIGNAL 1..20; /evidence="ECO:0000255"	TOPO_DOM 21..166; /note="Extracellular"; /evidence="ECO:0000255"; TOPO_DOM 188..237; /note="Cytoplasmic"; /evidence="ECO:0000255"; TOPO_DOM 259..280; /note="Extracellular"; /evidence="ECO:0000255"; TOPO_DOM 302..321; /note="Cytoplasmic"; /evidence="ECO:0000255"; TOPO_DOM 342..353; /note="Extracellular"; /evidence="ECO:0000255"; TOPO_DOM 375..376; /note="Cytoplasmic"; /evidence="ECO:0000255"; TOPO…	7	1	Extracellular	Cytoplasmic	SSTMD	ER-targeted	PM	712	711
FRE4	YNR060W	P53746	TRANSMEM 157..177; /note="Helical; Name=1"; /evidence="ECO:0000255"; TRANSMEM 229..249; /note="Helical; Name=2"; /evidence="ECO:0000255"; TRANSMEM 268..288; /note="Helical; Name=3"; /evidence="ECO:0000255"; TRANSMEM 305..325; /note="Helical; Name=4"; /evidence="ECO:0000255"; TRANSMEM 347..367; /note="Helical; Name=5"; /evidence="ECO:0000255"; TRANSMEM 374..394; /note="Helical; Name=6"; /evidence=…	SIGNAL 1..18; /evidence="ECO:0000255"	TOPO_DOM 19..156; /note="Extracellular"; /evidence="ECO:0000250"; TOPO_DOM 178..228; /note="Cytoplasmic"; /evidence="ECO:0000250"; TOPO_DOM 250..267; /note="Extracellular"; /evidence="ECO:0000250"; TOPO_DOM 289..304; /note="Cytoplasmic"; /evidence="ECO:0000250"; TOPO_DOM 326..346; /note="Extracellular"; /evidence="ECO:0000250"; TOPO_DOM 368..373; /note="Cytoplasmic"; /evidence="ECO:0000250"; TOPO…	7	1	Extracellular	Cytoplasmic	SSTMD	ER-targeted	PM	720	719
FRE5	YOR384W	Q08908	TRANSMEM 164..184; /note="Helical; Name=1"; /evidence="ECO:0000255"; TRANSMEM 223..243; /note="Helical; Name=2"; /evidence="ECO:0000255"; TRANSMEM 268..288; /note="Helical; Name=3"; /evidence="ECO:0000255"; TRANSMEM 312..334; /note="Helical; Name=4"; /evidence="ECO:0000255"; TRANSMEM 348..368; /note="Helical; Name=5"; /evidence="ECO:0000255"; TRANSMEM 372..392; /note="Helical; Name=6"; /evidence=…	SIGNAL 1..19; /evidence="ECO:0000255"	TOPO_DOM 20..163; /note="Extracellular"; /evidence="ECO:0000250"; TOPO_DOM 185..222; /note="Cytoplasmic"; /evidence="ECO:0000250"; TOPO_DOM 244..267; /note="Extracellular"; /evidence="ECO:0000250"; TOPO_DOM 289..311; /note="Cytoplasmic"; /evidence="ECO:0000250"; TOPO_DOM 335..347; /note="Extracellular"; /evidence="ECO:0000250"; TOPO_DOM 369..371; /note="Cytoplasmic"; /evidence="ECO:0000250"; TOPO…	7	1	Extracellular	Cytoplasmic	SSTMD	ER-targeted	PM	695	694
FRE6	YLL051C	Q12473	TRANSMEM 168..188; /note="Helical; Name=1"; /evidence="ECO:0000255"; TRANSMEM 245..265; /note="Helical; Name=2"; /evidence="ECO:0000255"; TRANSMEM 288..308; /note="Helical; Name=3"; /evidence="ECO:0000255"; TRANSMEM 329..349; /note="Helical; Name=4"; /evidence="ECO:0000255"; TRANSMEM 361..381; /note="Helical; Name=5"; /evidence="ECO:0000255"; TRANSMEM 388..408; /note="Helical; Name=6"; /evidence=…	SIGNAL 1..17; /evidence="ECO:0000255"	TOPO_DOM 18..167; /note="Vacuolar"; /evidence="ECO:0000255"; TOPO_DOM 189..244; /note="Cytoplasmic"; /evidence="ECO:0000255"; TOPO_DOM 266..287; /note="Vacuolar"; /evidence="ECO:0000255"; TOPO_DOM 309..328; /note="Cytoplasmic"; /evidence="ECO:0000255"; TOPO_DOM 350..360; /note="Vacuolar"; /evidence="ECO:0000255"; TOPO_DOM 382..387; /note="Cytoplasmic"; /evidence="ECO:0000255"; TOPO_DOM 409..416; …	7	1	Vacuolar	Cytoplasmic	SSTMD	ER-targeted	PM	713	712
FRE7	YOL152W	Q12333	TRANSMEM 46..66; /note="Helical; Name=1"; /evidence="ECO:0000255"; TRANSMEM 108..128; /note="Helical; Name=2"; /evidence="ECO:0000255"; TRANSMEM 168..188; /note="Helical; Name=3"; /evidence="ECO:0000255"; TRANSMEM 195..215; /note="Helical; Name=4"; /evidence="ECO:0000255"; TRANSMEM 238..258; /note="Helical; Name=5"; /evidence="ECO:0000255"; TRANSMEM 266..286; /note="Helical; Name=6"; /evidence="E…	NA	TOPO_DOM 1..45; /note="Extracellular"; /evidence="ECO:0000250"; TOPO_DOM 67..107; /note="Cytoplasmic"; /evidence="ECO:0000250"; TOPO_DOM 129..167; /note="Extracellular"; /evidence="ECO:0000250"; TOPO_DOM 189..194; /note="Cytoplasmic"; /evidence="ECO:0000250"; TOPO_DOM 216..237; /note="Extracellular"; /evidence="ECO:0000250"; TOPO_DOM 259..265; /note="Cytoplasmic"; /evidence="ECO:0000250"; TOPO_DO…	7	46	Extracellular	Cytoplasmic	TMD	ER-targeted	PM	621	575
FRE8	YLR047C	Q12209	TRANSMEM 36..56; /note="Helical"; /evidence="ECO:0000255"; TRANSMEM 90..110; /note="Helical"; /evidence="ECO:0000255"; TRANSMEM 129..149; /note="Helical"; /evidence="ECO:0000255"; TRANSMEM 158..178; /note="Helical"; /evidence="ECO:0000255"; TRANSMEM 187..207; /note="Helical"; /evidence="ECO:0000255"; TRANSMEM 217..237; /note="Helical"; /evidence="ECO:0000255"; TRANSMEM 268..288; /note="Helical"; …	NA	TOPO_DOM 1..35; /note="Cytoplasmic"; /evidence="ECO:0000255"; TOPO_DOM 57..89; /note="Extracellular"; /evidence="ECO:0000255"; TOPO_DOM 111..128; /note="Cytoplasmic"; /evidence="ECO:0000255"; TOPO_DOM 150..157; /note="Extracellular"; /evidence="ECO:0000255"; TOPO_DOM 179..186; /note="Cytoplasmic"; /evidence="ECO:0000255"; TOPO_DOM 208..216; /note="Extracellular"; /evidence="ECO:0000255"; TOPO_DOM…	8	36	Cytoplasmic	Extracellular	TMD	ER-targeted	ER	687	651
FRK1	YPL141C	Q03002	NA	NA	NA	NA	NA	NA	NA	Cytonuclear	Cytonuclear	CP	866	NA
FRM2	YCL026C-A	P37261	NA	NA	NA	NA	NA	NA	NA	Cytonuclear	Cytonuclear	CP	194	NA
FRQ1	YDR373W	Q06389	NA	NA	NA	NA	NA	NA	NA	Cytonuclear	Cytonuclear	CP	191	NA
FRS1	YLR060W	P15624	NA	NA	NA	NA	NA	NA	NA	Cytonuclear	Cytonuclear	CP	596	NA
FRS2	YFL022C	P15625	NA	NA	NA	NA	NA	NA	NA	Cytonuclear	Cytonuclear	CP	504	NA
FRT1	YOR324C	Q99332	TRANSMEM 575..595; /note="Helical"; /evidence="ECO:0000255"	NA	NA	1	575	NA	NA	TA	TA	ER	603	28
FRT2	YAL028W	P39734	TRANSMEM 505..521; /note="Helical"; /evidence="ECO:0000255"	NA	NA	1	505	NA	NA	TA	TA	ER	529	24
FSF1	YOR271C	Q12029	TRANSMEM 98..118; /note="Helical"; /evidence="ECO:0000255"; TRANSMEM 143..163; /note="Helical"; /evidence="ECO:0000255"; TRANSMEM 179..199; /note="Helical"; /evidence="ECO:0000255"; TRANSMEM 272..292; /note="Helical"; /evidence="ECO:0000255"	NA	NA	4	98	NA	NA	mito	mito	MT	328	230
FSH1	YHR049W	P38777	NA	NA	NA	NA	NA	NA	NA	Cytonuclear	Cytonuclear	CP	244	NA
FSH2	YMR222C	Q05015	NA	NA	NA	NA	NA	NA	NA	Cytonuclear	Cytonuclear	CP	224	NA
FSH3	YOR280C	Q99369	NA	NA	NA	NA	NA	NA	NA	Cytonuclear	Cytonuclear	UK	267	NA
FTH1	YBR207W	P38310	TRANSMEM 12..32; /note="Helical"; /evidence="ECO:0000255"; TRANSMEM 136..156; /note="Helical"; /evidence="ECO:0000255"; TRANSMEM 171..191; /note="Helical"; /evidence="ECO:0000255"; TRANSMEM 290..310; /note="Helical"; /evidence="ECO:0000255"; TRANSMEM 359..379; /note="Helical"; /evidence="ECO:0000255"	NA	TOPO_DOM 1..11; /note="Vacuolar"; /evidence="ECO:0000255"; TOPO_DOM 33..135; /note="Cytoplasmic"; /evidence="ECO:0000255"; TOPO_DOM 157..170; /note="Vacuolar"; /evidence="ECO:0000255"; TOPO_DOM 192..289; /note="Cytoplasmic"; /evidence="ECO:0000255"; TOPO_DOM 311..358; /note="Vacuolar"; /evidence="ECO:0000255"; TOPO_DOM 380..465; /note="Cytoplasmic"; /evidence="ECO:0000255"	5	12	Vacuolar	Cytoplasmic	TMD	ER-targeted	PM	466	454
FTR1	YER145C	P40088	TRANSMEM 8..28; /note="Helical"; /evidence="ECO:0000255"; TRANSMEM 51..71; /note="Helical"; /evidence="ECO:0000255"; TRANSMEM 87..107; /note="Helical"; /evidence="ECO:0000255"; TRANSMEM 147..167; /note="Helical"; /evidence="ECO:0000255"; TRANSMEM 183..203; /note="Helical"; /evidence="ECO:0000255"; TRANSMEM 207..227; /note="Helical"; /evidence="ECO:0000255"; TRANSMEM 294..314; /note="Helical"; /ev…	NA	NA	7	8	NA	NA	TMD	ER-targeted	PM	405	397
FUB1	YCR076C	P25659	NA	NA	NA	NA	NA	NA	NA	NA	other	UK	251	NA
FUI1	YBL042C	P38196	TRANSMEM 163..180; /note="Helical"; /evidence="ECO:0000255"; TRANSMEM 201..225; /note="Helical"; /evidence="ECO:0000255"; TRANSMEM 260..276; /note="Helical"; /evidence="ECO:0000255"; TRANSMEM 284..305; /note="Helical"; /evidence="ECO:0000255"; TRANSMEM 368..392; /note="Helical"; /evidence="ECO:0000255"; TRANSMEM 417..435; /note="Helical"; /evidence="ECO:0000255"; TRANSMEM 461..477; /note="Helical…	NA	TOPO_DOM 1..162; /note="Cytoplasmic"; /evidence="ECO:0000255"; TOPO_DOM 181..200; /note="Extracellular"; /evidence="ECO:0000255"; TOPO_DOM 226..259; /note="Cytoplasmic"; /evidence="ECO:0000255"; TOPO_DOM 277..283; /note="Extracellular"; /evidence="ECO:0000255"; TOPO_DOM 306..367; /note="Cytoplasmic"; /evidence="ECO:0000255"; TOPO_DOM 393..416; /note="Extracellular"; /evidence="ECO:0000255"; TOPO_…	10	163	Cytoplasmic	Extracellular	TMD	ER-targeted	PM	640	477
FUM1	YPL262W	P08417	NA	NA	NA	NA	NA	NA	NA	mito	mito	CP	489	NA
FUN12	YAL035W	P39730	NA	NA	NA	NA	NA	NA	NA	Cytonuclear	Cytonuclear	CP	1003	NA
FUN14	YAL008W	P18411	TRANSMEM 39..59; /note="Helical"; /evidence="ECO:0000255"; TRANSMEM 112..132; /note="Helical"; /evidence="ECO:0000255"; TRANSMEM 172..192; /note="Helical"; /evidence="ECO:0000255"	NA	NA	3	39	NA	NA	mito	mito	MT	199	160
FUN19	YAL034C	P28003	NA	NA	NA	NA	NA	NA	NA	Cytonuclear	Cytonuclear	UK	414	NA
FUN26	YAL022C	P31381	TRANSMEM 76..96; /note="Helical"; /evidence="ECO:0000255"; TRANSMEM 116..136; /note="Helical"; /evidence="ECO:0000255"; TRANSMEM 151..171; /note="Helical"; /evidence="ECO:0000255"; TRANSMEM 174..194; /note="Helical"; /evidence="ECO:0000255"; TRANSMEM 214..234; /note="Helical"; /evidence="ECO:0000255"; TRANSMEM 243..263; /note="Helical"; /evidence="ECO:0000255"; TRANSMEM 344..364; /note="Helical";…	NA	NA	11	76	NA	NA	Exception	other	UK	518	442
FUN30	YAL019W	P31380	NA	NA	NA	NA	NA	NA	NA	Cytonuclear	Cytonuclear	CP	1132	NA
FUR1	YHR128W	P18562	NA	NA	NA	NA	NA	NA	NA	Cytonuclear	Cytonuclear	CP	217	NA
FUR4	YBR021W	P05316	TRANSMEM 143..163; /note="Helical"; /evidence="ECO:0000255"; TRANSMEM 173..193; /note="Helical"; /evidence="ECO:0000255"; TRANSMEM 197..217; /note="Helical"; /evidence="ECO:0000255"; TRANSMEM 242..262; /note="Helical"; /evidence="ECO:0000255"; TRANSMEM 268..288; /note="Helical"; /evidence="ECO:0000255"; TRANSMEM 310..330; /note="Helical"; /evidence="ECO:0000255"; TRANSMEM 350..370; /note="Helical…	NA	NA	12	143	NA	NA	TMD	ER-targeted	PM	634	491
FUS1	YCL027W	P11710	TRANSMEM 72..96; /note="Helical"; /evidence="ECO:0000255"	NA	NA	1	72	NA	NA	TMD	ER-targeted	ER	513	441
FUS2	YMR232W	Q05670	NA	NA	NA	NA	NA	NA	NA	Cytonuclear	Cytonuclear	CP	678	NA
FUS3	YBL016W	P16892	NA	NA	NA	NA	NA	NA	NA	Cytonuclear	Cytonuclear	CP	354	NA
FYV1	YDR024W	Q99341	NA	NA	NA	NA	NA	NA	NA	NA	other	NA	162	NA
FYV10	YIL097W	P40492	NA	NA	NA	NA	NA	NA	NA	Cytonuclear	Cytonuclear	CP	517	NA
FYV12	YOR183W	Q08559	TRANSMEM 109..128; /note="Helical"; /evidence="ECO:0000255"	NA	NA	1	109	NA	NA	TA	TA	UK	130	21
FYV4	YHR059W	P38783	NA	NA	NA	NA	NA	NA	NA	mito	mito	CP	131	NA
FYV5	YCL058C	P25585	TRANSMEM 26..46; /note="Helical"; /evidence="ECO:0000255"; TRANSMEM 56..76; /note="Helical"; /evidence="ECO:0000255"; TRANSMEM 82..102; /note="Helical"; /evidence="ECO:0000255"; TRANSMEM 106..126; /note="Helical"; /evidence="ECO:0000255"; TRANSMEM 127..147; /note="Helical"; /evidence="ECO:0000255"	NA	NA	5	26	NA	NA	Exception	other	CP	153	127
FYV6	YNL133C	P53913	NA	NA	NA	NA	NA	NA	NA	Cytonuclear	Cytonuclear	CP	174	NA
FYV7	YLR068W	Q12247	NA	NA	NA	NA	NA	NA	NA	Cytonuclear	Cytonuclear	NC	152	NA
FYV8	YGR196C	P46949	NA	NA	NA	NA	NA	NA	NA	Cytonuclear	Cytonuclear	CP	818	NA
FZF1	YGL254W	P32805	NA	NA	NA	NA	NA	NA	NA	Cytonuclear	Cytonuclear	NC	300	NA
FZO1	YBR179C	P38297	TRANSMEM 706..726; /note="Helical; Name=1"; /evidence="ECO:0000305|PubMed:28860650"; TRANSMEM 737..757; /note="Helical; Name=2"; /evidence="ECO:0000305|PubMed:28860650"	NA	TOPO_DOM 1..705; /note="Cytoplasmic"; /evidence="ECO:0000269|PubMed:11266460"; TOPO_DOM 727..736; /note="Mitochondrial intermembrane"; /evidence="ECO:0000269|PubMed:11266460"; TOPO_DOM 758..855; /note="Cytoplasmic"; /evidence="ECO:0000269|PubMed:11266460"	2	706	Cytoplasmic	Mitochondrial	mito	mito	MTM	856	150
GAA1	YLR088W	P39012	TRANSMEM 20..40; /note="Helical"; /evidence="ECO:0000255"; TRANSMEM 357..377; /note="Helical"; /evidence="ECO:0000255"; TRANSMEM 395..415; /note="Helical"; /evidence="ECO:0000255"; TRANSMEM 465..485; /note="Helical"; /evidence="ECO:0000255"; TRANSMEM 536..556; /note="Helical"; /evidence="ECO:0000255"; TRANSMEM 578..598; /note="Helical"; /evidence="ECO:0000255"	NA	TOPO_DOM 1..19; /note="Cytoplasmic"; /evidence="ECO:0000255"; TOPO_DOM 41..356; /note="Lumenal"; /evidence="ECO:0000255"; TOPO_DOM 378..394; /note="Cytoplasmic"; /evidence="ECO:0000255"; TOPO_DOM 416..464; /note="Lumenal"; /evidence="ECO:0000255"; TOPO_DOM 486..535; /note="Cytoplasmic"; /evidence="ECO:0000255"; TOPO_DOM 557..577; /note="Lumenal"; /evidence="ECO:0000255"; TOPO_DOM 599..614; /note=…	6	20	Cytoplasmic	Lumenal	TMD	ER-targeted	ERM	615	595
GAB1	YLR459W	P41733	TRANSMEM 136..156; /note="Helical"; /evidence="ECO:0000255"; TRANSMEM 161..181; /note="Helical"; /evidence="ECO:0000255"; TRANSMEM 191..211; /note="Helical"; /evidence="ECO:0000255"; TRANSMEM 225..245; /note="Helical"; /evidence="ECO:0000255"; TRANSMEM 251..271; /note="Helical"; /evidence="ECO:0000255"; TRANSMEM 298..318; /note="Helical"; /evidence="ECO:0000255"; TRANSMEM 325..345; /note="Helical…	NA	TOPO_DOM 1..135; /note="Cytoplasmic"; /evidence="ECO:0000255"; TOPO_DOM 157..160; /note="Lumenal"; /evidence="ECO:0000255"; TOPO_DOM 182..190; /note="Cytoplasmic"; /evidence="ECO:0000255"; TOPO_DOM 212..224; /note="Lumenal"; /evidence="ECO:0000255"; TOPO_DOM 246..250; /note="Cytoplasmic"; /evidence="ECO:0000255"; TOPO_DOM 272..297; /note="Lumenal"; /evidence="ECO:0000255"; TOPO_DOM 319..324; /not…	8	136	Cytoplasmic	Lumenal	TMD	ER-targeted	ERM	395	259
GAC1	YOR178C	P28006	NA	NA	NA	NA	NA	NA	NA	Exception	other	UK	794	NA
GAD1	YMR250W	Q04792	NA	NA	NA	NA	NA	NA	NA	Cytonuclear	Cytonuclear	CP	586	NA
GAL1	YBR020W	P04385	NA	NA	NA	NA	NA	NA	NA	Cytonuclear	Cytonuclear	CP	529	NA
GAL10	YBR019C	P04397	NA	NA	NA	NA	NA	NA	NA	Cytonuclear	Cytonuclear	CP	700	NA
GAL11	YOL051W	P19659	NA	NA	NA	NA	NA	NA	NA	Cytonuclear	Cytonuclear	NC	1082	NA
GAL2	YLR081W	P13181	TRANSMEM 71..91; /note="Helical; Name=1"; /evidence="ECO:0000255"; TRANSMEM 122..142; /note="Helical; Name=2"; /evidence="ECO:0000255"; TRANSMEM 150..170; /note="Helical; Name=3"; /evidence="ECO:0000255"; TRANSMEM 176..196; /note="Helical; Name=4"; /evidence="ECO:0000255"; TRANSMEM 208..228; /note="Helical; Name=5"; /evidence="ECO:0000255"; TRANSMEM 243..263; /note="Helical; Name=6"; /evidence="E…	NA	TOPO_DOM 1..70; /note="Cytoplasmic"; /evidence="ECO:0000255"; TOPO_DOM 92..121; /note="Extracellular"; /evidence="ECO:0000255"; TOPO_DOM 143..149; /note="Cytoplasmic"; /evidence="ECO:0000255"; TOPO_DOM 171..175; /note="Extracellular"; /evidence="ECO:0000255"; TOPO_DOM 197..207; /note="Cytoplasmic"; /evidence="ECO:0000255"; TOPO_DOM 229..242; /note="Extracellular"; /evidence="ECO:0000255"; TOPO_DO…	12	71	Cytoplasmic	Extracellular	TMD	ER-targeted	PM	575	504
GAL3	YDR009W	P13045	NA	NA	NA	NA	NA	NA	NA	Cytonuclear	Cytonuclear	CP	521	NA
GAL4	YPL248C	P04386	NA	NA	NA	NA	NA	NA	NA	Cytonuclear	Cytonuclear	NC	882	NA
GAL7	YBR018C	P08431	NA	NA	NA	NA	NA	NA	NA	Cytonuclear	Cytonuclear	CP	367	NA
GAL80	YML051W	P04387	NA	NA	NA	NA	NA	NA	NA	Cytonuclear	Cytonuclear	CP	436	NA
GAL83	YER027C	Q04739	NA	NA	NA	NA	NA	NA	NA	Cytonuclear	Cytonuclear	CP	418	NA
GAP1	YKR039W	P19145	TRANSMEM 96..116; /note="Helical"; /evidence="ECO:0000255"; TRANSMEM 122..142; /note="Helical"; /evidence="ECO:0000255"; TRANSMEM 166..185; /note="Helical"; /evidence="ECO:0000255"; TRANSMEM 205..224; /note="Helical"; /evidence="ECO:0000255"; TRANSMEM 238..256; /note="Helical"; /evidence="ECO:0000255"; TRANSMEM 281..298; /note="Helical"; /evidence="ECO:0000255"; TRANSMEM 322..342; /note="Helical"…	NA	TOPO_DOM 1..95; /note="Cytoplasmic"; /evidence="ECO:0000255"; TOPO_DOM 117..121; /note="Extracellular"; /evidence="ECO:0000255"; TOPO_DOM 143..165; /note="Cytoplasmic"; /evidence="ECO:0000255"; TOPO_DOM 186..204; /note="Extracellular"; /evidence="ECO:0000255"; TOPO_DOM 225..237; /note="Cytoplasmic"; /evidence="ECO:0000255"; TOPO_DOM 257..280; /note="Extracellular"; /evidence="ECO:0000255"; TOPO_D…	12	96	Cytoplasmic	Extracellular	TMD	ER-targeted	PM	603	507
GAR1	YHR089C	P28007	NA	NA	NA	NA	NA	NA	NA	Cytonuclear	Cytonuclear	NC	206	NA
GAS1	YMR307W	P22146	NA	SIGNAL 1..22; /evidence="ECO:0000269|PubMed:1824714"	NA	NA	1	NA	NA	SS	ER-targeted	CP	560	559
GAS2	YLR343W	Q06135	NA	SIGNAL 1..24; /evidence="ECO:0000255"	NA	NA	1	NA	NA	SS	ER-targeted	CP	556	555
GAS3	YMR215W	Q03655	NA	SIGNAL 1..21; /evidence="ECO:0000255"	NA	NA	1	NA	NA	SS	ER-targeted	EX	525	524
GAS4	YOL132W	Q08271	NA	SIGNAL 1..21; /evidence="ECO:0000255"	NA	NA	1	NA	NA	SS	ER-targeted	PM	472	471
GAS5	YOL030W	Q08193	NA	SIGNAL 1..19; /evidence="ECO:0000255"	NA	NA	1	NA	NA	SS	ER-targeted	CP	485	484
GAT1	YFL021W	P43574	NA	NA	NA	NA	NA	NA	NA	Exception	other	CP	511	NA
GAT2	YMR136W	P40209	NA	NA	NA	NA	NA	NA	NA	Cytonuclear	Cytonuclear	UK	561	NA
GAT3	YLR013W	Q07928	NA	NA	NA	NA	NA	NA	NA	Cytonuclear	Cytonuclear	UK	142	NA
GAT4	YIR013C	P40569	NA	NA	NA	NA	NA	NA	NA	Cytonuclear	Cytonuclear	NC	122	NA
GBP2	YCL011C	P25555	NA	NA	NA	NA	NA	NA	NA	Cytonuclear	Cytonuclear	CP	428	NA
GCD1	YOR260W	P09032	NA	NA	NA	NA	NA	NA	NA	Cytonuclear	Cytonuclear	CP	579	NA
GCD10	YNL062C	P41814	NA	NA	NA	NA	NA	NA	NA	Cytonuclear	Cytonuclear	NC	479	NA
GCD11	YER025W	P32481	NA	NA	NA	NA	NA	NA	NA	Cytonuclear	Cytonuclear	CP	528	NA
GCD14	YJL125C	P46959	NA	NA	NA	NA	NA	NA	NA	Cytonuclear	Cytonuclear	NC	384	NA
GCD2	YGR083C	P12754	NA	NA	NA	NA	NA	NA	NA	Cytonuclear	Cytonuclear	CP	652	NA
GCD6	YDR211W	P32501	NA	NA	NA	NA	NA	NA	NA	Cytonuclear	Cytonuclear	CP	713	NA
GCD7	YLR291C	P32502	NA	NA	NA	NA	NA	NA	NA	Cytonuclear	Cytonuclear	CP	382	NA
GCG1	YER163C	P32656	NA	NA	NA	NA	NA	NA	NA	NA	other	CP	233	NA
GCN1	YGL195W	P33892	NA	NA	NA	NA	NA	NA	NA	Exception	other	CP	2673	NA
GCN2	YDR283C	P15442	NA	NA	NA	NA	NA	NA	NA	Cytonuclear	Cytonuclear	CP	1660	NA
GCN20	YFR009W	P43535	NA	NA	NA	NA	NA	NA	NA	Cytonuclear	Cytonuclear	UK	753	NA
GCN3	YKR026C	P14741	NA	NA	NA	NA	NA	NA	NA	Cytonuclear	Cytonuclear	CP	306	NA
GCN4	YEL009C	P03069	NA	NA	NA	NA	NA	NA	NA	Cytonuclear	Cytonuclear	NC	282	NA
GCN5	YGR252W	Q03330	NA	NA	NA	NA	NA	NA	NA	Cytonuclear	Cytonuclear	CP	440	NA
GCR1	YPL075W	P07261	NA	NA	NA	NA	NA	NA	NA	Cytonuclear	Cytonuclear	NC	786	NA
GCR2	YNL199C	Q01722	NA	NA	NA	NA	NA	NA	NA	Cytonuclear	Cytonuclear	NC	535	NA
GCS1	YDL226C	P35197	NA	NA	NA	NA	NA	NA	NA	Cytonuclear	Cytonuclear	CP	353	NA
GCV1	YDR019C	P48015	NA	NA	NA	NA	NA	NA	NA	mito	mito	MT	401	NA
GCV2	YMR189W	P49095	NA	NA	NA	NA	NA	NA	NA	mito	mito	MT	1035	NA
GCV3	YAL044C	P39726	NA	NA	NA	NA	NA	NA	NA	mito	mito	MT	171	NA
GCY1	YOR120W	P14065	NA	NA	NA	NA	NA	NA	NA	Cytonuclear	Cytonuclear	CP	313	NA
GDA1	YEL042W	P32621	TRANSMEM 10..24; /note="Helical; Signal-anchor for type II membrane protein"; /evidence="ECO:0000255"	NA	TOPO_DOM 1..9; /note="Cytoplasmic"; /evidence="ECO:0000255"; TOPO_DOM 25..518; /note="Lumenal"; /evidence="ECO:0000255"	1	10	Cytoplasmic	Lumenal	TMD	ER-targeted	GOM	519	509
GDB1	YPR184W	Q06625	NA	NA	NA	NA	NA	NA	NA	Exception	other	CP	1537	NA
GDE1	YPL110C	Q02979	NA	NA	NA	NA	NA	NA	NA	Cytonuclear	Cytonuclear	CP	1224	NA
GDH1	YOR375C	P07262	NA	NA	NA	NA	NA	NA	NA	Cytonuclear	Cytonuclear	CP	455	NA
GDH2	YDL215C	P33327	NA	NA	NA	NA	NA	NA	NA	Cytonuclear	Cytonuclear	MT	1093	NA
GDH3	YAL062W	P39708	NA	NA	NA	NA	NA	NA	NA	Cytonuclear	Cytonuclear	CP	458	NA
GDI1	YER136W	P39958	NA	NA	NA	NA	NA	NA	NA	Cytonuclear	Cytonuclear	CP	452	NA
GDS1	YOR355W	P41913	NA	NA	NA	NA	NA	NA	NA	Cytonuclear	Cytonuclear	CP	523	NA
GDT1	YBR187W	P38301	TRANSMEM 4..24; /note="Helical"; /evidence="ECO:0000255"; TRANSMEM 46..66; /note="Helical"; /evidence="ECO:0000255"; TRANSMEM 72..92; /note="Helical"; /evidence="ECO:0000255"; TRANSMEM 105..125; /note="Helical"; /evidence="ECO:0000255"; TRANSMEM 184..204; /note="Helical"; /evidence="ECO:0000255"; TRANSMEM 223..243; /note="Helical"; /evidence="ECO:0000255"; TRANSMEM 256..276; /note="Helical"; /evi…	NA	TOPO_DOM 1..3; /note="Cytoplasmic"; /evidence="ECO:0000255"; TOPO_DOM 25..45; /note="Vacuolar"; /evidence="ECO:0000255"; TOPO_DOM 67..71; /note="Cytoplasmic"; /evidence="ECO:0000255"; TOPO_DOM 93..104; /note="Vacuolar"; /evidence="ECO:0000255"; TOPO_DOM 126..183; /note="Cytoplasmic"; /evidence="ECO:0000255"; TOPO_DOM 205..222; /note="Vacuolar"; /evidence="ECO:0000255"; TOPO_DOM 244..255; /note="C…	7	4	Cytoplasmic	Vacuolar	TMD	ER-targeted	PM	281	277
GEA1	YJR031C	P47102	NA	NA	NA	NA	NA	NA	NA	Exception	other	CP	1409	NA
GEA2	YEL022W	P39993	NA	NA	NA	NA	NA	NA	NA	Exception	other	CP	1460	NA
GEF1	YJR040W	P37020	TRANSMEM 76..96; /note="Helical"; /evidence="ECO:0000255"; TRANSMEM 155..175; /note="Helical"; /evidence="ECO:0000255"; TRANSMEM 178..198; /note="Helical"; /evidence="ECO:0000255"; TRANSMEM 204..224; /note="Helical"; /evidence="ECO:0000255"; TRANSMEM 265..285; /note="Helical"; /evidence="ECO:0000255"; TRANSMEM 297..319; /note="Helical"; /evidence="ECO:0000255"; TRANSMEM 337..357; /note="Helical";…	NA	TOPO_DOM 1..75; /note="Cytoplasmic"; /evidence="ECO:0000255"; TOPO_DOM 97..154; /note="Lumenal"; /evidence="ECO:0000255"; TOPO_DOM 176..177; /note="Cytoplasmic"; /evidence="ECO:0000255"; TOPO_DOM 199..203; /note="Lumenal"; /evidence="ECO:0000255"; TOPO_DOM 225..264; /note="Cytoplasmic"; /evidence="ECO:0000255"; TOPO_DOM 286..296; /note="Lumenal"; /evidence="ECO:0000255"; TOPO_DOM 320..336; /note=…	12	76	Cytoplasmic	Lumenal	TMD	ER-targeted	PM	780	704
GEM1	YAL048C	P39722	TRANSMEM 635..655; /note="Helical; Anchor for type IV membrane protein"; /evidence="ECO:0000255"	NA	TOPO_DOM 1..634; /note="Cytoplasmic"; /evidence="ECO:0000255"; TOPO_DOM 656..662; /note="Mitochondrial intermembrane"; /evidence="ECO:0000255"	1	635	Cytoplasmic	Mitochondrial	mito	mito	MTM	663	28
gene:Q0032	Q0032	Q9ZZX7	NA	NA	NA	NA	NA	NA	NA	NA	other	NA	NA	NA
gene:Q0092	Q0092	Q35811	NA	NA	NA	NA	NA	NA	NA	NA	other	NA	NA	NA
gene:Q0144	Q0144	Q9ZZW2	NA	NA	NA	NA	NA	NA	NA	NA	other	NA	110	NA
gene:YAL004W	YAL004W	P39703	NA	NA	NA	NA	NA	NA	NA	NA	other	NA	216	NA
gene:YAL016C-A	YAL016C-A	A0A023PYC6	TRANSMEM 79..99; /note="Helical"; /evidence="ECO:0000255"	SIGNAL 1..25; /evidence="ECO:0000255"	NA	1	1	NA	NA	SSTMD	ER-targeted	NA	105	104
gene:YAL016C-B	YAL016C-B	P0C1V3	NA	NA	NA	NA	NA	NA	NA	NA	other	NA	62	NA
gene:YAL019W-A	YAL019W-A	A0A023PXA5	NA	NA	NA	NA	NA	NA	NA	NA	other	NA	190	NA
gene:YAL026C-A	YAL026C-A	A0A023PXH4	TRANSMEM 104..124; /note="Helical"; /evidence="ECO:0000255"	NA	NA	1	104	NA	NA	Exception	other	NA	146	42
gene:YAL031W-A	YAL031W-A	A0A023PZ94	TRANSMEM 28..48; /note="Helical; Name=1"; /evidence="ECO:0000255"; TRANSMEM 81..101; /note="Helical; Name=2"; /evidence="ECO:0000255"	NA	NA	2	28	NA	NA	Exception	other	NA	103	75
gene:YAL037C-A	YAL037C-A	Q3E741	NA	NA	NA	NA	NA	NA	NA	Exception	other	UK	31	NA
gene:YAL037C-B	YAL037C-B	Q8TGR8	NA	NA	NA	NA	NA	NA	NA	NA	other	NA	325	NA
gene:YAL037W	YAL037W	P39728	NA	NA	NA	NA	NA	NA	NA	Cytonuclear	Cytonuclear	UK	268	NA
gene:YAL042C-A	YAL042C-A	O13514	TRANSMEM 96..113; /note="Helical"; /evidence="ECO:0000255"	NA	NA	1	96	NA	NA	Exception	other	NA	NA	NA
gene:YAL045C	YAL045C	P39725	NA	NA	NA	NA	NA	NA	NA	NA	other	NA	103	NA
gene:YAL047W-A	YAL047W-A	A0A023PZE2	TRANSMEM 24..44; /note="Helical; Name=1"; /evidence="ECO:0000255"; TRANSMEM 68..88; /note="Helical; Name=2"; /evidence="ECO:0000255"	NA	NA	2	24	NA	NA	Exception	other	NA	110	86
gene:YAL059C-A	YAL059C-A	A0A023PYD0	TRANSMEM 42..62; /note="Helical; Name=1"; /evidence="ECO:0000255"; TRANSMEM 65..85; /note="Helical; Name=2"; /evidence="ECO:0000255"; TRANSMEM 96..116; /note="Helical; Name=3"; /evidence="ECO:0000255"	NA	NA	3	42	NA	NA	Exception	other	NA	141	99
gene:YAL063C-A	YAL063C-A	Q3E791	NA	NA	NA	NA	NA	NA	NA	Cytonuclear	Cytonuclear	UK	97	NA
gene:YAL064W	YAL064W	P39711	NA	NA	NA	NA	NA	NA	NA	Cytonuclear	Cytonuclear	UK	95	NA
gene:YAL064W-B	YAL064W-B	O13512	TRANSMEM 29..49; /note="Helical"; /evidence="ECO:0000255"; TRANSMEM 76..96; /note="Helical"; /evidence="ECO:0000255"; TRANSMEM 98..118; /note="Helical"; /evidence="ECO:0000255"	NA	TOPO_DOM 1..28; /note="Cytoplasmic"; /evidence="ECO:0000255"; TOPO_DOM 50..75; /note="Extracellular"; /evidence="ECO:0000255"; TOPO_DOM 97; /note="Cytoplasmic"; /evidence="ECO:0000255"; TOPO_DOM 119..126; /note="Extracellular"; /evidence="ECO:0000255"	3	29	Cytoplasmic	Extracellular	TMD	ER-targeted	ER	127	98
gene:YAL065C	YAL065C	O13511	TRANSMEM 105..127; /note="Helical"; /evidence="ECO:0000255"	NA	NA	1	105	NA	NA	Exception	other	UK	129	24
gene:YAL066W	YAL066W	P39710	NA	NA	NA	NA	NA	NA	NA	NA	other	NA	103	NA
gene:YAL067W-A	YAL067W-A	Q8TGK6	NA	NA	NA	NA	NA	NA	NA	Cytonuclear	Cytonuclear	UK	76	NA
gene:YAL068W-A	YAL068W-A	Q8TGK7	NA	NA	NA	NA	NA	NA	NA	NA	other	NA	85	NA
gene:YAL069W	YAL069W	O13588	NA	NA	NA	NA	NA	NA	NA	NA	other	NA	105	NA
gene:YAR019W-A	YAR019W-A	A0A023PXB0	NA	NA	NA	NA	NA	NA	NA	NA	other	NA	111	NA
gene:YAR023C	YAR023C	D6VPM8	TRANSMEM 4..24; /note="Helical"; /evidence="ECO:0000255"; TRANSMEM 26..46; /note="Helical"; /evidence="ECO:0000255"	NA	NA	2	4	NA	NA	Exception	other	UK	180	176
gene:YAR028W	YAR028W	P39548	TRANSMEM 48..68; /note="Helical"; /evidence="ECO:0000255"; TRANSMEM 77..97; /note="Helical"; /evidence="ECO:0000255"	NA	TOPO_DOM 1..47; /note="Cytoplasmic"; /evidence="ECO:0000255"; TOPO_DOM 69..76; /note="Extracellular"; /evidence="ECO:0000255"; TOPO_DOM 98..234; /note="Cytoplasmic"; /evidence="ECO:0000255"	2	48	Cytoplasmic	Extracellular	TMD	ER-targeted	PM	235	187
gene:YAR029W	YAR029W	P39549	NA	NA	NA	NA	NA	NA	NA	Cytonuclear	Cytonuclear	CP	75	NA
gene:YAR030C	YAR030C	P39550	NA	NA	NA	NA	NA	NA	NA	NA	other	NA	114	NA
gene:YAR035C-A	YAR035C-A	Q8TGV0	NA	NA	NA	NA	NA	NA	NA	Cytonuclear	Cytonuclear	MT	27	NA
gene:YAR047C	YAR047C	P39557	TRANSMEM 7..27; /note="Helical"; /evidence="ECO:0000255"; TRANSMEM 33..53; /note="Helical"; /evidence="ECO:0000255"; TRANSMEM 74..94; /note="Helical"; /evidence="ECO:0000255"	NA	TOPO_DOM 1..6; /note="Cytoplasmic"; /evidence="ECO:0000255"; TOPO_DOM 28..32; /note="Extracellular"; /evidence="ECO:0000255"; TOPO_DOM 54..73; /note="Cytoplasmic"; /evidence="ECO:0000255"; TOPO_DOM 95..106; /note="Extracellular"; /evidence="ECO:0000255"	3	7	Cytoplasmic	Extracellular	TMD	ER-targeted	NA	107	100
gene:YAR053W	YAR053W	P39559	TRANSMEM 13..33; /note="Helical"; /evidence="ECO:0000255"; TRANSMEM 65..85; /note="Helical"; /evidence="ECO:0000255"	NA	NA	2	13	NA	NA	Exception	other	NA	99	86
gene:YAR060C	YAR060C	P0CX88	NA	NA	NA	NA	NA	NA	NA	NA	other	NA	112	NA
gene:YAR061W	YAR061W	P0CX90	NA	NA	NA	NA	NA	NA	NA	NA	other	UK	NA	NA
gene:YAR062W	YAR062W	P0CI66	NA	NA	NA	NA	NA	NA	NA	NA	other	NA	NA	NA
gene:YAR064W	YAR064W	P39563	TRANSMEM 74..90; /note="Helical"; /evidence="ECO:0000255"	NA	NA	1	74	NA	NA	Exception	other	UK	100	26
gene:YAR066W	YAR066W	P0CX18	NA	SIGNAL 1..23; /evidence="ECO:0000255"	NA	NA	1	NA	NA	SS	ER-targeted	PM	204	203
gene:YAR068W	YAR068W	P39564	NA	NA	NA	NA	NA	NA	NA	Exception	other	UK	162	NA
gene:YAR069C	YAR069C	P0CX92	TRANSMEM 5..25; /note="Helical"; /evidence="ECO:0000255"; TRANSMEM 27..47; /note="Helical"; /evidence="ECO:0000255"; TRANSMEM 77..97; /note="Helical"; /evidence="ECO:0000255"	NA	NA	3	5	NA	NA	Exception	other	NA	98	93
gene:YAR070C	YAR070C	P39566	NA	NA	NA	NA	NA	NA	NA	NA	other	NA	100	NA
gene:YAR075W	YAR075W	O42831	NA	NA	NA	NA	NA	NA	NA	NA	other	NA	158	NA
gene:YBL006W-A	YBL006W-A	Q8TGQ6	NA	NA	NA	NA	NA	NA	NA	NA	other	NA	50	NA
gene:YBL008W-A	YBL008W-A	Q3E821	NA	SIGNAL 1..24; /evidence="ECO:0000255"	NA	NA	1	NA	NA	SS	ER-targeted	EX	80	79
gene:YBL010C	YBL010C	P32788	NA	NA	NA	NA	NA	NA	NA	Cytonuclear	Cytonuclear	NC	281	NA
gene:YBL012C	YBL012C	P38209	NA	NA	NA	NA	NA	NA	NA	NA	other	NA	134	NA
gene:YBL028C	YBL028C	P38202	NA	NA	NA	NA	NA	NA	NA	Cytonuclear	Cytonuclear	NC	107	NA
gene:YBL029C-A	YBL029C-A	Q3E756	NA	NA	NA	NA	NA	NA	NA	Cytonuclear	Cytonuclear	PM	95	NA
gene:YBL029W	YBL029W	P38201	NA	NA	NA	NA	NA	NA	NA	Cytonuclear	Cytonuclear	CP	377	NA
gene:YBL036C	YBL036C	P38197	NA	NA	NA	NA	NA	NA	NA	Cytonuclear	Cytonuclear	CP	258	NA
gene:YBL039C-A	YBL039C-A	P0C5K9	NA	NA	NA	NA	NA	NA	NA	NA	other	NA	28	NA
gene:YBL044W	YBL044W	P38194	NA	NA	NA	NA	NA	NA	NA	Cytonuclear	Cytonuclear	UK	123	NA
gene:YBL053W	YBL053W	P38190	TRANSMEM 27..51; /note="Helical"; /evidence="ECO:0000255"	NA	NA	1	27	NA	NA	Exception	other	NA	125	98
gene:YBL059W	YBL059W	P34224	TRANSMEM 119..143; /note="Helical"; /evidence="ECO:0000255"	NA	NA	1	119	NA	NA	mito	mito	MTM	194	75
gene:YBL062W	YBL062W	P38189	TRANSMEM 10..30; /note="Helical"; /evidence="ECO:0000255"; TRANSMEM 74..94; /note="Helical"; /evidence="ECO:0000255"	NA	TOPO_DOM 1..9; /note="Extracellular"; /evidence="ECO:0000255"; TOPO_DOM 31..73; /note="Cytoplasmic"; /evidence="ECO:0000255"; TOPO_DOM 95..126; /note="Extracellular"; /evidence="ECO:0000255"	2	10	Extracellular	Cytoplasmic	TMD	ER-targeted	NA	127	117
gene:YBL065W	YBL065W	P38188	NA	NA	NA	NA	NA	NA	NA	NA	other	NA	115	NA
gene:YBL068W-A	YBL068W-A	P0C5L1	NA	NA	NA	NA	NA	NA	NA	NA	other	NA	79	NA
gene:YBL070C	YBL070C	P38186	TRANSMEM 43..63; /note="Helical"; /evidence="ECO:0000255"; TRANSMEM 86..106; /note="Helical"; /evidence="ECO:0000255"	NA	NA	2	43	NA	NA	Exception	other	NA	107	64
gene:YBL071C	YBL071C	P38185	TRANSMEM 77..96; /note="Helical"; /evidence="ECO:0000255"	NA	NA	1	77	NA	NA	Exception	other	UK	103	26
gene:YBL071C-B	YBL071C-B	Q8TGU8	NA	NA	NA	NA	NA	NA	NA	Cytonuclear	Cytonuclear	UK	33	NA
gene:YBL073W	YBL073W	P38184	NA	NA	NA	NA	NA	NA	NA	NA	other	NA	104	NA
gene:YBL077W	YBL077W	P38183	NA	NA	NA	NA	NA	NA	NA	NA	other	NA	144	NA
gene:YBL081W	YBL081W	P38180	NA	NA	NA	NA	NA	NA	NA	Cytonuclear	Cytonuclear	UK	369	NA
gene:YBL083C	YBL083C	P38178	NA	NA	NA	NA	NA	NA	NA	NA	other	NA	142	NA
gene:YBL086C	YBL086C	P38177	NA	NA	NA	NA	NA	NA	NA	Cytonuclear	Cytonuclear	UK	467	NA
gene:YBL094C	YBL094C	P38173	TRANSMEM 21..41; /note="Helical"; /evidence="ECO:0000255"; TRANSMEM 63..83; /note="Helical"; /evidence="ECO:0000255"	NA	NA	2	21	NA	NA	Exception	other	NA	111	90
gene:YBL096C	YBL096C	P38171	NA	NA	NA	NA	NA	NA	NA	NA	other	NA	103	NA
gene:YBL100C	YBL100C	P38168	TRANSMEM 77..98; /note="Helical"; /evidence="ECO:0000255"	NA	NA	1	77	NA	NA	Exception	other	NA	105	28
gene:YBL107W-A	YBL107W-A	Q6B113	NA	NA	NA	NA	NA	NA	NA	NA	other	NA	35	NA
gene:YBL108W	YBL108W	P38161	NA	NA	NA	NA	NA	NA	NA	NA	other	NA	102	NA
gene:YBL109W	YBL109W	P89495	NA	NA	NA	NA	NA	NA	NA	NA	other	NA	112	NA
gene:YBL111C	YBL111C	Q3E7Y5	NA	NA	NA	NA	NA	NA	NA	Cytonuclear	Cytonuclear	MT	668	NA
gene:YBL112C	YBL112C	Q3E7Y4	NA	NA	NA	NA	NA	NA	NA	Cytonuclear	Cytonuclear	UK	106	NA
gene:YBL113C	YBL113C	Q7M4S9	NA	NA	NA	NA	NA	NA	NA	Exception	other	UK	793	NA
gene:YBL113W-A	YBL113W-A	Q8TGK5	TRANSMEM 39..59; /note="Helical"; /evidence="ECO:0000255"; TRANSMEM 136..156; /note="Helical"; /evidence="ECO:0000255"	NA	NA	2	39	NA	NA	Exception	other	NA	161	122
gene:YBR012C	YBR012C	P38214	NA	NA	NA	NA	NA	NA	NA	NA	other	NA	140	NA
gene:YBR013C	YBR013C	P38215	NA	SIGNAL 1..20; /evidence="ECO:0000255"	NA	NA	1	NA	NA	SS	ER-targeted	ER	130	129
gene:YBR016W	YBR016W	P38216	NA	NA	NA	NA	NA	NA	NA	Cytonuclear	Cytonuclear	PM	129	NA
gene:YBR027C	YBR027C	P38220	TRANSMEM 6..26; /note="Helical"; /evidence="ECO:0000255"; TRANSMEM 38..58; /note="Helical"; /evidence="ECO:0000255"	NA	NA	2	6	NA	NA	Exception	other	UK	111	105
gene:YBR032W	YBR032W	P38223	NA	NA	NA	NA	NA	NA	NA	NA	other	UK	101	NA
gene:YBR051W	YBR051W	P38233	TRANSMEM 24..44; /note="Helical"; /evidence="ECO:0000255"; TRANSMEM 70..90; /note="Helical"; /evidence="ECO:0000255"	NA	NA	2	24	NA	NA	Exception	other	NA	117	93
gene:YBR053C	YBR053C	P38235	NA	NA	NA	NA	NA	NA	NA	Cytonuclear	Cytonuclear	UK	359	NA
gene:YBR056C-B	YBR056C-B	P0C5L0	NA	NA	NA	NA	NA	NA	NA	NA	other	NA	53	NA
gene:YBR056W	YBR056W	P38081	NA	NA	NA	NA	NA	NA	NA	Cytonuclear	Cytonuclear	MT	502	NA
gene:YBR056W-A	YBR056W-A	I2HB52	NA	NA	NA	NA	NA	NA	NA	Cytonuclear	Cytonuclear	UK	67	NA
gene:YBR062C	YBR062C	P38239	NA	NA	NA	NA	NA	NA	NA	Cytonuclear	Cytonuclear	UK	181	NA
gene:YBR063C	YBR063C	P38083	TRANSMEM 35..55; /note="Helical"; /evidence="ECO:0000255"; TRANSMEM 92..112; /note="Helical"; /evidence="ECO:0000255"	NA	NA	2	35	NA	NA	Exception	other	UK	405	370
gene:YBR064W	YBR064W	P38240	TRANSMEM 10..30; /note="Helical"; /evidence="ECO:0000255"; TRANSMEM 42..62; /note="Helical"; /evidence="ECO:0000255"; TRANSMEM 102..122; /note="Helical"; /evidence="ECO:0000255"	NA	TOPO_DOM 1..9; /note="Cytoplasmic"; /evidence="ECO:0000255"; TOPO_DOM 31..41; /note="Extracellular"; /evidence="ECO:0000255"; TOPO_DOM 63..101; /note="Cytoplasmic"; /evidence="ECO:0000255"; TOPO_DOM 123..142; /note="Extracellular"; /evidence="ECO:0000255"	3	10	Cytoplasmic	Extracellular	TMD	ER-targeted	NA	143	133
gene:YBR071W	YBR071W	P38243	NA	NA	NA	NA	NA	NA	NA	Cytonuclear	Cytonuclear	CP	212	NA
gene:YBR072C-A	YBR072C-A	Q3E794	NA	NA	NA	NA	NA	NA	NA	Cytonuclear	Cytonuclear	UK	54	NA
gene:YBR074W	YBR074W	P38244	TRANSMEM 16..36; /note="Helical; Name=1"; /evidence="ECO:0000255"; TRANSMEM 360..380; /note="Helical; Name=2"; /evidence="ECO:0000255"; TRANSMEM 393..412; /note="Helical; Name=3"; /evidence="ECO:0000255"; TRANSMEM 429..449; /note="Helical; Name=4"; /evidence="ECO:0000255"; TRANSMEM 462..482; /note="Helical; Name=5"; /evidence="ECO:0000255"; TRANSMEM 497..517; /note="Helical; Name=6"; /evidence="E…	NA	TOPO_DOM 1..15; /note="Cytoplasmic"; /evidence="ECO:0000269|PubMed:23679341"; TOPO_DOM 37..359; /note="Vacuolar"; /evidence="ECO:0000269|PubMed:23679341"; TOPO_DOM 381..392; /note="Cytoplasmic"; /evidence="ECO:0000305|PubMed:23679341"; TOPO_DOM 413..428; /note="Vacuolar"; /evidence="ECO:0000305|PubMed:23679341"; TOPO_DOM 450..461; /note="Cytoplasmic"; /evidence="ECO:0000305|PubMed:23679341"; TOPO…	9	16	Cytoplasmic	Vacuolar	TMD	ER-targeted	PM	977	961
gene:YBR076C-A	YBR076C-A	P0C5L2	TRANSMEM 8..28; /note="Helical"; /evidence="ECO:0000255"; TRANSMEM 45..65; /note="Helical"; /evidence="ECO:0000255"	NA	NA	2	8	NA	NA	Exception	other	NA	89	81
gene:YBR085C-A	YBR085C-A	O43137	NA	NA	NA	NA	NA	NA	NA	Cytonuclear	Cytonuclear	CP	86	NA
gene:YBR089W	YBR089W	P38252	TRANSMEM 21..38; /note="Helical"; /evidence="ECO:0000255"	NA	NA	1	21	NA	NA	Exception	other	NA	200	179
gene:YBR090C	YBR090C	P38253	TRANSMEM 9..25; /note="Helical"; /evidence="ECO:0000255"	NA	NA	1	9	NA	NA	Exception	other	CP	123	114
gene:YBR096W	YBR096W	P38256	NA	NA	NA	NA	NA	NA	NA	Exception	other	ER	231	NA
gene:YBR099C	YBR099C	P38258	TRANSMEM 84..103; /note="Helical"; /evidence="ECO:0000255"	NA	NA	1	84	NA	NA	Exception	other	NA	128	44
gene:YBR103C-A	YBR103C-A	P0C5L3	NA	NA	NA	NA	NA	NA	NA	NA	other	NA	48	NA
gene:YBR109W-A	YBR109W-A	P90471	TRANSMEM 15..32; /note="Helical"; /evidence="ECO:0000255"	NA	NA	1	15	NA	NA	Exception	other	NA	75	60
gene:YBR113W	YBR113W	P38267	TRANSMEM 34..54; /note="Helical"; /evidence="ECO:0000255"; TRANSMEM 69..89; /note="Helical"; /evidence="ECO:0000255"; TRANSMEM 120..140; /note="Helical"; /evidence="ECO:0000255"	NA	TOPO_DOM 1..33; /note="Extracellular"; /evidence="ECO:0000255"; TOPO_DOM 55..68; /note="Cytoplasmic"; /evidence="ECO:0000255"; TOPO_DOM 90..119; /note="Extracellular"; /evidence="ECO:0000255"; TOPO_DOM 141..160; /note="Cytoplasmic"; /evidence="ECO:0000255"	3	34	Extracellular	Cytoplasmic	TMD	ER-targeted	NA	161	127
gene:YBR116C	YBR116C	P38268	TRANSMEM 143..166; /note="Helical"; /evidence="ECO:0000255"	NA	NA	1	143	NA	NA	Exception	other	NA	176	33
gene:YBR121C-A	YBR121C-A	P0C5L4	NA	NA	NA	NA	NA	NA	NA	NA	other	NA	53	NA
gene:YBR124W	YBR124W	P38269	TRANSMEM 80..104; /note="Helical"; /evidence="ECO:0000255"	NA	NA	1	80	NA	NA	Exception	other	NA	120	40
gene:YBR126W-B	YBR126W-B	A0A023PXH5	NA	NA	NA	NA	NA	NA	NA	NA	other	NA	48	NA
gene:YBR131C-A	YBR131C-A	Q8TGQ5	NA	NA	NA	NA	NA	NA	NA	NA	other	NA	30	NA
gene:YBR134W	YBR134W	P38275	NA	NA	NA	NA	NA	NA	NA	NA	other	NA	134	NA
gene:YBR137W	YBR137W	P38276	NA	NA	NA	NA	NA	NA	NA	Cytonuclear	Cytonuclear	CP	180	NA
gene:YBR139W	YBR139W	P38109	NA	NA	NA	NA	NA	NA	NA	NA	other	UK	509	NA
gene:YBR141W-A	YBR141W-A	Q8TGQ4	NA	NA	NA	NA	NA	NA	NA	NA	other	NA	32	NA
gene:YBR144C	YBR144C	P34215	NA	NA	NA	NA	NA	NA	NA	NA	other	UK	105	NA
gene:YBR174C	YBR174C	P38294	NA	NA	NA	NA	NA	NA	NA	NA	other	NA	105	NA
gene:YBR178W	YBR178W	P38296	NA	NA	NA	NA	NA	NA	NA	NA	other	NA	125	NA
gene:YBR182C-A	YBR182C-A	Q8TGU6	NA	NA	NA	NA	NA	NA	NA	Cytonuclear	Cytonuclear	UK	65	NA
gene:YBR184W	YBR184W	P38299	NA	NA	NA	NA	NA	NA	NA	Cytonuclear	Cytonuclear	UK	524	NA
gene:YBR190W	YBR190W	P38303	NA	NA	NA	NA	NA	NA	NA	NA	other	NA	104	NA
gene:YBR191W-A	YBR191W-A	P0C5L5	NA	NA	NA	NA	NA	NA	NA	NA	other	NA	25	NA
gene:YBR196C-A	YBR196C-A	Q3E820	TRANSMEM 6..28; /note="Helical"; /evidence="ECO:0000255"	NA	NA	1	6	NA	NA	TA	TA	ERM	50	44
gene:YBR196C-B	YBR196C-B	Q3E778	NA	NA	NA	NA	NA	NA	NA	Exception	other	UK	35	NA
gene:YBR197C	YBR197C	P38306	NA	NA	NA	NA	NA	NA	NA	Cytonuclear	Cytonuclear	CP	218	NA
gene:YBR200W-A	YBR200W-A	Q3E755	NA	SIGNAL 1..13; /evidence="ECO:0000255"	NA	NA	1	NA	NA	SS	ER-targeted	EX	55	54
gene:YBR201C-A	YBR201C-A	Q2V2Q3	NA	NA	NA	NA	NA	NA	NA	TA	TA	UK	68	NA
gene:YBR206W	YBR206W	P38309	NA	NA	NA	NA	NA	NA	NA	NA	other	NA	108	NA
gene:YBR209W	YBR209W	P38311	TRANSMEM 29..49; /note="Helical"; /evidence="ECO:0000255"	NA	NA	1	29	NA	NA	Exception	other	UK	106	77
gene:YBR219C	YBR219C	P38317	TRANSMEM 64..84; /note="Helical"; /evidence="ECO:0000255"; TRANSMEM 101..118; /note="Helical"; /evidence="ECO:0000255"	NA	NA	2	64	NA	NA	Exception	other	UK	128	64
gene:YBR220C	YBR220C	P38318	TRANSMEM 18..38; /note="Helical"; /evidence="ECO:0000255"; TRANSMEM 55..75; /note="Helical"; /evidence="ECO:0000255"; TRANSMEM 89..109; /note="Helical"; /evidence="ECO:0000255"; TRANSMEM 140..160; /note="Helical"; /evidence="ECO:0000255"; TRANSMEM 173..193; /note="Helical"; /evidence="ECO:0000255"; TRANSMEM 215..235; /note="Helical"; /evidence="ECO:0000255"; TRANSMEM 330..350; /note="Helical"; /e…	NA	TOPO_DOM 1..17; /note="Cytoplasmic"; /evidence="ECO:0000255"; TOPO_DOM 39..54; /note="Extracellular"; /evidence="ECO:0000255"; TOPO_DOM 76..88; /note="Cytoplasmic"; /evidence="ECO:0000255"; TOPO_DOM 110..139; /note="Extracellular"; /evidence="ECO:0000255"; TOPO_DOM 161..172; /note="Cytoplasmic"; /evidence="ECO:0000255"; TOPO_DOM 194..214; /note="Extracellular"; /evidence="ECO:0000255"; TOPO_DOM 2…	10	18	Cytoplasmic	Extracellular	TMD	ER-targeted	PM	561	543
gene:YBR221W-A	YBR221W-A	Q3E781	NA	NA	NA	NA	NA	NA	NA	Cytonuclear	Cytonuclear	UK	35	NA
gene:YBR223W-A	YBR223W-A	Q8TGQ3	NA	NA	NA	NA	NA	NA	NA	NA	other	NA	40	NA
gene:YBR224W	YBR224W	P38320	TRANSMEM 71..91; /note="Helical"; /evidence="ECO:0000255"; TRANSMEM 141..161; /note="Helical"; /evidence="ECO:0000255"	SIGNAL 1..24; /evidence="ECO:0000255"	TOPO_DOM 25..70; /note="Extracellular"; /evidence="ECO:0000255"; TOPO_DOM 92..140; /note="Cytoplasmic"; /evidence="ECO:0000255"; TOPO_DOM 162..171; /note="Extracellular"; /evidence="ECO:0000255"	2	1	Extracellular	Cytoplasmic	SSTMD	ER-targeted	NA	172	171
gene:YBR225W	YBR225W	P38321	NA	NA	NA	NA	NA	NA	NA	Cytonuclear	Cytonuclear	UK	901	NA
gene:YBR226C	YBR226C	P38322	NA	NA	NA	NA	NA	NA	NA	NA	other	NA	137	NA
gene:YBR230W-A	YBR230W-A	Q3E762	NA	NA	NA	NA	NA	NA	NA	Exception	other	UK	67	NA
gene:YBR232C	YBR232C	P38327	TRANSMEM 61..80; /note="Helical"; /evidence="ECO:0000255"; TRANSMEM 87..103; /note="Helical"; /evidence="ECO:0000255"	NA	NA	2	61	NA	NA	Exception	other	NA	120	59
gene:YBR238C	YBR238C	P38330	NA	NA	NA	NA	NA	NA	NA	mito	mito	CP	732	NA
gene:YBR241C	YBR241C	P38142	TRANSMEM 19..39; /note="Helical; Name=1"; /evidence="ECO:0000255"; TRANSMEM 88..108; /note="Helical; Name=2"; /evidence="ECO:0000255"; TRANSMEM 122..142; /note="Helical; Name=3"; /evidence="ECO:0000255"; TRANSMEM 147..167; /note="Helical; Name=4"; /evidence="ECO:0000255"; TRANSMEM 179..198; /note="Helical; Name=5"; /evidence="ECO:0000255"; TRANSMEM 205..225; /note="Helical; Name=6"; /evidence="EC…	NA	TOPO_DOM 1..18; /note="Cytoplasmic"; /evidence="ECO:0000255"; TOPO_DOM 40..87; /note="Vacuolar"; /evidence="ECO:0000255"; TOPO_DOM 109..121; /note="Cytoplasmic"; /evidence="ECO:0000255"; TOPO_DOM 143..146; /note="Vacuolar"; /evidence="ECO:0000255"; TOPO_DOM 168..178; /note="Cytoplasmic"; /evidence="ECO:0000255"; TOPO_DOM 199..204; /note="Vacuolar"; /evidence="ECO:0000255"; TOPO_DOM 226..299; /not…	12	19	Cytoplasmic	Vacuolar	TMD	ER-targeted	PM	489	470
gene:YBR242W	YBR242W	P38331	NA	NA	NA	NA	NA	NA	NA	Cytonuclear	Cytonuclear	CP	239	NA
gene:YBR259W	YBR259W	P38338	NA	NA	NA	NA	NA	NA	NA	Cytonuclear	Cytonuclear	UK	689	NA
gene:YBR262C	YBR262C	P38341	TRANSMEM 11..27; /note="Helical"; /evidence="ECO:0000255"	NA	TOPO_DOM 1..10; /note="Mitochondrial matrix"; /evidence="ECO:0000255"; TOPO_DOM 28..106; /note="Mitochondrial intermembrane"; /evidence="ECO:0000255"	1	11	Mitochondrial	Mitochondrial	mito	mito	MTM	107	96
gene:YBR277C	YBR277C	P38350	NA	NA	NA	NA	NA	NA	NA	NA	other	NA	134	NA
gene:YBR284W	YBR284W	P38150	TRANSMEM 627..647; /note="Helical"; /evidence="ECO:0000255"	NA	NA	1	627	NA	NA	Exception	other	UK	798	171
gene:YBR285W	YBR285W	P38354	NA	NA	NA	NA	NA	NA	NA	Cytonuclear	Cytonuclear	UK	145	NA
gene:YBR292C	YBR292C	P38357	TRANSMEM 25..45; /note="Helical"; /evidence="ECO:0000255"; TRANSMEM 78..98; /note="Helical"; /evidence="ECO:0000255"	NA	NA	2	25	NA	NA	Exception	other	UK	124	99
gene:YBR296C-A	YBR296C-A	Q8TGU5	NA	NA	NA	NA	NA	NA	NA	Cytonuclear	Cytonuclear	UK	40	NA
gene:YBR298C-A	YBR298C-A	Q8TGK4	NA	NA	NA	NA	NA	NA	NA	Cytonuclear	Cytonuclear	UK	74	NA
gene:YBR300C	YBR300C	P38362	TRANSMEM 10..27; /note="Helical"; /evidence="ECO:0000255"	NA	NA	1	10	NA	NA	Exception	other	NA	166	156
gene:YCL001W-A	YCL001W-A	P87012	NA	NA	NA	NA	NA	NA	NA	Cytonuclear	Cytonuclear	UK	154	NA
gene:YCL001W-B	YCL001W-B	Q96VH2	NA	NA	NA	NA	NA	NA	NA	Cytonuclear	Cytonuclear	UK	85	NA
gene:YCL002C	YCL002C	P25565	TRANSMEM 1..21; /note="Helical"; /evidence="ECO:0000255"; TRANSMEM 38..58; /note="Helical"; /evidence="ECO:0000255"; TRANSMEM 82..102; /note="Helical"; /evidence="ECO:0000255"; TRANSMEM 118..138; /note="Helical"; /evidence="ECO:0000255"; TRANSMEM 151..171; /note="Helical"; /evidence="ECO:0000255"; TRANSMEM 196..216; /note="Helical"; /evidence="ECO:0000255"; TRANSMEM 230..250; /note="Helical"; /ev…	NA	NA	7	1	NA	NA	Exception	other	CP	264	263
gene:YCL021W	YCL021W	P25561	NA	NA	NA	NA	NA	NA	NA	NA	other	NA	NA	NA
gene:YCL021W-A	YCL021W-A	Q96VH3	TRANSMEM 100..120; /note="Helical"; /evidence="ECO:0000255"	NA	NA	1	100	NA	NA	TA	TA	UK	126	26
gene:YCL022C	YCL022C	P25562	NA	NA	NA	NA	NA	NA	NA	NA	other	NA	172	NA
gene:YCL023C	YCL023C	P25563	NA	NA	NA	NA	NA	NA	NA	NA	other	NA	116	NA
gene:YCL041C	YCL041C	P25571	NA	NA	NA	NA	NA	NA	NA	NA	other	NA	165	NA
gene:YCL042W	YCL042W	P25572	NA	NA	NA	NA	NA	NA	NA	Cytonuclear	Cytonuclear	CP	120	NA
gene:YCL046W	YCL046W	P25575	NA	NA	NA	NA	NA	NA	NA	NA	other	NA	108	NA
gene:YCL048W-A	YCL048W-A	Q2V2Q2	NA	SIGNAL 1..18; /evidence="ECO:0000255"	NA	NA	1	NA	NA	SS	ER-targeted	PM	80	79
gene:YCL049C	YCL049C	P25577	NA	SIGNAL 1..19; /evidence="ECO:0000255"	NA	NA	1	NA	NA	SS	ER-targeted	UK	313	312
gene:YCL057C-A	YCL057C-A	Q96VH5	TRANSMEM 36..58; /note="Helical"; /evidence="ECO:0000255"	NA	TOPO_DOM 1..35; /note="Mitochondrial matrix"; /evidence="ECO:0000255"; TOPO_DOM 59..97; /note="Mitochondrial intermembrane"; /evidence="ECO:0000255"	1	36	Mitochondrial	Mitochondrial	mito	mito	MTM	98	62
gene:YCL065W	YCL065W	P37264	TRANSMEM 21..40; /note="Helical"; /evidence="ECO:0000255"; TRANSMEM 57..77; /note="Helical"; /evidence="ECO:0000255"; TRANSMEM 94..114; /note="Helical"; /evidence="ECO:0000255"	NA	NA	3	21	NA	NA	Exception	other	NA	123	102
gene:YCL068C	YCL068C	P25593	NA	NA	NA	NA	NA	NA	NA	Cytonuclear	Cytonuclear	UK	261	NA
gene:YCL076W	YCL076W	P25602	NA	NA	NA	NA	NA	NA	NA	NA	other	NA	248	NA
gene:YCR001W	YCR001W	P25347	NA	NA	NA	NA	NA	NA	NA	NA	other	UK	105	NA
gene:YCR006C	YCR006C	P25350	NA	NA	NA	NA	NA	NA	NA	NA	other	UK	158	NA
gene:YCR007C	YCR007C	P25354	TRANSMEM 55..75; /note="Helical"; /evidence="ECO:0000255"; TRANSMEM 80..104; /note="Helical"; /evidence="ECO:0000255"	NA	TOPO_DOM 1..54; /note="Cytoplasmic"; /evidence="ECO:0000255"; TOPO_DOM 76..79; /note="Extracellular"; /evidence="ECO:0000255"; TOPO_DOM 105..239; /note="Cytoplasmic"; /evidence="ECO:0000255"	2	55	Cytoplasmic	Extracellular	TMD	ER-targeted	PM	240	185
gene:YCR013C	YCR013C	P25614	NA	NA	NA	NA	NA	NA	NA	NA	other	NA	216	NA
gene:YCR016W	YCR016W	P25617	NA	NA	NA	NA	NA	NA	NA	Cytonuclear	Cytonuclear	NC	291	NA
gene:YCR018C-A	YCR018C-A	Q96VH1	TRANSMEM 7..27; /note="Helical"; /evidence="ECO:0000255"; TRANSMEM 52..72; /note="Helical"; /evidence="ECO:0000255"	NA	NA	2	7	NA	NA	Exception	other	NA	85	78
gene:YCR022C	YCR022C	P25620	NA	NA	NA	NA	NA	NA	NA	NA	other	UK	115	NA
gene:YCR023C	YCR023C	P25351	TRANSMEM 90..110; /note="Helical"; /evidence="ECO:0000255"; TRANSMEM 153..173; /note="Helical"; /evidence="ECO:0000255"; TRANSMEM 200..220; /note="Helical"; /evidence="ECO:0000255"; TRANSMEM 354..372; /note="Helical"; /evidence="ECO:0000255"; TRANSMEM 414..434; /note="Helical"; /evidence="ECO:0000255"; TRANSMEM 443..463; /note="Helical"; /evidence="ECO:0000255"; TRANSMEM 543..563; /note="Helical"…	NA	TOPO_DOM 1..89; /note="Extracellular"; /evidence="ECO:0000255"; TOPO_DOM 111..152; /note="Cytoplasmic"; /evidence="ECO:0000255"; TOPO_DOM 174..199; /note="Extracellular"; /evidence="ECO:0000255"; TOPO_DOM 221..353; /note="Cytoplasmic"; /evidence="ECO:0000255"; TOPO_DOM 373..413; /note="Extracellular"; /evidence="ECO:0000255"; TOPO_DOM 435..442; /note="Cytoplasmic"; /evidence="ECO:0000255"; TOPO_D…	7	90	Extracellular	Cytoplasmic	TMD	ER-targeted	PM	612	522
gene:YCR024C-B	YCR024C-B	Q3E7Z8	TRANSMEM 5..25; /note="Helical"; /evidence="ECO:0000255"; TRANSMEM 36..56; /note="Helical"; /evidence="ECO:0000255"	NA	NA	2	5	NA	NA	Exception	other	UK	89	84
gene:YCR025C	YCR025C	P25352	NA	NA	NA	NA	NA	NA	NA	NA	other	UK	137	NA
gene:YCR034W	YCR034W	P25358	TRANSMEM 63..83; /note="Helical; Name=1"; /evidence="ECO:0000255"; TRANSMEM 97..119; /note="Helical; Name=2"; /evidence="ECO:0000255"; TRANSMEM 123..142; /note="Helical; Name=3"; /evidence="ECO:0000255"; TRANSMEM 147..169; /note="Helical; Name=4"; /evidence="ECO:0000255"; TRANSMEM 201..221; /note="Helical; Name=5"; /evidence="ECO:0000255"; TRANSMEM 232..254; /note="Helical; Name=6"; /evidence="EC…	NA	TOPO_DOM 1..62; /note="Lumenal"; /evidence="ECO:0000305|PubMed:16847258"; TOPO_DOM 84..96; /note="Cytoplasmic"; /evidence="ECO:0000305|PubMed:16847258"; TOPO_DOM 120..122; /note="Lumenal"; /evidence="ECO:0000305|PubMed:16847258"; TOPO_DOM 143..146; /note="Cytoplasmic"; /evidence="ECO:0000305|PubMed:16847258"; TOPO_DOM 170..200; /note="Lumenal"; /evidence="ECO:0000305|PubMed:16847258"; TOPO_DOM 22…	7	63	Lumenal	Cytoplasmic	TMD	ER-targeted	ERM	348	285
gene:YCR038W-A	YCR038W-A	Q96VG8	NA	NA	NA	NA	NA	NA	NA	NA	other	NA	42	NA
gene:YCR041W	YCR041W	P37265	TRANSMEM 32..52; /note="Helical"; /evidence="ECO:0000255"; TRANSMEM 57..77; /note="Helical"; /evidence="ECO:0000255"; TRANSMEM 90..110; /note="Helical"; /evidence="ECO:0000255"	NA	NA	3	32	NA	NA	Exception	other	UK	111	79
gene:YCR043C	YCR043C	P25361	NA	NA	NA	NA	NA	NA	NA	NA	other	CP	128	NA
gene:YCR045W-A	YCR045W-A	Q8TGQ2	NA	SIGNAL 1..21; /evidence="ECO:0000255"	NA	NA	1	NA	NA	SS	ER-targeted	NA	117	116
gene:YCR047W-A	YCR047W-A	Q8TGQ1	NA	NA	NA	NA	NA	NA	NA	NA	other	NA	69	NA
gene:YCR049C	YCR049C	P25629	NA	NA	NA	NA	NA	NA	NA	NA	other	NA	149	NA
gene:YCR050C	YCR050C	P25630	NA	NA	NA	NA	NA	NA	NA	Cytonuclear	Cytonuclear	UK	103	NA
gene:YCR051W	YCR051W	P25631	NA	NA	NA	NA	NA	NA	NA	Cytonuclear	Cytonuclear	CP	223	NA
gene:YCR064C	YCR064C	P25640	NA	NA	NA	NA	NA	NA	NA	NA	other	NA	137	NA
gene:YCR081C-A	YCR081C-A	Q8TGQ0	TRANSMEM 25..45; /note="Helical"; /evidence="ECO:0000255"; TRANSMEM 50..70; /note="Helical"; /evidence="ECO:0000255"	NA	NA	2	25	NA	NA	Exception	other	NA	79	54
gene:YCR085W	YCR085W	P25650	NA	NA	NA	NA	NA	NA	NA	NA	other	UK	118	NA
gene:YCR087C-A	YCR087C-A	P37263	NA	NA	NA	NA	NA	NA	NA	Cytonuclear	Cytonuclear	NC	154	NA
gene:YCR087W	YCR087W	P25652	NA	NA	NA	NA	NA	NA	NA	NA	other	NA	172	NA
gene:YCR090C	YCR090C	P25654	NA	NA	NA	NA	NA	NA	NA	Cytonuclear	Cytonuclear	CP	183	NA
gene:YCR095W-A	YCR095W-A	Q3E787	NA	NA	NA	NA	NA	NA	NA	Exception	other	UK	53	NA
gene:YCR097W-A	YCR097W-A	Q96VG6	TRANSMEM 27..46; /note="Helical"; /evidence="ECO:0000255"; TRANSMEM 61..83; /note="Helical"; /evidence="ECO:0000255"	NA	NA	2	27	NA	NA	Exception	other	NA	89	62
gene:YCR099C	YCR099C	P25657	NA	NA	NA	NA	NA	NA	NA	Cytonuclear	Cytonuclear	UK	156	NA
gene:YCR100C	YCR100C	P25606	NA	NA	NA	NA	NA	NA	NA	Cytonuclear	Cytonuclear	UK	317	NA
gene:YCR101C	YCR101C	P25607	NA	NA	NA	NA	NA	NA	NA	NA	other	UK	183	NA
gene:YCR102C	YCR102C	P25608	NA	NA	NA	NA	NA	NA	NA	Cytonuclear	Cytonuclear	UK	369	NA
gene:YCR102W-A	YCR102W-A	Q96VG5	NA	NA	NA	NA	NA	NA	NA	NA	other	NA	66	NA
gene:YCR108C	YCR108C	Q3E819	NA	NA	NA	NA	NA	NA	NA	Cytonuclear	Cytonuclear	UK	64	NA
gene:YDL007C-A	YDL007C-A	Q2V2Q0	NA	NA	NA	NA	NA	NA	NA	Exception	other	UK	86	NA
gene:YDL009C	YDL009C	Q12210	TRANSMEM 52..72; /note="Helical"; /evidence="ECO:0000255"	NA	NA	1	52	NA	NA	Exception	other	CP	108	56
gene:YDL011C	YDL011C	Q12023	TRANSMEM 20..40; /note="Helical"; /evidence="ECO:0000255"; TRANSMEM 49..69; /note="Helical"; /evidence="ECO:0000255"; TRANSMEM 86..106; /note="Helical"; /evidence="ECO:0000255"	NA	NA	3	20	NA	NA	Exception	other	NA	108	88
gene:YDL012C	YDL012C	Q12489	TRANSMEM 82..101; /note="Helical"; /evidence="ECO:0000255"	NA	NA	1	82	NA	NA	TA	TA	PM	108	26
gene:YDL016C	YDL016C	Q12115	NA	NA	NA	NA	NA	NA	NA	NA	other	NA	101	NA
gene:YDL022C-A	YDL022C-A	P0C5L6	NA	NA	NA	NA	NA	NA	NA	Cytonuclear	Cytonuclear	CP	83	NA
gene:YDL025W-A	YDL025W-A	Q8TGP7	NA	NA	NA	NA	NA	NA	NA	NA	other	NA	35	NA
gene:YDL026W	YDL026W	Q12147	TRANSMEM 42..62; /note="Helical"; /evidence="ECO:0000255"; TRANSMEM 65..85; /note="Helical"; /evidence="ECO:0000255"	NA	NA	2	42	NA	NA	Exception	other	NA	104	62
gene:YDL032W	YDL032W	Q12281	NA	NA	NA	NA	NA	NA	NA	NA	other	NA	104	NA
gene:YDL034W	YDL034W	Q12448	NA	NA	NA	NA	NA	NA	NA	NA	other	NA	115	NA
gene:YDL041W	YDL041W	Q12352	TRANSMEM 76..96; /note="Helical"; /evidence="ECO:0000255"	NA	NA	1	76	NA	NA	Exception	other	NA	118	42
gene:YDL050C	YDL050C	Q07355	TRANSMEM 34..53; /note="Helical"; /evidence="ECO:0000255"	NA	NA	1	34	NA	NA	Exception	other	NA	124	90
gene:YDL057W	YDL057W	Q07379	NA	NA	NA	NA	NA	NA	NA	Cytonuclear	Cytonuclear	UK	329	NA
gene:YDL062W	YDL062W	Q07410	NA	NA	NA	NA	NA	NA	NA	NA	other	NA	142	NA
gene:YDL068W	YDL068W	Q07435	TRANSMEM 32..52; /note="Helical"; /evidence="ECO:0000255"; TRANSMEM 66..86; /note="Helical"; /evidence="ECO:0000255"	NA	NA	2	32	NA	NA	Exception	other	NA	110	78
gene:YDL085C-A	YDL085C-A	Q3E7B7	NA	NA	NA	NA	NA	NA	NA	Cytonuclear	Cytonuclear	CP	69	NA
gene:YDL086C-A	YDL086C-A	Q8TGP8	NA	NA	NA	NA	NA	NA	NA	NA	other	NA	145	NA
gene:YDL086W	YDL086W	Q07505	NA	NA	NA	NA	NA	NA	NA	Cytonuclear	Cytonuclear	CP	274	NA
gene:YDL094C	YDL094C	Q07509	TRANSMEM 55..77; /note="Helical"; /evidence="ECO:0000255"	NA	NA	1	55	NA	NA	Exception	other	NA	170	115
gene:YDL109C	YDL109C	Q12103	NA	NA	NA	NA	NA	NA	NA	Cytonuclear	Cytonuclear	UK	648	NA
gene:YDL114W	YDL114W	Q07530	NA	NA	NA	NA	NA	NA	NA	Cytonuclear	Cytonuclear	UK	309	NA
gene:YDL114W-A	YDL114W-A	P0C5M5	NA	NA	NA	NA	NA	NA	NA	NA	other	NA	38	NA
gene:YDL118W	YDL118W	Q07535	NA	NA	NA	NA	NA	NA	NA	NA	other	NA	127	NA
gene:YDL121C	YDL121C	Q07541	TRANSMEM 7..27; /note="Helical; Signal-anchor for type II membrane protein"; /evidence="ECO:0000255"	NA	TOPO_DOM 1..6; /note="Lumenal"; /evidence="ECO:0000305|PubMed:28727280"; TOPO_DOM 28..149; /note="Cytoplasmic"; /evidence="ECO:0000305|PubMed:28727280"	1	7	Lumenal	Cytoplasmic	TMD	ER-targeted	ERM	150	143
gene:YDL124W	YDL124W	Q07551	NA	NA	NA	NA	NA	NA	NA	Cytonuclear	Cytonuclear	CP	313	NA
gene:YDL129W	YDL129W	Q07555	NA	NA	NA	NA	NA	NA	NA	Cytonuclear	Cytonuclear	CP	292	NA
gene:YDL144C	YDL144C	Q07589	NA	NA	NA	NA	NA	NA	NA	NA	other	CP	357	NA
gene:YDL152W	YDL152W	Q12394	TRANSMEM 65..84; /note="Helical"; /evidence="ECO:0000255"	NA	NA	1	65	NA	NA	Exception	other	NA	122	57
gene:YDL157C	YDL157C	Q12082	NA	NA	NA	NA	NA	NA	NA	mito	mito	MT	119	NA
gene:YDL158C	YDL158C	Q12047	NA	NA	NA	NA	NA	NA	NA	NA	other	NA	103	NA
gene:YDL162C	YDL162C	Q12307	NA	NA	NA	NA	NA	NA	NA	NA	other	NA	119	NA
gene:YDL163W	YDL163W	Q12148	NA	NA	NA	NA	NA	NA	NA	NA	other	NA	101	NA
gene:YDL172C	YDL172C	Q12135	TRANSMEM 17..37; /note="Helical"; /evidence="ECO:0000255"; TRANSMEM 44..64; /note="Helical"; /evidence="ECO:0000255"; TRANSMEM 67..87; /note="Helical"; /evidence="ECO:0000255"	NA	NA	3	17	NA	NA	Exception	other	NA	160	143
gene:YDL176W	YDL176W	Q12027	NA	NA	NA	NA	NA	NA	NA	Cytonuclear	Cytonuclear	UK	709	NA
gene:YDL177C	YDL177C	Q12257	NA	NA	NA	NA	NA	NA	NA	Cytonuclear	Cytonuclear	UK	171	NA
gene:YDL180W	YDL180W	Q12301	TRANSMEM 20..40; /note="Helical"; /evidence="ECO:0000255"; TRANSMEM 65..85; /note="Helical"; /evidence="ECO:0000255"; TRANSMEM 90..110; /note="Helical"; /evidence="ECO:0000255"; TRANSMEM 140..160; /note="Helical"; /evidence="ECO:0000255"; TRANSMEM 341..361; /note="Helical"; /evidence="ECO:0000255"; TRANSMEM 395..415; /note="Helical"; /evidence="ECO:0000255"; TRANSMEM 524..544; /note="Helical"; /e…	NA	TOPO_DOM 1..19; /note="Cytoplasmic"; /evidence="ECO:0000255"; TOPO_DOM 41..64; /note="Vacuolar"; /evidence="ECO:0000255"; TOPO_DOM 86..89; /note="Cytoplasmic"; /evidence="ECO:0000255"; TOPO_DOM 111..139; /note="Vacuolar"; /evidence="ECO:0000255"; TOPO_DOM 161..340; /note="Cytoplasmic"; /evidence="ECO:0000255"; TOPO_DOM 362..394; /note="Vacuolar"; /evidence="ECO:0000255"; TOPO_DOM 416..523; /note=…	7	20	Cytoplasmic	Vacuolar	TMD	ER-targeted	PM	548	528
gene:YDL183C	YDL183C	P48569	NA	NA	NA	NA	NA	NA	NA	mito	mito	UK	321	NA
gene:YDL185C-A	YDL185C-A	P0C5M4	NA	NA	NA	NA	NA	NA	NA	NA	other	NA	76	NA
gene:YDL186W	YDL186W	P48568	NA	NA	NA	NA	NA	NA	NA	Cytonuclear	Cytonuclear	UK	278	NA
gene:YDL187C	YDL187C	Q07613	NA	NA	NA	NA	NA	NA	NA	NA	other	NA	110	NA
gene:YDL196W	YDL196W	Q12187	TRANSMEM 19..39; /note="Helical"; /evidence="ECO:0000255"; TRANSMEM 53..73; /note="Helical"; /evidence="ECO:0000255"	NA	NA	2	19	NA	NA	Exception	other	NA	110	91
gene:YDL199C	YDL199C	Q12407	TRANSMEM 123..143; /note="Helical"; /evidence="ECO:0000255"; TRANSMEM 165..185; /note="Helical"; /evidence="ECO:0000255"; TRANSMEM 193..213; /note="Helical"; /evidence="ECO:0000255"; TRANSMEM 217..237; /note="Helical"; /evidence="ECO:0000255"; TRANSMEM 252..272; /note="Helical"; /evidence="ECO:0000255"; TRANSMEM 284..304; /note="Helical"; /evidence="ECO:0000255"; TRANSMEM 411..431; /note="Helical…	NA	TOPO_DOM 1..122; /note="Extracellular"; /evidence="ECO:0000255"; TOPO_DOM 144..164; /note="Cytoplasmic"; /evidence="ECO:0000255"; TOPO_DOM 186..192; /note="Extracellular"; /evidence="ECO:0000255"; TOPO_DOM 214..216; /note="Cytoplasmic"; /evidence="ECO:0000255"; TOPO_DOM 238..251; /note="Extracellular"; /evidence="ECO:0000255"; TOPO_DOM 273..283; /note="Cytoplasmic"; /evidence="ECO:0000255"; TOPO_…	11	123	Extracellular	Cytoplasmic	TMD	ER-targeted	PM	688	565
gene:YDL206W	YDL206W	Q12424	TRANSMEM 31..51; /note="Helical"; /evidence="ECO:0000255"; TRANSMEM 103..123; /note="Helical"; /evidence="ECO:0000255"; TRANSMEM 157..177; /note="Helical"; /evidence="ECO:0000255"; TRANSMEM 179..199; /note="Helical"; /evidence="ECO:0000255"; TRANSMEM 502..522; /note="Helical"; /evidence="ECO:0000255"; TRANSMEM 555..575; /note="Helical"; /evidence="ECO:0000255"; TRANSMEM 590..610; /note="Helical";…	SIGNAL 1..26; /evidence="ECO:0000255"	TOPO_DOM 27..30; /note="Extracellular"; /evidence="ECO:0000255"; TOPO_DOM 52..102; /note="Cytoplasmic"; /evidence="ECO:0000255"; TOPO_DOM 124..156; /note="Extracellular"; /evidence="ECO:0000255"; TOPO_DOM 178; /note="Cytoplasmic"; /evidence="ECO:0000255"; TOPO_DOM 200..501; /note="Extracellular"; /evidence="ECO:0000255"; TOPO_DOM 523..554; /note="Cytoplasmic"; /evidence="ECO:0000255"; TOPO_DOM 57…	11	1	Extracellular	Cytoplasmic	SSTMD	ER-targeted	PM	763	762
gene:YDL211C	YDL211C	Q12121	TRANSMEM 224..244; /note="Helical"; /evidence="ECO:0000255"	NA	NA	1	224	NA	NA	TMD	ER-targeted	PM	373	149
gene:YDL213W-A	YDL213W-A	Q00590	TRANSMEM 68..88; /note="Helical"; /evidence="ECO:0000255"	NA	NA	1	68	NA	NA	Exception	other	NA	NA	NA
gene:YDL218W	YDL218W	Q07629	TRANSMEM 14..34; /note="Helical"; /evidence="ECO:0000255"; TRANSMEM 50..70; /note="Helical"; /evidence="ECO:0000255"; TRANSMEM 72..92; /note="Helical"; /evidence="ECO:0000255"; TRANSMEM 134..154; /note="Helical"; /evidence="ECO:0000255"	NA	TOPO_DOM 1..13; /note="Cytoplasmic"; /evidence="ECO:0000255"; TOPO_DOM 35..49; /note="Extracellular"; /evidence="ECO:0000255"; TOPO_DOM 71; /note="Cytoplasmic"; /evidence="ECO:0000255"; TOPO_DOM 93..133; /note="Extracellular"; /evidence="ECO:0000255"; TOPO_DOM 155..317; /note="Cytoplasmic"; /evidence="ECO:0000255"	4	14	Cytoplasmic	Extracellular	TMD	ER-targeted	CP	318	304
gene:YDL221W	YDL221W	Q07649	NA	NA	NA	NA	NA	NA	NA	NA	other	NA	184	NA
gene:YDL228C	YDL228C	Q07658	NA	NA	NA	NA	NA	NA	NA	NA	other	NA	214	NA
gene:YDL240C-A	YDL240C-A	P0C5L8	NA	SIGNAL 1..19; /evidence="ECO:0000255"	NA	NA	1	NA	NA	TA	TA	NA	46	45
gene:YDL241W	YDL241W	Q07738	NA	NA	NA	NA	NA	NA	NA	Cytonuclear	Cytonuclear	ER	124	NA
gene:YDL242W	YDL242W	Q07746	NA	NA	NA	NA	NA	NA	NA	NA	other	UK	118	NA
gene:YDL247W-A	YDL247W-A	P0C5L9	NA	NA	NA	NA	NA	NA	NA	NA	other	NA	NA	NA
gene:YDR003W-A	YDR003W-A	Q3E7Z7	NA	NA	NA	NA	NA	NA	NA	Cytonuclear	Cytonuclear	UK	41	NA
gene:YDR008C	YDR008C	A0A023PZ99	TRANSMEM 20..42; /note="Helical"; /evidence="ECO:0000255"	NA	NA	1	20	NA	NA	Exception	other	NA	117	97
gene:YDR010C	YDR010C	Q12426	NA	NA	NA	NA	NA	NA	NA	NA	other	UK	111	NA
gene:YDR015C	YDR015C	Q12195	NA	NA	NA	NA	NA	NA	NA	NA	other	NA	80	NA
gene:YDR018C	YDR018C	Q12185	TRANSMEM 27..47; /note="Helical"; /evidence="ECO:0000255"; TRANSMEM 69..89; /note="Helical"; /evidence="ECO:0000255"; TRANSMEM 123..143; /note="Helical"; /evidence="ECO:0000255"; TRANSMEM 372..392; /note="Helical"; /evidence="ECO:0000255"	NA	NA	4	27	NA	NA	Exception	other	CP	397	370
gene:YDR022C	YDR022C	Q12421	NA	NA	NA	NA	NA	NA	NA	NA	other	CP	197	NA
gene:YDR029W	YDR029W	Q12111	TRANSMEM 45..65; /note="Helical"; /evidence="ECO:0000255"; TRANSMEM 70..90; /note="Helical"; /evidence="ECO:0000255"	NA	NA	2	45	NA	NA	Exception	other	UK	105	60
gene:YDR034C-A	YDR034C-A	P0C289	TRANSMEM 5..27; /note="Helical"; /evidence="ECO:0000255"	NA	NA	1	5	NA	NA	Exception	other	UK	59	54
gene:YDR034W-B	YDR034W-B	Q6Q5X2	TRANSMEM 28..44; /note="Helical"; /evidence="ECO:0000255"	NA	NA	1	28	NA	NA	Exception	other	CP	52	24
gene:YDR042C	YDR042C	Q03205	NA	NA	NA	NA	NA	NA	NA	Exception	other	UK	201	NA
gene:YDR048C	YDR048C	A0A023PZE6	TRANSMEM 74..96; /note="Helical"; /evidence="ECO:0000255"	SIGNAL 1..16; /evidence="ECO:0000255"	NA	1	1	NA	NA	SSTMD	ER-targeted	NA	105	104
gene:YDR053W	YDR053W	Q07790	TRANSMEM 33..53; /note="Helical"; /evidence="ECO:0000255"; TRANSMEM 111..131; /note="Helical"; /evidence="ECO:0000255"	SIGNAL 1..19; /evidence="ECO:0000255"	NA	2	1	NA	NA	SSTMD	ER-targeted	NA	132	131
gene:YDR061W	YDR061W	Q12298	NA	NA	NA	NA	NA	NA	NA	mito	mito	MT	540	NA
gene:YDR090C	YDR090C	Q03193	TRANSMEM 7..27; /note="Helical"; /evidence="ECO:0000255"; TRANSMEM 37..57; /note="Helical"; /evidence="ECO:0000255"; TRANSMEM 62..82; /note="Helical"; /evidence="ECO:0000255"; TRANSMEM 97..117; /note="Helical"; /evidence="ECO:0000255"; TRANSMEM 132..152; /note="Helical"; /evidence="ECO:0000255"; TRANSMEM 165..185; /note="Helical"; /evidence="ECO:0000255"; TRANSMEM 192..212; /note="Helical"; /evid…	NA	TOPO_DOM 1..6; /note="Cytoplasmic"; /evidence="ECO:0000255"; TOPO_DOM 28..36; /note="Extracellular"; /evidence="ECO:0000255"; TOPO_DOM 58..61; /note="Cytoplasmic"; /evidence="ECO:0000255"; TOPO_DOM 83..96; /note="Extracellular"; /evidence="ECO:0000255"; TOPO_DOM 118..131; /note="Cytoplasmic"; /evidence="ECO:0000255"; TOPO_DOM 153..164; /note="Extracellular"; /evidence="ECO:0000255"; TOPO_DOM 186.…	7	7	Cytoplasmic	Extracellular	TMD	ER-targeted	PM	311	304
gene:YDR094W	YDR094W	A0A023PYD3	NA	NA	NA	NA	NA	NA	NA	NA	other	NA	112	NA
gene:YDR095C	YDR095C	Q03831	NA	NA	NA	NA	NA	NA	NA	NA	other	NA	137	NA
gene:YDR102C	YDR102C	Q03864	NA	NA	NA	NA	NA	NA	NA	NA	other	UK	111	NA
gene:YDR109C	YDR109C	Q04585	NA	NA	NA	NA	NA	NA	NA	Cytonuclear	Cytonuclear	UK	716	NA
gene:YDR114C	YDR114C	Q04597	NA	NA	NA	NA	NA	NA	NA	Exception	other	UK	101	NA
gene:YDR118W-A	YDR118W-A	P0C5L7	NA	NA	NA	NA	NA	NA	NA	NA	other	NA	39	NA
gene:YDR124W	YDR124W	Q04608	NA	NA	NA	NA	NA	NA	NA	Cytonuclear	Cytonuclear	MT	325	NA
gene:YDR131C	YDR131C	Q03899	NA	NA	NA	NA	NA	NA	NA	Cytonuclear	Cytonuclear	UK	557	NA
gene:YDR132C	YDR132C	Q03900	NA	NA	NA	NA	NA	NA	NA	Cytonuclear	Cytonuclear	CP	496	NA
gene:YDR133C	YDR133C	Q03904	TRANSMEM 64..86; /note="Helical"; /evidence="ECO:0000255"	NA	NA	1	64	NA	NA	Exception	other	NA	112	48
gene:YDR149C	YDR149C	A0A023PXH9	TRANSMEM 167..187; /note="Helical; Name=1"; /evidence="ECO:0000255"; TRANSMEM 190..210; /note="Helical; Name=2"; /evidence="ECO:0000255"	NA	NA	2	167	NA	NA	Exception	other	NA	236	69
gene:YDR154C	YDR154C	A0A023PZA4	NA	NA	NA	NA	NA	NA	NA	NA	other	NA	117	NA
gene:YDR157W	YDR157W	A0A023PZE8	NA	NA	NA	NA	NA	NA	NA	NA	other	UK	134	NA
gene:YDR169C-A	YDR169C-A	Q3E789	NA	NA	NA	NA	NA	NA	NA	Exception	other	UK	50	NA
gene:YDR182W-A	YDR182W-A	Q3E796	TRANSMEM 12..34; /note="Helical"; /evidence="ECO:0000255"	NA	NA	1	12	NA	NA	Exception	other	UK	68	56
gene:YDR183C-A	YDR183C-A	P0C5M3	TRANSMEM 20..42; /note="Helical"; /evidence="ECO:0000255"; TRANSMEM 52..69; /note="Helical"; /evidence="ECO:0000255"	NA	NA	2	20	NA	NA	Exception	other	NA	86	66
gene:YDR187C	YDR187C	A0A023PYD7	TRANSMEM 109..129; /note="Helical"; /evidence="ECO:0000255"	NA	NA	1	109	NA	NA	Exception	other	NA	173	64
gene:YDR193W	YDR193W	P0C5E0	TRANSMEM 66..86; /note="Helical"; /evidence="ECO:0000255"	NA	NA	1	66	NA	NA	Exception	other	NA	133	67
gene:YDR194W-A	YDR194W-A	Q3E818	NA	NA	NA	NA	NA	NA	NA	Cytonuclear	Cytonuclear	UK	51	NA
gene:YDR199W	YDR199W	A0A023PXB9	TRANSMEM 26..46; /note="Helical; Name=1"; /evidence="ECO:0000255"; TRANSMEM 57..77; /note="Helical; Name=2"; /evidence="ECO:0000255"; TRANSMEM 90..110; /note="Helical; Name=3"; /evidence="ECO:0000255"	NA	NA	3	26	NA	NA	Exception	other	NA	122	96
gene:YDR203W	YDR203W	A0A023PXI4	NA	SIGNAL 1..24; /evidence="ECO:0000255"	NA	NA	1	NA	NA	SS	ER-targeted	NA	106	105
gene:YDR209C	YDR209C	Q03480	TRANSMEM 111..131; /note="Helical"; /evidence="ECO:0000255"	NA	NA	1	111	NA	NA	Exception	other	UK	138	27
gene:YDR210W	YDR210W	Q03482	TRANSMEM 52..69; /note="Helical"; /evidence="ECO:0000255"	NA	NA	1	52	NA	NA	TA	TA	PM	76	24
gene:YDR215C	YDR215C	Q12240	TRANSMEM 75..91; /note="Helical"; /evidence="ECO:0000255"	NA	NA	1	75	NA	NA	Exception	other	UK	138	63
gene:YDR220C	YDR220C	Q04923	NA	NA	NA	NA	NA	NA	NA	NA	other	NA	98	NA
gene:YDR222W	YDR222W	Q04925	NA	NA	NA	NA	NA	NA	NA	Cytonuclear	Cytonuclear	CP	416	NA
gene:YDR230W	YDR230W	A0A023PZA9	NA	NA	NA	NA	NA	NA	NA	NA	other	NA	116	NA
gene:YDR239C	YDR239C	Q03780	NA	NA	NA	NA	NA	NA	NA	Cytonuclear	Cytonuclear	CP	788	NA
gene:YDR246W-A	YDR246W-A	Q3E763	NA	SIGNAL 1..19; /evidence="ECO:0000255"	NA	NA	1	NA	NA	SS	ER-targeted	UK	67	66
gene:YDR248C	YDR248C	Q03786	NA	NA	NA	NA	NA	NA	NA	Exception	other	CP	194	NA
gene:YDR249C	YDR249C	Q03787	NA	NA	NA	NA	NA	NA	NA	Cytonuclear	Cytonuclear	UK	374	NA
gene:YDR250C	YDR250C	Q03788	TRANSMEM 12..34; /note="Helical"; /evidence="ECO:0000255"	NA	NA	1	12	NA	NA	Exception	other	NA	92	80
gene:YDR262W	YDR262W	Q12331	NA	SIGNAL 1..26; /evidence="ECO:0000255"	NA	NA	1	NA	NA	SS	ER-targeted	UK	273	272
gene:YDR269C	YDR269C	P87281	TRANSMEM 16..36; /note="Helical"; /evidence="ECO:0000255"; TRANSMEM 47..67; /note="Helical"; /evidence="ECO:0000255"; TRANSMEM 85..105; /note="Helical"; /evidence="ECO:0000255"	NA	NA	3	16	NA	NA	Exception	other	NA	108	92
gene:YDR271C	YDR271C	P87282	NA	NA	NA	NA	NA	NA	NA	NA	other	NA	124	NA
gene:YDR274C	YDR274C	P87283	NA	NA	NA	NA	NA	NA	NA	NA	other	UK	124	NA
gene:YDR278C	YDR278C	Q05612	TRANSMEM 64..84; /note="Helical"; /evidence="ECO:0000255"	NA	NA	1	64	NA	NA	Exception	other	UK	106	42
gene:YDR286C	YDR286C	Q05530	NA	NA	NA	NA	NA	NA	NA	Exception	other	UK	115	NA
gene:YDR306C	YDR306C	Q06640	NA	NA	NA	NA	NA	NA	NA	Cytonuclear	Cytonuclear	UK	479	NA
gene:YDR319C	YDR319C	Q06676	TRANSMEM 12..32; /note="Helical"; /evidence="ECO:0000255"; TRANSMEM 61..81; /note="Helical"; /evidence="ECO:0000255"; TRANSMEM 125..145; /note="Helical"; /evidence="ECO:0000255"; TRANSMEM 171..191; /note="Helical"; /evidence="ECO:0000255"; TRANSMEM 216..236; /note="Helical"; /evidence="ECO:0000255"; TRANSMEM 248..268; /note="Helical"; /evidence="ECO:0000255"	NA	TOPO_DOM 1..11; /note="Cytoplasmic"; /evidence="ECO:0000255"; TOPO_DOM 33..60; /note="Extracellular"; /evidence="ECO:0000255"; TOPO_DOM 82..124; /note="Cytoplasmic"; /evidence="ECO:0000255"; TOPO_DOM 146..170; /note="Extracellular"; /evidence="ECO:0000255"; TOPO_DOM 192..215; /note="Cytoplasmic"; /evidence="ECO:0000255"; TOPO_DOM 237..247; /note="Extracellular"; /evidence="ECO:0000255"; TOPO_DOM …	6	12	Cytoplasmic	Extracellular	TMD	ER-targeted	ERM	275	263
gene:YDR320W-B	YDR320W-B	P0C5M0	NA	NA	NA	NA	NA	NA	NA	NA	other	NA	46	NA
gene:YDR327W	YDR327W	P87288	NA	NA	NA	NA	NA	NA	NA	NA	other	NA	109	NA
gene:YDR338C	YDR338C	Q05497	TRANSMEM 237..257; /note="Helical"; /evidence="ECO:0000255"; TRANSMEM 265..285; /note="Helical"; /evidence="ECO:0000255"; TRANSMEM 313..333; /note="Helical"; /evidence="ECO:0000255"; TRANSMEM 344..364; /note="Helical"; /evidence="ECO:0000255"; TRANSMEM 380..400; /note="Helical"; /evidence="ECO:0000255"; TRANSMEM 408..428; /note="Helical"; /evidence="ECO:0000255"; TRANSMEM 457..477; /note="Helical…	NA	NA	12	237	NA	NA	Exception	other	UK	696	459
gene:YDR340W	YDR340W	Q05503	TRANSMEM 28..45; /note="Helical"; /evidence="ECO:0000255"	NA	NA	1	28	NA	NA	Exception	other	NA	101	73
gene:YDR344C	YDR344C	Q05510	NA	NA	NA	NA	NA	NA	NA	NA	other	UK	148	NA
gene:YDR354C-A	YDR354C-A	Q8TGP6	NA	NA	NA	NA	NA	NA	NA	NA	other	NA	48	NA
gene:YDR355C	YDR355C	P87285	TRANSMEM 20..37; /note="Helical"; /evidence="ECO:0000255"; TRANSMEM 44..61; /note="Helical"; /evidence="ECO:0000255"	NA	NA	2	20	NA	NA	Exception	other	NA	101	81
gene:YDR366C	YDR366C	P87287	TRANSMEM 75..95; /note="Helical"; /evidence="ECO:0000255"; TRANSMEM 112..132; /note="Helical"; /evidence="ECO:0000255"	SIGNAL 1..24; /evidence="ECO:0000255"	NA	2	1	NA	NA	SSTMD	ER-targeted	UK	133	132
gene:YDR371C-A	YDR371C-A	P0C5M1	NA	NA	NA	NA	NA	NA	NA	NA	other	NA	35	NA
gene:YDR381C-A	YDR381C-A	Q3E6R5	TRANSMEM 13..30; /note="Helical"; /evidence="ECO:0000255"	NA	NA	1	13	NA	NA	Exception	other	MTM	115	102
gene:YDR391C	YDR391C	Q04170	NA	NA	NA	NA	NA	NA	NA	Cytonuclear	Cytonuclear	CP	233	NA
gene:YDR396W	YDR396W	O13522	TRANSMEM 4..24; /note="Helical"; /evidence="ECO:0000255"; TRANSMEM 101..121; /note="Helical"; /evidence="ECO:0000255"; TRANSMEM 146..166; /note="Helical"; /evidence="ECO:0000255"	NA	NA	3	4	NA	NA	Exception	other	NA	167	163
gene:YDR401W	YDR401W	O13523	TRANSMEM 66..86; /note="Helical"; /evidence="ECO:0000255"; TRANSMEM 120..140; /note="Helical"; /evidence="ECO:0000255"	NA	NA	2	66	NA	NA	Exception	other	NA	188	122
gene:YDR413C	YDR413C	P87266	TRANSMEM 12..32; /note="Helical"; /evidence="ECO:0000255"; TRANSMEM 48..68; /note="Helical"; /evidence="ECO:0000255"; TRANSMEM 92..112; /note="Helical"; /evidence="ECO:0000255"; TRANSMEM 168..188; /note="Helical"; /evidence="ECO:0000255"	NA	NA	4	12	NA	NA	Exception	other	NA	192	180
gene:YDR415C	YDR415C	Q04033	NA	SIGNAL 1..18; /evidence="ECO:0000255"	NA	NA	1	NA	NA	SS	ER-targeted	UK	375	374
gene:YDR417C	YDR417C	P87267	TRANSMEM 39..59; /note="Helical"; /evidence="ECO:0000255"; TRANSMEM 101..121; /note="Helical"; /evidence="ECO:0000255"	SIGNAL 1..24; /evidence="ECO:0000255"	NA	2	1	NA	NA	SSTMD	ER-targeted	NA	124	123
gene:YDR426C	YDR426C	P87268	NA	NA	NA	NA	NA	NA	NA	NA	other	NA	126	NA
gene:YDR431W	YDR431W	Q04069	TRANSMEM 37..57; /note="Helical"; /evidence="ECO:0000255"	NA	NA	1	37	NA	NA	Exception	other	NA	104	67
gene:YDR442W	YDR442W	P87270	TRANSMEM 21..43; /note="Helical"; /evidence="ECO:0000255"	NA	NA	1	21	NA	NA	Exception	other	NA	131	110
gene:YDR444W	YDR444W	Q04093	NA	NA	NA	NA	NA	NA	NA	Cytonuclear	Cytonuclear	CP	688	NA
gene:YDR445C	YDR445C	Q04100	TRANSMEM 51..71; /note="Helical"; /evidence="ECO:0000255"	SIGNAL 1..25; /evidence="ECO:0000255"	NA	1	1	NA	NA	SSTMD	ER-targeted	NA	136	135
gene:YDR455C	YDR455C	P87271	NA	NA	NA	NA	NA	NA	NA	NA	other	NA	103	NA
gene:YDR461C-A	YDR461C-A	Q2V2P7	NA	NA	NA	NA	NA	NA	NA	Cytonuclear	Cytonuclear	UK	81	NA
gene:YDR464C-A	YDR464C-A	Q8TGP5	NA	NA	NA	NA	NA	NA	NA	NA	other	NA	63	NA
gene:YDR467C	YDR467C	P87264	TRANSMEM 32..52; /note="Helical"; /evidence="ECO:0000255"; TRANSMEM 68..88; /note="Helical"; /evidence="ECO:0000255"	NA	NA	2	32	NA	NA	Exception	other	NA	109	77
gene:YDR476C	YDR476C	Q03362	NA	NA	NA	NA	NA	NA	NA	Cytonuclear	Cytonuclear	ER	225	NA
gene:YDR491C	YDR491C	Q03418	TRANSMEM 11..31; /note="Helical"; /evidence="ECO:0000255"	NA	NA	1	11	NA	NA	Exception	other	NA	164	153
gene:YDR509W	YDR509W	P87272	TRANSMEM 5..25; /note="Helical"; /evidence="ECO:0000255"; TRANSMEM 33..53; /note="Helical"; /evidence="ECO:0000255"	NA	NA	2	5	NA	NA	Exception	other	NA	116	111
gene:YDR510C-A	YDR510C-A	Q8TGR7	TRANSMEM 10..32; /note="Helical"; /evidence="ECO:0000255"	NA	NA	1	10	NA	NA	Exception	other	NA	39	29
gene:YDR514C	YDR514C	Q04408	NA	NA	NA	NA	NA	NA	NA	mito	mito	CP	484	NA
gene:YDR521W	YDR521W	P87273	TRANSMEM 18..38; /note="Helical"; /evidence="ECO:0000255"; TRANSMEM 42..62; /note="Helical"; /evidence="ECO:0000255"	NA	NA	2	18	NA	NA	Exception	other	NA	112	94
gene:YDR524C-B	YDR524C-B	Q3E6R4	NA	SIGNAL 1..18; /evidence="ECO:0000255"	NA	NA	1	NA	NA	SS	ER-targeted	ER	67	66
gene:YDR524W-C	YDR524W-C	P0C1Z1	NA	NA	NA	NA	NA	NA	NA	Cytonuclear	Cytonuclear	UK	NA	NA
gene:YDR526C	YDR526C	P87274	TRANSMEM 21..41; /note="Helical"; /evidence="ECO:0000255"; TRANSMEM 54..74; /note="Helical"; /evidence="ECO:0000255"; TRANSMEM 80..100; /note="Helical"; /evidence="ECO:0000255"	NA	NA	3	21	NA	NA	Exception	other	NA	157	136
gene:YDR535C	YDR535C	Q04434	NA	NA	NA	NA	NA	NA	NA	NA	other	NA	167	NA
gene:YDR537C	YDR537C	P87261	NA	NA	NA	NA	NA	NA	NA	NA	other	NA	202	NA
gene:YDR541C	YDR541C	Q03049	NA	NA	NA	NA	NA	NA	NA	Exception	other	UK	345	NA
gene:YDR543C	YDR543C	Q03051	NA	NA	NA	NA	NA	NA	NA	NA	other	NA	100	NA
gene:YDR544C	YDR544C	Q03057	NA	NA	NA	NA	NA	NA	NA	NA	other	NA	143	NA
gene:YDR545C-A	YDR545C-A	P0CL37	TRANSMEM 38..58; /note="Helical"; /evidence="ECO:0000255"; TRANSMEM 135..155; /note="Helical"; /evidence="ECO:0000255"	NA	NA	2	38	NA	NA	Exception	other	NA	NA	NA
gene:YEL008C-A	YEL008C-A	Q8TGP3	NA	NA	NA	NA	NA	NA	NA	NA	other	NA	31	NA
gene:YEL008W	YEL008W	P40001	NA	NA	NA	NA	NA	NA	NA	NA	other	UK	127	NA
gene:YEL009C-A	YEL009C-A	A0A023PZF2	NA	NA	NA	NA	NA	NA	NA	NA	other	UK	136	NA
gene:YEL010W	YEL010W	P40000	NA	NA	NA	NA	NA	NA	NA	NA	other	NA	117	NA
gene:YEL014C	YEL014C	P39999	NA	NA	NA	NA	NA	NA	NA	NA	other	CP	102	NA
gene:YEL018C-A	YEL018C-A	A0A023PYD9	TRANSMEM 31..51; /note="Helical; Name=1"; /evidence="ECO:0000255"; TRANSMEM 94..114; /note="Helical; Name=2"; /evidence="ECO:0000255"; TRANSMEM 136..156; /note="Helical; Name=3"; /evidence="ECO:0000255"	SIGNAL 1..22; /evidence="ECO:0000255"	NA	3	1	NA	NA	SSTMD	ER-targeted	NA	178	177
gene:YEL020C-B	YEL020C-B	P0C5M6	NA	SIGNAL 1..16; /evidence="ECO:0000255"	NA	NA	1	NA	NA	SS	ER-targeted	NA	66	65
gene:YEL023C	YEL023C	P39992	NA	NA	NA	NA	NA	NA	NA	Cytonuclear	Cytonuclear	UK	683	NA
gene:YEL028W	YEL028W	P39989	NA	SIGNAL 1..21; /evidence="ECO:0000255"	NA	NA	1	NA	NA	SS	ER-targeted	UK	154	153
gene:YEL030C-A	YEL030C-A	Q8TGR5	NA	NA	NA	NA	NA	NA	NA	NA	other	NA	105	NA
gene:YEL032C-A	YEL032C-A	Q8TGP4	NA	NA	NA	NA	NA	NA	NA	NA	other	NA	54	NA
gene:YEL034C-A	YEL034C-A	Q02217	TRANSMEM 7..29; /note="Helical"; /evidence="ECO:0000255"	NA	NA	1	7	NA	NA	Exception	other	NA	201	194
gene:YEL043W	YEL043W	P32618	NA	NA	NA	NA	NA	NA	NA	NA	other	UK	957	NA
gene:YEL045C	YEL045C	P32616	TRANSMEM 38..58; /note="Helical"; /evidence="ECO:0000255"; TRANSMEM 67..87; /note="Helical"; /evidence="ECO:0000255"	NA	NA	2	38	NA	NA	Exception	other	NA	142	104
gene:YEL047C	YEL047C	P32614	NA	NA	NA	NA	NA	NA	NA	NA	other	CP	471	NA
gene:YEL050W-A	YEL050W-A	P0C5M7	TRANSMEM 38..58; /note="Helical"; /evidence="ECO:0000255"	NA	NA	1	38	NA	NA	Exception	other	NA	64	26
gene:YEL053W-A	YEL053W-A	A0A023PXC2	TRANSMEM 39..59; /note="Helical; Name=1"; /evidence="ECO:0000255"; TRANSMEM 93..113; /note="Helical; Name=2"; /evidence="ECO:0000255"	SIGNAL 1..24; /evidence="ECO:0000255"	NA	2	1	NA	NA	SSTMD	ER-targeted	NA	116	115
gene:YEL067C	YEL067C	P39978	NA	NA	NA	NA	NA	NA	NA	Exception	other	MT	196	NA
gene:YEL068C	YEL068C	P39977	NA	NA	NA	NA	NA	NA	NA	Exception	other	ER	111	NA
gene:YEL073C	YEL073C	P39974	NA	NA	NA	NA	NA	NA	NA	Exception	other	UK	108	NA
gene:YEL074W	YEL074W	P39973	NA	NA	NA	NA	NA	NA	NA	NA	other	NA	113	NA
gene:YEL075C	YEL075C	P39972	NA	NA	NA	NA	NA	NA	NA	Cytonuclear	Cytonuclear	UK	123	NA
gene:YEL075W-A	YEL075W-A	P89888	NA	NA	NA	NA	NA	NA	NA	NA	other	NA	NA	NA
gene:YEL076C	YEL076C	P39971	NA	NA	NA	NA	NA	NA	NA	Cytonuclear	Cytonuclear	UK	217	NA
gene:YEL076C-A	YEL076C-A	P0CX16	NA	NA	NA	NA	NA	NA	NA	Cytonuclear	Cytonuclear	UK	217	NA
gene:YEL077C	YEL077C	Q3E7X8	NA	NA	NA	NA	NA	NA	NA	Exception	other	UK	1278	NA
gene:YEL077W-A	YEL077W-A	P0CX95	TRANSMEM 39..59; /note="Helical"; /evidence="ECO:0000255"; TRANSMEM 136..156; /note="Helical"; /evidence="ECO:0000255"	NA	NA	2	39	NA	NA	Exception	other	NA	NA	NA
gene:YER006C-A	YER006C-A	A0A023PXI8	NA	NA	NA	NA	NA	NA	NA	NA	other	NA	106	NA
gene:YER010C	YER010C	P40011	NA	NA	NA	NA	NA	NA	NA	Cytonuclear	Cytonuclear	UK	235	NA
gene:YER023C-A	YER023C-A	Q8TGP2	NA	NA	NA	NA	NA	NA	NA	NA	other	NA	71	NA
gene:YER034W	YER034W	P40022	NA	NA	NA	NA	NA	NA	NA	Cytonuclear	Cytonuclear	CP	186	NA
gene:YER039C-A	YER039C-A	P0CD97	TRANSMEM 13..32; /note="Helical"; /evidence="ECO:0000255"; TRANSMEM 47..69; /note="Helical"; /evidence="ECO:0000255"	NA	TOPO_DOM 1..12; /note="Cytoplasmic"; /evidence="ECO:0000255"; TOPO_DOM 33..46; /note="Lumenal"; /evidence="ECO:0000255"; TOPO_DOM 70..72; /note="Cytoplasmic"; /evidence="ECO:0000255"	2	13	Cytoplasmic	Lumenal	TMD	ER-targeted	PM	73	60
gene:YER046W-A	YER046W-A	A0A023PZF5	NA	NA	NA	NA	NA	NA	NA	NA	other	NA	110	NA
gene:YER053C-A	YER053C-A	Q3E7B0	TRANSMEM 1..21; /note="Helical"; /evidence="ECO:0000255"	NA	NA	1	1	NA	NA	TA	TA	ER	38	37
gene:YER062C	YER062C	P40106	NA	NA	NA	NA	NA	NA	NA	NA	other	CP	251	NA
gene:YER066C-A	YER066C-A	P87263	NA	NA	NA	NA	NA	NA	NA	NA	other	NA	167	NA
gene:YER067C-A	YER067C-A	A0A023PYE4	TRANSMEM 37..59; /note="Helical"; /evidence="ECO:0000255"	NA	NA	1	37	NA	NA	Exception	other	NA	108	71
gene:YER068C-A	YER068C-A	A0A023PXC7	TRANSMEM 20..39; /note="Helical; Name=1"; /evidence="ECO:0000255"; TRANSMEM 113..135; /note="Helical; Name=2"; /evidence="ECO:0000255"	NA	NA	2	20	NA	NA	Exception	other	NA	144	124
gene:YER076C	YER076C	P40049	NA	SIGNAL 1..23; /evidence="ECO:0000255"	NA	NA	1	NA	NA	SS	ER-targeted	CP	303	302
gene:YER076W-A	YER076W-A	A0A023PXJ3	TRANSMEM 36..56; /note="Helical"; /evidence="ECO:0000255"	NA	NA	1	36	NA	NA	Exception	other	NA	116	80
gene:YER078W-A	YER078W-A	Q3E7A2	NA	NA	NA	NA	NA	NA	NA	Exception	other	UK	55	NA
gene:YER079C-A	YER079C-A	A0A023PZB8	TRANSMEM 55..75; /note="Helical; Name=1"; /evidence="ECO:0000255"; TRANSMEM 91..111; /note="Helical; Name=2"; /evidence="ECO:0000255"	NA	NA	2	55	NA	NA	Exception	other	NA	113	58
gene:YER079W	YER079W	P40052	NA	NA	NA	NA	NA	NA	NA	Cytonuclear	Cytonuclear	CP	211	NA
gene:YER084W	YER084W	P40057	NA	NA	NA	NA	NA	NA	NA	Exception	other	CP	129	NA
gene:YER084W-A	YER084W-A	A0A023PZG0	TRANSMEM 36..56; /note="Helical"; /evidence="ECO:0000255"	SIGNAL 1..21; /evidence="ECO:0000255"	NA	1	1	NA	NA	SSTMD	ER-targeted	NA	171	170
gene:YER085C	YER085C	P40058	NA	NA	NA	NA	NA	NA	NA	Cytonuclear	Cytonuclear	UK	174	NA
gene:YER087C-A	YER087C-A	A0A023PYE9	NA	SIGNAL 1..17; /evidence="ECO:0000255"	NA	NA	1	NA	NA	SS	ER-targeted	NA	184	183
gene:YER088C-A	YER088C-A	A0A023PXD3	NA	NA	NA	NA	NA	NA	NA	NA	other	NA	108	NA
gene:YER088W-B	YER088W-B	Q8TGR4	NA	NA	NA	NA	NA	NA	NA	NA	other	NA	49	NA
gene:YER090C-A	YER090C-A	P0C5M8	NA	NA	NA	NA	NA	NA	NA	NA	other	NA	30	NA
gene:YER091C-A	YER091C-A	Q02590	NA	NA	NA	NA	NA	NA	NA	NA	other	NA	74	NA
gene:YER097W	YER097W	P40062	NA	NA	NA	NA	NA	NA	NA	NA	other	NA	110	NA
gene:YER107W-A	YER107W-A	A0A023PXJ7	TRANSMEM 17..37; /note="Helical; Name=1"; /evidence="ECO:0000255"; TRANSMEM 55..75; /note="Helical; Name=2"; /evidence="ECO:0000255"	NA	NA	2	17	NA	NA	Exception	other	NA	107	90
gene:YER119C-A	YER119C-A	P87191	NA	NA	NA	NA	NA	NA	NA	NA	other	NA	124	NA
gene:YER121W	YER121W	P40076	NA	NA	NA	NA	NA	NA	NA	Cytonuclear	Cytonuclear	UK	115	NA
gene:YER133W-A	YER133W-A	A0A023PZC3	NA	NA	NA	NA	NA	NA	NA	NA	other	NA	114	NA
gene:YER135C	YER135C	P40082	NA	NA	NA	NA	NA	NA	NA	NA	other	UK	131	NA
gene:YER137C	YER137C	P40083	NA	NA	NA	NA	NA	NA	NA	Cytonuclear	Cytonuclear	UK	149	NA
gene:YER137W-A	YER137W-A	A0A023PZG5	NA	SIGNAL 1..25; /evidence="ECO:0000255"	NA	NA	1	NA	NA	SS	ER-targeted	NA	102	101
gene:YER138W-A	YER138W-A	P0C270	NA	NA	NA	NA	NA	NA	NA	Exception	other	UK	35	NA
gene:YER145C-A	YER145C-A	A0A023PYF4	NA	SIGNAL 1..26; /evidence="ECO:0000255"	NA	NA	1	NA	NA	SS	ER-targeted	UK	146	145
gene:YER147C-A	YER147C-A	A0A023PXD5	TRANSMEM 75..97; /note="Helical"; /evidence="ECO:0000255"	SIGNAL 1..19; /evidence="ECO:0000255"	NA	1	1	NA	NA	SSTMD	ER-targeted	NA	137	136
gene:YER148W-A	YER148W-A	A0A023PXK2	TRANSMEM 7..29; /note="Helical; Signal-anchor"; /evidence="ECO:0000255"; TRANSMEM 51..67; /note="Helical"; /evidence="ECO:0000255"	NA	NA	2	7	NA	NA	Exception	other	NA	193	186
gene:YER152C	YER152C	P10356	NA	NA	NA	NA	NA	NA	NA	Cytonuclear	Cytonuclear	CP	444	NA
gene:YER152W-A	YER152W-A	A0A023PZC7	NA	NA	NA	NA	NA	NA	NA	NA	other	NA	189	NA
gene:YER156C	YER156C	P40093	NA	NA	NA	NA	NA	NA	NA	Cytonuclear	Cytonuclear	UK	339	NA
gene:YER158C	YER158C	P40095	NA	NA	NA	NA	NA	NA	NA	Cytonuclear	Cytonuclear	UK	574	NA
gene:YER158W-A	YER158W-A	Q8TGR3	TRANSMEM 44..66; /note="Helical"; /evidence="ECO:0000255"	NA	NA	1	44	NA	NA	Exception	other	NA	72	28
gene:YER165C-A	YER165C-A	A0A023PZH1	TRANSMEM 7..27; /note="Helical; Name=1"; /evidence="ECO:0000255"; TRANSMEM 34..58; /note="Helical; Name=2"; /evidence="ECO:0000255"	NA	NA	2	7	NA	NA	Exception	other	NA	119	112
gene:YER172C-A	YER172C-A	A0A023PYF7	NA	NA	NA	NA	NA	NA	NA	NA	other	NA	127	NA
gene:YER175W-A	YER175W-A	Q8TGU4	NA	NA	NA	NA	NA	NA	NA	Cytonuclear	Cytonuclear	UK	55	NA
gene:YER181C	YER181C	P40097	TRANSMEM 11..31; /note="Helical"; /evidence="ECO:0000255"; TRANSMEM 58..78; /note="Helical"; /evidence="ECO:0000255"	NA	NA	2	11	NA	NA	Exception	other	MT	108	97
gene:YER186C	YER186C	P40101	NA	NA	NA	NA	NA	NA	NA	Cytonuclear	Cytonuclear	UK	307	NA
gene:YER187W	YER187W	P40102	NA	NA	NA	NA	NA	NA	NA	Cytonuclear	Cytonuclear	UK	142	NA
gene:YER188C-A	YER188C-A	P0C0V2	NA	NA	NA	NA	NA	NA	NA	Cytonuclear	Cytonuclear	UK	100	NA
gene:YER188W	YER188W	P40103	NA	NA	NA	NA	NA	NA	NA	NA	other	UK	240	NA
gene:YER189W	YER189W	P40104	NA	NA	NA	NA	NA	NA	NA	Cytonuclear	Cytonuclear	UK	123	NA
gene:YER190C-A	YER190C-A	P0CL27	TRANSMEM 168..188; /note="Helical"; /evidence="ECO:0000255"	SIGNAL 1..17; /evidence="ECO:0000255"	NA	1	1	NA	NA	SSTMD	ER-targeted	NA	NA	NA
gene:YER190C-B	YER190C-B	P0CX94	TRANSMEM 39..59; /note="Helical"; /evidence="ECO:0000255"; TRANSMEM 136..156; /note="Helical"; /evidence="ECO:0000255"	NA	NA	2	39	NA	NA	Exception	other	UK	NA	NA
gene:YFL012W	YFL012W	P43580	NA	NA	NA	NA	NA	NA	NA	Exception	other	UK	149	NA
gene:YFL013W-A	YFL013W-A	Q03187	TRANSMEM 125..145; /note="Helical"; /evidence="ECO:0000255"; TRANSMEM 165..185; /note="Helical"; /evidence="ECO:0000255"	SIGNAL 1..27; /evidence="ECO:0000255"	NA	2	1	NA	NA	SSTMD	ER-targeted	NA	268	267
gene:YFL015C	YFL015C	P43578	TRANSMEM 11..31; /note="Helical"; /evidence="ECO:0000255"; TRANSMEM 51..71; /note="Helical"; /evidence="ECO:0000255"	NA	NA	2	11	NA	NA	Exception	other	UK	165	154
gene:YFL015W-A	YFL015W-A	A0A023PXD9	TRANSMEM 25..47; /note="Helical"; /evidence="ECO:0000255"	NA	NA	1	25	NA	NA	Exception	other	NA	106	81
gene:YFL019C	YFL019C	P43576	NA	NA	NA	NA	NA	NA	NA	NA	other	UK	118	NA
gene:YFL021C-A	YFL021C-A	A0A023PXK7	TRANSMEM 174..194; /note="Helical; Name=1"; /evidence="ECO:0000255"; TRANSMEM 217..237; /note="Helical; Name=2"; /evidence="ECO:0000255"; TRANSMEM 241..261; /note="Helical; Name=3"; /evidence="ECO:0000255"	NA	NA	3	174	NA	NA	Exception	other	NA	285	111
gene:YFL031C-A	YFL031C-A	Q8TGU3	NA	NA	NA	NA	NA	NA	NA	NA	other	NA	NA	NA
gene:YFL032W	YFL032W	P43566	TRANSMEM 25..45; /note="Helical"; /evidence="ECO:0000255"; TRANSMEM 62..82; /note="Helical"; /evidence="ECO:0000255"	NA	NA	2	25	NA	NA	Exception	other	NA	107	82
gene:YFL040W	YFL040W	P43562	TRANSMEM 30..50; /note="Helical; Name=1"; /evidence="ECO:0000255"; TRANSMEM 68..88; /note="Helical; Name=2"; /evidence="ECO:0000255"; TRANSMEM 102..122; /note="Helical; Name=3"; /evidence="ECO:0000255"; TRANSMEM 127..147; /note="Helical; Name=4"; /evidence="ECO:0000255"; TRANSMEM 159..179; /note="Helical; Name=5"; /evidence="ECO:0000255"; TRANSMEM 188..208; /note="Helical; Name=6"; /evidence="ECO…	NA	TOPO_DOM 1..29; /note="Cytoplasmic"; /evidence="ECO:0000255"; TOPO_DOM 51..67; /note="Extracellular"; /evidence="ECO:0000255"; TOPO_DOM 89..101; /note="Cytoplasmic"; /evidence="ECO:0000255"; TOPO_DOM 123..126; /note="Extracellular"; /evidence="ECO:0000255"; TOPO_DOM 148..158; /note="Cytoplasmic"; /evidence="ECO:0000255"; TOPO_DOM 180..187; /note="Extracellular"; /evidence="ECO:0000255"; TOPO_DOM …	12	30	Cytoplasmic	Extracellular	TMD	ER-targeted	PM	541	511
gene:YFL041W-A	YFL041W-A	Q3E817	NA	NA	NA	NA	NA	NA	NA	Cytonuclear	Cytonuclear	UK	64	NA
gene:YFL042C	YFL042C	P43560	TRANSMEM 634..654; /note="Helical"; /evidence="ECO:0000255"	NA	TOPO_DOM 1..633; /note="Cytoplasmic"; /evidence="ECO:0000305"; TOPO_DOM 655..674; /note="Lumenal"; /evidence="ECO:0000305"	1	634	Cytoplasmic	Lumenal	TA	TA	ERM	675	41
gene:YFL051C	YFL051C	P43552	TRANSMEM 133..155; /note="Helical"; /evidence="ECO:0000255"	SIGNAL 1..23; /evidence="ECO:0000255"	TOPO_DOM 24..132; /note="Cytoplasmic"; /evidence="ECO:0000255"; TOPO_DOM 156..160; /note="Extracellular"; /evidence="ECO:0000255"	1	1	Cytoplasmic	Extracellular	SSTMD	ER-targeted	PM	161	160
gene:YFL052W	YFL052W	P43551	NA	NA	NA	NA	NA	NA	NA	NA	other	NC	466	NA
gene:YFL057C	YFL057C	P43546	NA	NA	NA	NA	NA	NA	NA	NA	other	NA	NA	NA
gene:YFL063W	YFL063W	P43541	NA	NA	NA	NA	NA	NA	NA	NA	other	NA	152	NA
gene:YFL064C	YFL064C	P43540	NA	NA	NA	NA	NA	NA	NA	Cytonuclear	Cytonuclear	UK	175	NA
gene:YFL065C	YFL065C	P43539	NA	NA	NA	NA	NA	NA	NA	Cytonuclear	Cytonuclear	UK	103	NA
gene:YFL066C	YFL066C	P43538	NA	NA	NA	NA	NA	NA	NA	Cytonuclear	Cytonuclear	NC	393	NA
gene:YFL067W	YFL067W	P43537	TRANSMEM 3..23; /note="Helical"; /evidence="ECO:0000255"; TRANSMEM 152..172; /note="Helical"; /evidence="ECO:0000255"	NA	TOPO_DOM 1..2; /note="Extracellular"; /evidence="ECO:0000255"; TOPO_DOM 24..151; /note="Cytoplasmic"; /evidence="ECO:0000255"; TOPO_DOM 173..175; /note="Extracellular"; /evidence="ECO:0000255"	2	3	Extracellular	Cytoplasmic	TMD	ER-targeted	PM	176	173
gene:YFL068W	YFL068W	P0CX99	TRANSMEM 39..59; /note="Helical"; /evidence="ECO:0000255"; TRANSMEM 136..156; /note="Helical"; /evidence="ECO:0000255"	NA	NA	2	39	NA	NA	TMD	ER-targeted	CP	161	122
gene:YFR006W	YFR006W	P43590	TRANSMEM 8..24; /note="Helical"; /evidence="ECO:0000255"	NA	NA	1	8	NA	NA	Exception	other	CP	536	528
gene:YFR009W-A	YFR009W-A	P0C5M9	NA	NA	NA	NA	NA	NA	NA	NA	other	NA	86	NA
gene:YFR010W-A	YFR010W-A	P0C5N0	TRANSMEM 9..29; /note="Helical"; /evidence="ECO:0000255"; TRANSMEM 42..62; /note="Helical"; /evidence="ECO:0000255"	NA	NA	2	9	NA	NA	Exception	other	NA	63	54
gene:YFR011C	YFR011C	P43594	NA	NA	NA	NA	NA	NA	NA	NA	other	CP	171	NA
gene:YFR012W-A	YFR012W-A	Q3E838	NA	NA	NA	NA	NA	NA	NA	Cytonuclear	Cytonuclear	UK	29	NA
gene:YFR016C	YFR016C	P43597	NA	NA	NA	NA	NA	NA	NA	Cytonuclear	Cytonuclear	UK	1234	NA
gene:YFR018C	YFR018C	P43599	NA	NA	NA	NA	NA	NA	NA	NA	other	ER	364	NA
gene:YFR032C-B	YFR032C-B	Q8TGU2	TRANSMEM 20..42; /note="Helical"; /evidence="ECO:0000255"	NA	NA	1	20	NA	NA	Exception	other	UK	88	68
gene:YFR034W-A	YFR034W-A	Q8TGR2	NA	SIGNAL 1..17; /evidence="ECO:0000255"	NA	NA	1	NA	NA	SS	ER-targeted	NA	96	95
gene:YFR035C	YFR035C	P43608	TRANSMEM 58..78; /note="Helical"; /evidence="ECO:0000255"; TRANSMEM 94..114; /note="Helical"; /evidence="ECO:0000255"	NA	NA	2	58	NA	NA	Exception	other	UK	115	57
gene:YFR036W-A	YFR036W-A	A0A023PZD0	TRANSMEM 1..21; /note="Helical"; /evidence="ECO:0000255"	NA	NA	1	1	NA	NA	Exception	other	NA	217	216
gene:YFR045W	YFR045W	P43617	TRANSMEM 12..32; /note="Helical; Name=1"; /evidence="ECO:0000255"; TRANSMEM 47..67; /note="Helical; Name=2"; /evidence="ECO:0000255"; TRANSMEM 100..120; /note="Helical; Name=3"; /evidence="ECO:0000255"; TRANSMEM 184..204; /note="Helical; Name=4"; /evidence="ECO:0000255"; TRANSMEM 222..242; /note="Helical; Name=5"; /evidence="ECO:0000255"; TRANSMEM 285..305; /note="Helical; Name=6"; /evidence="ECO…	NA	NA	6	12	NA	NA	Exception	other	MTM	310	298
gene:YFR052C-A	YFR052C-A	A0A023PZH4	TRANSMEM 58..80; /note="Helical"; /evidence="ECO:0000255"	NA	NA	1	58	NA	NA	Exception	other	NA	102	44
gene:YFR054C	YFR054C	P43622	NA	NA	NA	NA	NA	NA	NA	NA	other	UK	193	NA
gene:YFR056C	YFR056C	P43624	TRANSMEM 36..56; /note="Helical"; /evidence="ECO:0000255"; TRANSMEM 72..92; /note="Helical"; /evidence="ECO:0000255"	NA	NA	2	36	NA	NA	Exception	other	NA	123	87
gene:YFR057W	YFR057W	P43625	NA	NA	NA	NA	NA	NA	NA	Cytonuclear	Cytonuclear	UK	152	NA
gene:YGL006W-A	YGL006W-A	Q3E802	NA	NA	NA	NA	NA	NA	NA	Exception	other	UK	37	NA
gene:YGL007C-A	YGL007C-A	Q8TGU0	NA	NA	NA	NA	NA	NA	NA	Cytonuclear	Cytonuclear	UK	29	NA
gene:YGL014C-A	YGL014C-A	P0C5N1	NA	NA	NA	NA	NA	NA	NA	NA	other	NA	54	NA
gene:YGL015C	YGL015C	P33199	NA	NA	NA	NA	NA	NA	NA	Cytonuclear	Cytonuclear	UK	131	NA
gene:YGL034C	YGL034C	P53186	NA	NA	NA	NA	NA	NA	NA	NA	other	UK	122	NA
gene:YGL036W	YGL036W	P53185	NA	NA	NA	NA	NA	NA	NA	Cytonuclear	Cytonuclear	CP	910	NA
gene:YGL039W	YGL039W	P53183	NA	NA	NA	NA	NA	NA	NA	Cytonuclear	Cytonuclear	CP	349	NA
gene:YGL041C	YGL041C	P53182	TRANSMEM 13..32; /note="Helical"; /evidence="ECO:0000255"; TRANSMEM 42..64; /note="Helical"; /evidence="ECO:0000255"	NA	NA	2	13	NA	NA	Exception	other	NA	68	55
gene:YGL041C-B	YGL041C-B	Q3E750	TRANSMEM 19..39; /note="Helical"; /evidence="ECO:0000255"	NA	NA	1	19	NA	NA	TA	TA	ER	61	42
gene:YGL041W-A	YGL041W-A	P0C5N3	NA	NA	NA	NA	NA	NA	NA	Cytonuclear	Cytonuclear	MT	155	NA
gene:YGL042C	YGL042C	P53181	TRANSMEM 3..23; /note="Helical"; /evidence="ECO:0000255"; TRANSMEM 39..59; /note="Helical"; /evidence="ECO:0000255"	NA	NA	2	3	NA	NA	Exception	other	NA	102	99
gene:YGL052W	YGL052W	P53175	NA	NA	NA	NA	NA	NA	NA	NA	other	NA	102	NA
gene:YGL063C-A	YGL063C-A	Q8TGP0	NA	NA	NA	NA	NA	NA	NA	NA	other	NA	50	NA
gene:YGL072C	YGL072C	P53161	TRANSMEM 30..50; /note="Helical"; /evidence="ECO:0000255"	NA	NA	1	30	NA	NA	Exception	other	NA	120	90
gene:YGL074C	YGL074C	P53160	TRANSMEM 51..71; /note="Helical"; /evidence="ECO:0000255"; TRANSMEM 86..106; /note="Helical"; /evidence="ECO:0000255"	NA	NA	2	51	NA	NA	Exception	other	NA	109	58
gene:YGL081W	YGL081W	P53156	NA	NA	NA	NA	NA	NA	NA	mito	mito	UK	321	NA
gene:YGL082W	YGL082W	P53155	NA	NA	NA	NA	NA	NA	NA	Exception	other	CP	382	NA
gene:YGL088W	YGL088W	P53151	TRANSMEM 26..46; /note="Helical"; /evidence="ECO:0000255"; TRANSMEM 72..92; /note="Helical"; /evidence="ECO:0000255"	NA	NA	2	26	NA	NA	Exception	other	UK	122	96
gene:YGL101W	YGL101W	P53144	NA	NA	NA	NA	NA	NA	NA	NA	other	CP	216	NA
gene:YGL102C	YGL102C	P53143	NA	NA	NA	NA	NA	NA	NA	NA	other	NA	143	NA
gene:YGL108C	YGL108C	P53139	NA	NA	NA	NA	NA	NA	NA	Cytonuclear	Cytonuclear	CP	141	NA
gene:YGL109W	YGL109W	P53138	NA	NA	NA	NA	NA	NA	NA	NA	other	NA	108	NA
gene:YGL114W	YGL114W	P53134	TRANSMEM 28..48; /note="Helical"; /evidence="ECO:0000255"; TRANSMEM 134..154; /note="Helical"; /evidence="ECO:0000255"; TRANSMEM 254..274; /note="Helical"; /evidence="ECO:0000255"; TRANSMEM 353..373; /note="Helical"; /evidence="ECO:0000255"; TRANSMEM 449..469; /note="Helical"; /evidence="ECO:0000255"; TRANSMEM 472..492; /note="Helical"; /evidence="ECO:0000255"; TRANSMEM 564..584; /note="Helical";…	NA	NA	9	28	NA	NA	TMD	ER-targeted	PM	726	698
gene:YGL117W	YGL117W	P53133	NA	NA	NA	NA	NA	NA	NA	Cytonuclear	Cytonuclear	UK	266	NA
gene:YGL118C	YGL118C	P53132	NA	NA	NA	NA	NA	NA	NA	NA	other	UK	146	NA
gene:YGL123C-A	YGL123C-A	Q8TGP1	NA	NA	NA	NA	NA	NA	NA	NA	other	NA	77	NA
gene:YGL132W	YGL132W	P53126	NA	NA	NA	NA	NA	NA	NA	NA	other	NA	112	NA
gene:YGL138C	YGL138C	P53122	NA	NA	NA	NA	NA	NA	NA	Exception	other	UK	346	NA
gene:YGL140C	YGL140C	P53120	TRANSMEM 37..57; /note="Helical"; /evidence="ECO:0000255"; TRANSMEM 75..95; /note="Helical"; /evidence="ECO:0000255"; TRANSMEM 124..144; /note="Helical"; /evidence="ECO:0000255"; TRANSMEM 147..167; /note="Helical"; /evidence="ECO:0000255"; TRANSMEM 184..204; /note="Helical"; /evidence="ECO:0000255"; TRANSMEM 630..650; /note="Helical"; /evidence="ECO:0000255"; TRANSMEM 664..684; /note="Helical"; /…	NA	TOPO_DOM 1..36; /note="Cytoplasmic"; /evidence="ECO:0000255"; TOPO_DOM 58..74; /note="Extracellular"; /evidence="ECO:0000255"; TOPO_DOM 96..123; /note="Cytoplasmic"; /evidence="ECO:0000255"; TOPO_DOM 145..146; /note="Extracellular"; /evidence="ECO:0000255"; TOPO_DOM 168..183; /note="Cytoplasmic"; /evidence="ECO:0000255"; TOPO_DOM 205..629; /note="Extracellular"; /evidence="ECO:0000255"; TOPO_DOM …	12	37	Cytoplasmic	Extracellular	TMD	ER-targeted	ER	1220	1183
gene:YGL149W	YGL149W	P53116	TRANSMEM 62..82; /note="Helical"; /evidence="ECO:0000255"	SIGNAL 1..18; /evidence="ECO:0000255"	NA	1	1	NA	NA	SSTMD	ER-targeted	UK	102	101
gene:YGL152C	YGL152C	P53113	TRANSMEM 40..60; /note="Helical"; /evidence="ECO:0000255"; TRANSMEM 63..83; /note="Helical"; /evidence="ECO:0000255"; TRANSMEM 151..171; /note="Helical"; /evidence="ECO:0000255"; TRANSMEM 176..196; /note="Helical"; /evidence="ECO:0000255"	NA	NA	4	40	NA	NA	Exception	other	NA	226	186
gene:YGL159W	YGL159W	P53110	NA	NA	NA	NA	NA	NA	NA	Cytonuclear	Cytonuclear	UK	371	NA
gene:YGL165C	YGL165C	P53106	TRANSMEM 81..101; /note="Helical"; /evidence="ECO:0000255"	NA	NA	1	81	NA	NA	Exception	other	NA	193	112
gene:YGL176C	YGL176C	P46945	NA	NA	NA	NA	NA	NA	NA	Cytonuclear	Cytonuclear	UK	555	NA
gene:YGL177W	YGL177W	P53105	NA	NA	NA	NA	NA	NA	NA	NA	other	NA	116	NA
gene:YGL182C	YGL182C	P53103	NA	NA	NA	NA	NA	NA	NA	NA	other	NA	108	NA
gene:YGL185C	YGL185C	P53100	NA	NA	NA	NA	NA	NA	NA	Cytonuclear	Cytonuclear	CP	380	NA
gene:YGL188C	YGL188C	P53098	NA	NA	NA	NA	NA	NA	NA	NA	other	NA	58	NA
gene:YGL188C-A	YGL188C-A	Q8TGU1	NA	NA	NA	NA	NA	NA	NA	Cytonuclear	Cytonuclear	UK	47	NA
gene:YGL193C	YGL193C	P53097	NA	NA	NA	NA	NA	NA	NA	Cytonuclear	Cytonuclear	UK	104	NA
gene:YGL194C-A	YGL194C-A	Q2V2P6	TRANSMEM 12..32; /note="Helical"; /evidence="ECO:0000255"	NA	NA	1	12	NA	NA	TMD	ER-targeted	ER	81	69
gene:YGL199C	YGL199C	P53092	NA	NA	NA	NA	NA	NA	NA	NA	other	NA	157	NA
gene:YGL204C	YGL204C	P53089	TRANSMEM 20..40; /note="Helical"; /evidence="ECO:0000255"; TRANSMEM 59..79; /note="Helical"; /evidence="ECO:0000255"	NA	NA	2	20	NA	NA	TMD	ER-targeted	ER	102	82
gene:YGL214W	YGL214W	P53087	TRANSMEM 76..94; /note="Helical"; /evidence="ECO:0000255"	NA	NA	1	76	NA	NA	Exception	other	NA	162	86
gene:YGL217C	YGL217C	P53085	NA	NA	NA	NA	NA	NA	NA	NA	other	NA	114	NA
gene:YGL220W	YGL220W	P53082	NA	NA	NA	NA	NA	NA	NA	NA	other	CP	121	NA
gene:YGL230C	YGL230C	P53074	TRANSMEM 85..105; /note="Helical"; /evidence="ECO:0000255"	NA	NA	1	85	NA	NA	Exception	other	CP	148	63
gene:YGL235W	YGL235W	P53071	NA	NA	NA	NA	NA	NA	NA	Cytonuclear	Cytonuclear	UK	179	NA
gene:YGL239C	YGL239C	P53069	TRANSMEM 80..98; /note="Helical"; /evidence="ECO:0000255"	NA	NA	1	80	NA	NA	Exception	other	NA	105	25
gene:YGL242C	YGL242C	P53066	NA	NA	NA	NA	NA	NA	NA	Cytonuclear	Cytonuclear	UK	182	NA
gene:YGL258W-A	YGL258W-A	Q3E740	NA	NA	NA	NA	NA	NA	NA	Cytonuclear	Cytonuclear	UK	78	NA
gene:YGL260W	YGL260W	P53056	NA	NA	NA	NA	NA	NA	NA	Exception	other	UK	NA	NA
gene:YGL262W	YGL262W	P53054	NA	NA	NA	NA	NA	NA	NA	Cytonuclear	Cytonuclear	UK	176	NA
gene:YGR011W	YGR011W	P53205	NA	NA	NA	NA	NA	NA	NA	NA	other	NA	109	NA
gene:YGR015C	YGR015C	P53208	NA	NA	NA	NA	NA	NA	NA	NA	other	MT	329	NA
gene:YGR016W	YGR016W	P53209	TRANSMEM 56..76; /note="Helical"; /evidence="ECO:0000255"; TRANSMEM 81..101; /note="Helical"; /evidence="ECO:0000255"; TRANSMEM 124..144; /note="Helical"; /evidence="ECO:0000255"; TRANSMEM 150..170; /note="Helical"; /evidence="ECO:0000255"	NA	TOPO_DOM 1..55; /note="Cytoplasmic"; /evidence="ECO:0000255"; TOPO_DOM 77..80; /note="Extracellular"; /evidence="ECO:0000255"; TOPO_DOM 102..123; /note="Cytoplasmic"; /evidence="ECO:0000255"; TOPO_DOM 145..149; /note="Extracellular"; /evidence="ECO:0000255"; TOPO_DOM 171..190; /note="Cytoplasmic"; /evidence="ECO:0000255"	4	56	Cytoplasmic	Extracellular	TMD	ER-targeted	ER	191	135
gene:YGR017W	YGR017W	P53210	NA	NA	NA	NA	NA	NA	NA	Cytonuclear	Cytonuclear	CP	298	NA
gene:YGR018C	YGR018C	P53211	NA	NA	NA	NA	NA	NA	NA	Cytonuclear	Cytonuclear	UK	110	NA
gene:YGR021W	YGR021W	P53212	NA	NA	NA	NA	NA	NA	NA	mito	mito	MT	291	NA
gene:YGR022C	YGR022C	P53213	NA	NA	NA	NA	NA	NA	NA	NA	other	NA	110	NA
gene:YGR025W	YGR025W	P53216	NA	NA	NA	NA	NA	NA	NA	NA	other	UK	101	NA
gene:YGR026W	YGR026W	P53217	TRANSMEM 35..55; /note="Helical"; /evidence="ECO:0000255"; TRANSMEM 130..150; /note="Helical"; /evidence="ECO:0000255"; TRANSMEM 181..201; /note="Helical"; /evidence="ECO:0000255"; TRANSMEM 206..222; /note="Helical"; /evidence="ECO:0000255"	NA	TOPO_DOM 1..34; /note="Cytoplasmic"; /evidence="ECO:0000255"; TOPO_DOM 56..129; /note="Extracellular"; /evidence="ECO:0000255"; TOPO_DOM 151..180; /note="Cytoplasmic"; /evidence="ECO:0000255"; TOPO_DOM 202..205; /note="Extracellular"; /evidence="ECO:0000255"; TOPO_DOM 223..278; /note="Cytoplasmic"; /evidence="ECO:0000255"	4	35	Cytoplasmic	Extracellular	TMD	ER-targeted	PM	279	244
gene:YGR035C	YGR035C	P53222	NA	NA	NA	NA	NA	NA	NA	Cytonuclear	Cytonuclear	UK	117	NA
gene:YGR035W-A	YGR035W-A	Q45U48	NA	NA	NA	NA	NA	NA	NA	Exception	other	UK	74	NA
gene:YGR039W	YGR039W	P53225	NA	NA	NA	NA	NA	NA	NA	NA	other	UK	104	NA
gene:YGR045C	YGR045C	P53229	TRANSMEM 63..83; /note="Helical"; /evidence="ECO:0000255"	NA	NA	1	63	NA	NA	Exception	other	UK	121	58
gene:YGR050C	YGR050C	P53231	NA	NA	NA	NA	NA	NA	NA	Cytonuclear	Cytonuclear	UK	119	NA
gene:YGR051C	YGR051C	P53232	NA	NA	NA	NA	NA	NA	NA	NA	other	NA	108	NA
gene:YGR053C	YGR053C	P53234	NA	NA	NA	NA	NA	NA	NA	Cytonuclear	Cytonuclear	UK	284	NA
gene:YGR054W	YGR054W	P53235	NA	NA	NA	NA	NA	NA	NA	Cytonuclear	Cytonuclear	UK	643	NA
gene:YGR064W	YGR064W	P53240	NA	NA	NA	NA	NA	NA	NA	NA	other	NA	123	NA
gene:YGR066C	YGR066C	P53242	NA	NA	NA	NA	NA	NA	NA	Cytonuclear	Cytonuclear	UK	293	NA
gene:YGR067C	YGR067C	P53243	NA	NA	NA	NA	NA	NA	NA	Cytonuclear	Cytonuclear	NC	805	NA
gene:YGR068W-A	YGR068W-A	Q8TGN8	NA	NA	NA	NA	NA	NA	NA	NA	other	NA	32	NA
gene:YGR069W	YGR069W	P53245	TRANSMEM 27..47; /note="Helical"; /evidence="ECO:0000255"	NA	NA	1	27	NA	NA	Exception	other	NA	112	85
gene:YGR073C	YGR073C	P53247	TRANSMEM 1..21; /note="Helical"; /evidence="ECO:0000255"; TRANSMEM 103..123; /note="Helical"; /evidence="ECO:0000255"	NA	NA	2	1	NA	NA	Exception	other	NA	124	123
gene:YGR079W	YGR079W	P53249	NA	SIGNAL 1..27; /evidence="ECO:0000255"	NA	NA	1	NA	NA	SS	ER-targeted	UK	371	370
gene:YGR107W	YGR107W	P53263	NA	NA	NA	NA	NA	NA	NA	NA	other	NA	150	NA
gene:YGR111W	YGR111W	P53265	NA	NA	NA	NA	NA	NA	NA	Cytonuclear	Cytonuclear	CP	401	NA
gene:YGR114C	YGR114C	P53268	TRANSMEM 15..35; /note="Helical"; /evidence="ECO:0000255"; TRANSMEM 48..68; /note="Helical"; /evidence="ECO:0000255"; TRANSMEM 107..127; /note="Helical"; /evidence="ECO:0000255"	NA	NA	3	15	NA	NA	Exception	other	NA	130	115
gene:YGR115C	YGR115C	P53269	TRANSMEM 14..34; /note="Helical"; /evidence="ECO:0000255"; TRANSMEM 161..181; /note="Helical"; /evidence="ECO:0000255"; TRANSMEM 221..241; /note="Helical"; /evidence="ECO:0000255"	NA	NA	3	14	NA	NA	Exception	other	NA	260	246
gene:YGR117C	YGR117C	P53270	NA	NA	NA	NA	NA	NA	NA	Cytonuclear	Cytonuclear	CP	477	NA
gene:YGR121W-A	YGR121W-A	Q3E816	NA	NA	NA	NA	NA	NA	NA	Cytonuclear	Cytonuclear	UK	72	NA
gene:YGR122C-A	YGR122C-A	P0C5N2	NA	NA	NA	NA	NA	NA	NA	NA	other	NA	43	NA
[truncated: 4,728 more rows]
