# Supplementary material for: SRP orchestrates protein biogenesis beyond initial ER membrane targeting
Source: Nat Commun. 2026 Jun 16;17:5316. doi: 10.1038/s41467-026-74404-2 (PMC13272954; doi:10.1038/s41467-026-74404-2)
Supplement: Supplementary file 4 — Supplementary Data 2 [file 41467_2026_74404_MOESM4_ESM.xlsx]

## Sheet: Description
TableS2. HighConf_Annotation	Targeting and SRP binding annotations generated in the study via SeRP and solubleRP. Includes all genes with a read density higher than 0.4 and for which sigmoid detection was reproducible between two replicates.
gene	Standard name
Genenames_.locus.	Systematic Name
class	One of Cytonuclear, mito, TMD, SS , SSTMD, TA , Exception
pos1	Position of the N-terminus of 1st TMD or SP in amino acids
total_enrichment	Ratio of total normalized reads (RPKM) in IP to to the total translatome sample. Average of 2 replicates
lo_CI	Average SRP binding score for the gene (n=2). Corresponds to the enrichment value at the lower end of the 95% confidence interval of the highest IP/Total enrichment ratio across the CDS positions.
score_position	Amino acid position where highest SRP enrichment was detected (lo_CI)
sig_w_depl	Whether a sigmoid was detected based on the sigmoid detection algorithm and a threshold of 25% or more depletion after the determined onset. If detected, whether the depletion was more or less than 50%. Average of two WT soluble RP replicates used for analysis
onset_WT_avg	Onset of targeting (midpoint of the inflection point of the detected sigmoid)
depl_WT	Percent reduction of soluble reads with respect to the total translatome as a measure of targeting efficiency. Average of two WT replicates
depl_dSRP	Percent reduction of soluble reads with respect to the total translatome as a measure of targeting efficiency. Average of two SRP deletion replicates
depl_1_WT	Percent reduction of soluble reads with respect to the total translatome as a measure of targeting efficiency. WT replicate 1
depl_2_WT	Percent reduction of soluble reads with respect to the total translatome as a measure of targeting efficiency. WT replicate 2
depl_1_dSRP	Percent reduction of soluble reads with respect to the total translatome as a measure of targeting efficiency. SRPΔ replicate 1
depl_2_dSRP	Percent reduction of soluble reads with respect to the total translatome as a measure of targeting efficiency. SRPΔ replicate 2

## Sheet: S2HighConf_Annotation
gene	Genenames_.locus.	class	pos1	total_enrichment	lo_CI	score_position	sig_w_depl	onset_WT_avg	depl_WT	depl_dSRP	depl_1_WT	depl_2_WT	depl_1_dSRP	depl_2_dSRP
AAH1	YNL141W	Cytonuclear		0.515569	1.04508	151	1) no sigmoid
AAP1	YHR047C	Cytonuclear		0.862107	1.50588	123	1) no sigmoid
AAR2	YBL074C	Cytonuclear		1.10033	0.552522	212.5	1) no sigmoid
AAT1	YKL106W	mito		1.60553	4.77429	224.5	1) no sigmoid
ABD1	YBR236C	Cytonuclear		0.892474	1.88749	380	1) no sigmoid
ABF1	YKL112W	Cytonuclear		1.12757	3.33678	297.5	1) no sigmoid
ABF2	YMR072W	mito		0.302988	0.340351	59	1) no sigmoid
ABP1	YCR088W	Cytonuclear		0.457593	1.34322	145	1) no sigmoid
ABP140	YOR239W	Cytonuclear		0.354923	1.06155	596	1) no sigmoid
ABZ1	YNR033W	Cytonuclear		1.8954	4.2278	725	1) no sigmoid
ABZ2	YMR289W	Cytonuclear		0.782996	1.60801	305.5	1) no sigmoid
ACC1	YNR016C	Cytonuclear		3.65048	25.4299	312	1) no sigmoid
ACE2	YLR131C	Cytonuclear		1.07947	1.85563	506.5	1) no sigmoid
ACF2	YLR144C	Cytonuclear		1.79891	3.1008	685	1) no sigmoid
ACF4	YJR083C	Cytonuclear		0.315457	0.409825	93.5	1) no sigmoid
ACH1	YBL015W	mito		1.16574	3.04709	365.5	1) no sigmoid
ACK1	YDL203C	Cytonuclear		0.970358	1.71321	588.5	1) no sigmoid
ACL4	YDR161W			0.459645	0.556239	315	1) no sigmoid
ACM1	YPL267W	Cytonuclear		0.326835	0.698211	161.5	1) no sigmoid
ACO1	YLR304C	Exception		1.34517	3.2938	683.5	1) no sigmoid
ACO2	YJL200C	mito		1.6407	2.90073	483.5	1) no sigmoid
ACT1	YFL039C	Cytonuclear		1.43269	4.23644	181.5	1) no sigmoid	211	5		3	7	1
ADA2	YDR448W	Cytonuclear		1.74511	3.90651	403	1) no sigmoid
ADD66	YKL206C	Cytonuclear		1.0335	1.67921	212.5	1) no sigmoid
ADE1	YAR015W	Cytonuclear		0.515382	0.91703	206.5	1) no sigmoid
ADE12	YNL220W	Cytonuclear		0.710051	1.40515	339.5	1) no sigmoid
ADE13	YLR359W	Exception		0.910336	1.92236	198	1) no sigmoid
ADE16	YLR028C	Cytonuclear		0.954499	2.26506	590.5	1) no sigmoid
ADE2	YOR128C	Cytonuclear		1.18148	2.42679	488	1) no sigmoid
ADE3	YGR204W	Cytonuclear		0.768257	2.15001	286.5	1) no sigmoid
ADE4	YMR300C	Cytonuclear		1.49069	4.48319	403	1) no sigmoid
ADE5,7	YGL234W	Cytonuclear		0.742636	2.80823	724	1) no sigmoid
ADE6	YGR061C	Cytonuclear		1.87107	3.56608	840	1) no sigmoid
ADE8	YDR408C	Exception		0.565579	0.599082	126	1) no sigmoid
ADF1	YCL058W-A	Cytonuclear		0.490438	0.639354	19	1) no sigmoid
ADH1	YOL086C	Cytonuclear		0.865676	2.1287	263	1) no sigmoid	152	5		5	5	7
ADH3	YMR083W	mito		0.77688	1.96091	298.5	1) no sigmoid
ADH5	YBR145W	Cytonuclear		0.942357	2.21495	311	1) no sigmoid
ADH6	YMR318C	Cytonuclear		1.07867	2.15458	328	1) no sigmoid
ADI1	YMR009W	Cytonuclear		0.309122	0.242092	133.5	1) no sigmoid
ADK2	YER170W	mito		0.439943	0.203398	169.5	1) no sigmoid
ADO1	YJR105W	Cytonuclear		0.888508	2.4261	306.5	1) no sigmoid
ADP1	YCR011C	SSTMD	1	10.7445	119.202	875.5	3) >50%	151	87	52.5	80	94	43	62
ADR1	YDR216W	Exception		1.84879	3.4879	1076	1) no sigmoid
AEP1	YMR064W	mito		1.58912	2.17745	281	1) no sigmoid
AFG1	YEL052W	mito		1.18203	1.6109	287	3) >50%	232	64.5	8.5	68	61	7	10
AFG2	YLR397C	Cytonuclear		0.939567	1.86701	526.5	1) no sigmoid
AFG3	YER017C	mito	116	1.49601	3.75085	287	3) >50%	337	58.5	23	53	64	20	26
AFT1	YGL071W	Cytonuclear		0.826697	2.01307	594.5	1) no sigmoid
AFT2	YPL202C	Cytonuclear		0.52836	0.528087	298	1) no sigmoid
AGA2	YGL032C	SS	1	7.55774	3.62844	35.5	1) no sigmoid
AGE1	YDR524C	Cytonuclear		1.74718	2.86549	387.5	1) no sigmoid
AGE2	YIL044C	Cytonuclear		0.366853	0.469201	135.5	1) no sigmoid
AGP1	YCL025C	TMD	125	5.78217	30.2545	266.5	3) >50%	249	73.5		53	94	2
AGP2	YBR132C	TMD	95	2.73764	5.79055	241	3) >50%	200	80.5	23.5	70	91	28	19
AHA1	YDR214W	Cytonuclear		0.525126	0.908954	152.5	1) no sigmoid
AHC1	YOR023C	Cytonuclear		1.86041	6.94964	488	1) no sigmoid
AHC2	YCR082W	Cytonuclear		0.377171	0.420202	55.5	1) no sigmoid
AHK1	YDL073W	Cytonuclear		2.81411	2.35877	485	1) no sigmoid
AHP1	YLR109W	Cytonuclear		0.715681	1.9617	116.5	1) no sigmoid	136	11.5	4	17	6	3	5
AIM10	YER087W	Cytonuclear		1.71481	3.6335	157.5	1) no sigmoid
AIM11	YER093C-A	Exception	20	0.667564	0.681623	127	1) no sigmoid
AIM14	YGL160W	TMD	21	2.38064	11.0249	123.5	3) >50%	192	79	32	65	93	25	39
AIM17	YHL021C	mito		1.13973	2.5291	412.5	1) no sigmoid
AIM18	YHR198C	mito		1.32427	2.33371	226.5	1) no sigmoid
AIM19	YIL087C	mito	31	0.563634	0.975868	155	1) no sigmoid
AIM2	YAL049C	Cytonuclear		1.33559	2.25448	200	1) no sigmoid
AIM21	YIR003W	Cytonuclear		0.412835	1.05805	423.5	1) no sigmoid
AIM22	YJL046W	Cytonuclear		0.971449	1.32521	200.5	1) no sigmoid
AIM24	YJR080C	mito		1.33246	2.81826	259	1) no sigmoid
AIM25	YJR100C	Cytonuclear		1.34115	2.16812	247	1) no sigmoid
AIM29	YKR074W	Cytonuclear		0.241982	0.159456	114	1) no sigmoid
AIM3	YBR108W	Cytonuclear		1.1907	3.0381	742.5	1) no sigmoid
AIM34	YMR003W	mito	172	0.558601	0.679139	165	1) no sigmoid
AIM36	YMR157C	mito	64	1.5743	1.79236	179.5	1) no sigmoid
AIM4	YBR194W	Cytonuclear		0.189627	0.202623	28.5	1) no sigmoid
AIM44	YPL158C	Cytonuclear		0.742362	1.77058	699.5	1) no sigmoid
AIM45	YPR004C	mito		1.06461	3.56274	311.5	1) no sigmoid
AIM46	YHR199C	mito		1.46477	1.96191	213	1) no sigmoid
AIM6	YDL237W	SS	1	1.05793	1.76079	352	3) >50%	76	82	39	73	91	35	43
AIM7	YDR063W	Cytonuclear		0.266282	0.171208	61.5	1) no sigmoid
AIM9	YER080W	mito		0.792579	1.1081	363.5	1) no sigmoid	517				38		2
AIP1	YMR092C	Cytonuclear		1.8997	4.02208	478	1) no sigmoid
AIR1	YIL079C	Cytonuclear		0.387323	0.614475	282	1) no sigmoid
AIR2	YDL175C	Cytonuclear		0.410777	0.60358	305.5	1) no sigmoid
AKL1	YBR059C	Cytonuclear		1.20246	1.64083	328.5	1) no sigmoid
AKR1	YDR264C	TMD	322	2.1737	9.74564	449.5	3) >50%	431	79.5		74	85		3
ALA1	YOR335C	Cytonuclear		0.909662	1.98407	226	1) no sigmoid
ALB1	YJL122W	Cytonuclear		0.335193	0.472574	160.5	1) no sigmoid
ALD2	YMR170C	Cytonuclear		1.3046	2.05225	456	1) no sigmoid
ALD4	YOR374W	mito		1.52035	3.53724	380.5	1) no sigmoid
ALD5	YER073W	mito		1.31864	2.81006	466	1) no sigmoid
ALD6	YPL061W	Cytonuclear		1.47911	3.12353	470.5	1) no sigmoid
ALE1	YOR175C	TMD	20	2.08202	7.83788	118	3) >50%	126	88.5	33	83	94	36	30
ALG1	YBR110W	TMD	8	7.88384	63.3501	70.5	3) >50%	80	82	23.5	77	87	10	37
ALG11	YNL048W	TMD	21	1.5865	2.67814	168	3) >50%	182	84.5	12.5	77	92	17	8
ALG12	YNR030W	TMD	3	1.64071	4.96427	116.5	3) >50%	116	90	19	85	95	19	19
ALG13	YGL047W	Cytonuclear		1.30542	2.48978	154	1) no sigmoid
ALG14	YBR070C	TMD	8	1.64854	3.54846	144.5	3) >50%	106	74		76	72	13
ALG2	YGL065C	TMD	64	2.64342	5.64965	205	3) >50%	184	54		62	46		13
ALG3	YBL082C	TMD	42	3.77106	22.3396	170.5	3) >50%	180	77.5	5	65	90	0	10
ALG5	YPL227C	TMD	13	1.53209	2.65709	172	3) >50%	122	83	33.5	77	89	31	36
ALG6	YOR002W	TMD	36	1.42937	2.18821	391	3) >50%	142	87		80	94		6
ALG7	YBR243C	TMD	24	1.37808	4.66882	196.5	3) >50%	66	87		82	92		43
ALG8	YOR067C	TMD	43	3.73705	46.9671	107.5	3) >50%	176	90		84	96
ALG9	YNL219C	TMD	8	1.7945	8.11831	142	3) >50%	75	93	28.5	90	96	21	36
ALK1	YGL021W	Cytonuclear		1.36358	3.20185	490	1) no sigmoid
ALK2	YBL009W	Cytonuclear		1.35724	4.62287	663.5	1) no sigmoid
ALO1	YML086C	mito		1.17971	2.94374	493.5	3) >50%	391	62.5	45.5	55	70	40	51
ALR1	YOL130W	TMD	744	1.11754	3.76331	777.5	1) no sigmoid
ALT1	YLR089C	Cytonuclear		0.869893	2.05635	457.5	1) no sigmoid
ALT2	YDR111C	Cytonuclear		0.892578	1.1578	427.5	1) no sigmoid
ALY1	YKR021W	Cytonuclear		1.61413	2.94095	266	1) no sigmoid
ALY2	YJL084C	Cytonuclear		1.77746	1.27579	1030	1) no sigmoid
AMD1	YML035C	Cytonuclear		0.994836	2.45623	575.5	1) no sigmoid
AME1	YBR211C	Cytonuclear		0.414357	0.365718	273.5	1) no sigmoid
AMN1	YBR158W	Cytonuclear		1.68038	2.86974	462	1) no sigmoid
ANB1	YJR047C	Cytonuclear		0.253499	0.419816	143	1) no sigmoid
ANP1	YEL036C	TMD	16	15.7429	114.751	86	3) >50%	80	83.5	31	75	92	32	30
ANR2	YKL047W			1.37293	2.7622	392	1) no sigmoid
ANT1	YPR128C	Exception	1	0.464795	0.436399	126	1) no sigmoid
ANY1	YMR010W	TMD	52	1.4926	4.66267	178	3) >50%	152	78.5		76	81
AOS1	YPR180W	Cytonuclear		1.05817	1.59997	245	1) no sigmoid
APA1	YCL050C	Cytonuclear		0.570036	1.56445	297.5	1) no sigmoid
APA2	YDR530C	Cytonuclear		0.865889	1.51821	190	1) no sigmoid
APC11	YDL008W	Cytonuclear		2.83101	19.055	156.5	1) no sigmoid
APC9	YLR102C	Cytonuclear		0.370061	0.568261	146.5	1) no sigmoid
APD1	YBR151W	Cytonuclear		0.858363	2.09839	224	1) no sigmoid
APE2	YKL157W	mito		0.614759	0.930454	823	1) no sigmoid
APE3	YBR286W	SS	1	0.812961	1.64349	472	3) >50%	252	83	73	80	86	71	75
APE4	YHR113W			0.943114	1.61951	230.5	1) no sigmoid
APJ1	YNL077W	Cytonuclear		1.13398	2.10039	440	1) no sigmoid
APL1	YJR005W	Cytonuclear		1.25023	1.85257	576.5	1) no sigmoid
APL2	YKL135C	Cytonuclear		1.20164	3.06558	407	1) no sigmoid
APL3	YBL037W	Cytonuclear		1.73175	2.68415	626	1) no sigmoid
APL4	YPR029C	Cytonuclear		1.3587	2.3643	606	1) no sigmoid
APL5	YPL195W	Cytonuclear		1.56278	1.87314	474.5	1) no sigmoid
APL6	YGR261C	Cytonuclear		1.38443	2.24817	740.5	1) no sigmoid
APM1	YPL259C	Cytonuclear		1.46348	1.97231	153	1) no sigmoid
APM2	YHL019C	Cytonuclear		1.76963	2.22802	297	1) no sigmoid
APM4	YOL062C	Cytonuclear		1.39329	1.99197	433	1) no sigmoid
APN1	YKL114C	mito		0.64142	1.23157	299	1) no sigmoid
APQ12	YIL040W	Exception	40	1.17656	3.57145	71.5	3) >50%	84	58.5		55	62
APS1	YLR170C	Cytonuclear		0.365636	0.404999	150	1) no sigmoid
APS2	YJR058C	Cytonuclear		2.18411	7.04776	93.5	1) no sigmoid
APS3	YJL024C	Cytonuclear		1.35782	5.64581	148.5	1) no sigmoid
APT1	YML022W	Cytonuclear		0.800786	2.0085	161	1) no sigmoid
APT2	YDR441C	Cytonuclear		0.763992	1.54641	175	1) no sigmoid
AQR1	YNL065W	TMD	100	13.4809	188.926	168.5	3) >50%	235	88		85	91		6
ARA1	YBR149W	Cytonuclear		0.648928	1.3255	270.5	1) no sigmoid
ARA2	YMR041C	Cytonuclear		1.5955	2.08865	330	1) no sigmoid
ARB1	YER036C	Cytonuclear		0.846033	2.04915	553	1) no sigmoid
ARC1	YGL105W	Cytonuclear		0.386171	0.798315	339	1) no sigmoid
ARC15	YIL062C	Cytonuclear		0.283442	0.290192	14	1) no sigmoid
ARC18	YLR370C	Cytonuclear		0.944447	2.19131	158	1) no sigmoid
ARC19	YKL013C	Cytonuclear		0.54772	1.40649	156.5	1) no sigmoid
ARC35	YNR035C	Cytonuclear		0.869012	1.90765	215.5	1) no sigmoid
ARC40	YBR234C	Cytonuclear		0.950112	2.46428	367	1) no sigmoid
ARD1	YHR013C	Cytonuclear		1.25325	2.51342	143.5	1) no sigmoid
ARE1	YCR048W	TMD	182	5.09817	56.571	307	3) >50%	296	77.5		65	90		10
ARE2	YNR019W	TMD	215	1.0796	4.76804	288	3) >50%	324	89		87	91		3
ARF1	YDL192W	Cytonuclear		2.94964	16.3168	119	1) no sigmoid	26	7.5	8	0	15	1	15
ARF2	YDL137W	Cytonuclear		2.6656	13.1692	118.5	1) no sigmoid
ARF3	YOR094W	Cytonuclear		0.829694	2.17974	115	1) no sigmoid
ARG1	YOL058W	Cytonuclear		3.37777	6.35921	210	1) no sigmoid
ARG4	YHR018C	Cytonuclear		0.409482	0.952342	450.5	1) no sigmoid
ARG5,6	YER069W	mito		0.934682	1.78831	710.5	1) no sigmoid
ARG7	YMR062C	mito		0.68508	2.12642	319	1) no sigmoid
ARG80	YMR042W			0.398635	0.443418	92	1) no sigmoid
ARG82	YDR173C	Cytonuclear		1.09649	1.46641	260.5	1) no sigmoid
ARH1	YDR376W	mito		1.70001	2.84683	414	3) >50%	251	52.5		55	50	32
ARI1	YGL157W	Cytonuclear		0.681358	1.10881	311	1) no sigmoid
ARK1	YNL020C	Cytonuclear		1.58203	2.17232	416.5	1) no sigmoid
ARL1	YBR164C	Cytonuclear		1.69317	4.59705	117.5	1) no sigmoid
ARL3	YPL051W	Cytonuclear		1.00223	1.2641	187	1) no sigmoid
ARN1	YHL040C	TMD	71	1.66947	6.06412	145.5	3) >50%	184	89	20.5	82	96	20	21
ARN2	YHL047C	TMD	71	29.2852	449.616	138.5	3) >50%	161	91	18.5	85	97	10	27
ARO1	YDR127W	Cytonuclear		1.61654	3.36876	801	1) no sigmoid
ARO10	YDR380W			1.82797	4.32369	417.5	1) no sigmoid
ARO2	YGL148W	Cytonuclear		0.993359	2.95892	336.5	1) no sigmoid
ARO3	YDR035W	Cytonuclear		1.05791	1.81186	247	1) no sigmoid
ARO8	YGL202W	Cytonuclear		1.46512	2.99504	268	1) no sigmoid
ARO9	YHR137W	Cytonuclear		1.31434	2.51368	441.5	1) no sigmoid
ARP2	YDL029W	Cytonuclear		1.52882	2.9839	232	1) no sigmoid
ARP3	YJR065C	Cytonuclear		1.29524	3.07161	376.5	1) no sigmoid
ARP4	YJL081C	Cytonuclear		2.32772	4.23166	401	1) no sigmoid
ARP5	YNL059C	Cytonuclear		1.52998	2.68161	577.5	1) no sigmoid
ARP6	YLR085C	Cytonuclear		1.12023	1.3166	283	1) no sigmoid
ARP7	YPR034W	Cytonuclear		1.88285	6.72012	280	1) no sigmoid
ARP8	YOR141C	Cytonuclear		0.883276	2.85219	813	1) no sigmoid
ARP9	YMR033W	Cytonuclear		1.39682	2.89212	140.5	1) no sigmoid
ARR1	YPR199C	Cytonuclear		2.11053	11.5592	143	1) no sigmoid
ART5	YGR068C	Cytonuclear		2.08355	3.12829	395	1) no sigmoid
ARX1	YDR101C	Cytonuclear		1.58699	3.2825	561.5	1) no sigmoid
ASC1	YMR116C	Cytonuclear		1.02684	2.02424	241.5	1) no sigmoid	152	4		5	3
ASF1	YJL115W	Cytonuclear		1.03753	2.15353	166	1) no sigmoid
ASG1	YIL130W	Exception		0.878032	1.4822	532	1) no sigmoid
ASI1	YMR119W	Exception	70	4.74617	2.18856	161.5	3) >50%	152	74.5	20	63	86	12	28
ASI3	YNL008C	Exception	79	1.83622	3.70162	131.5	3) >50%	202	86	25.5	82	90	25	26
ASK1	YKL052C	Cytonuclear		0.996425	1.02613	45	1) no sigmoid
ASK10	YGR097W	Cytonuclear		1.06542	2.16533	860	1) no sigmoid
ASM4	YDL088C	Cytonuclear		0.651212	1.78104	423	1) no sigmoid
ASN1	YPR145W	Cytonuclear		1.13863	2.72009	549.5	1) no sigmoid
ASN2	YGR124W	Cytonuclear		1.00711	1.91341	556	1) no sigmoid
ASP1	YDR321W	Cytonuclear		1.46306	2.64037	370	1) no sigmoid
ASP3-2	YLR157C	SS	1	11.2212	10.2722	296	1) no sigmoid
AST1	YBL069W	Cytonuclear		0.908061	2.78729	311	1) no sigmoid
AST2	YER101C	Exception		0.835774	1.94703	173	1) no sigmoid
ATC1	YDR184C	Cytonuclear		0.349614	0.456808	265	1) no sigmoid
ATE1	YGL017W	Cytonuclear		1.79558	2.30057	410	1) no sigmoid
ATF1	YOR377W	Cytonuclear		1.56633	2.89158	487.5	1) no sigmoid
ATF2	YGR177C	Cytonuclear		2.72491	0.852055	197	1) no sigmoid
ATG13	YPR185W	Cytonuclear		1.61503	3.78796	354.5	1) no sigmoid
ATG15	YCR068W	TMD	15	1.82776	2.94968	432	3) >50%	106	82.5	44.5	75	90	31	58
ATG18	YFR021W	Cytonuclear		1.90525	3.01632	147.5	1) no sigmoid
ATG19	YOL082W	Cytonuclear		1.83926	2.6445	365	1) no sigmoid
ATG20	YDL113C	Cytonuclear		0.887692	2.01773	207	1) no sigmoid
ATG21	YPL100W	Cytonuclear		2.32993	11.2061	313.5	1) no sigmoid
ATG26	YLR189C	Cytonuclear		1.61791	2.79911	531	1) no sigmoid
ATG27	YJL178C	SSTMD	1	1.64676	3.12099	235.5	3) >50%	152	71	54.5	65	77	55	54
ATG3	YNR007C	Cytonuclear		1.02807	2.24467	235.5	1) no sigmoid
ATG33	YLR356W	mito	10	1.00889	1.62117	111.5	1) no sigmoid
ATG41	YPL250C			0.283649	0.375836	28.5	1) no sigmoid
ATG8	YBL078C	Cytonuclear		0.360705	0.223873	57	1) no sigmoid
ATM1	YMR301C	mito	111	1.00593	4.79671	315.5	3) >50%	190	75	36.5	73	77	41	32
ATO3	YDR384C	TMD	85	2.97293	10.033	237.5	3) >50%	180	80	3	72	88	3	3
ATP1	YBL099W	mito		0.687634	1.98887	414	1) no sigmoid
ATP10	YLR393W	mito		0.897523	1.86914	209.5	1) no sigmoid
ATP11	YNL315C	mito		0.521763	1.10001	289	1) no sigmoid
ATP12	YJL180C	Cytonuclear		1.37563	3.324	305.5	1) no sigmoid
ATP14	YLR295C	mito		0.398918	0.397066	107.5	1) no sigmoid
ATP15	YPL271W	mito		0.299639	0.22407	53.5	1) no sigmoid
ATP16	YDL004W	Cytonuclear		0.272749	0.28165	20.5	1) no sigmoid
ATP19	YOL077W-A	mito	15	0.34846	0.336643	20.5	1) no sigmoid
ATP2	YJR121W	mito		0.96449	1.67212	347	1) no sigmoid
ATP23	YNR020C	Cytonuclear		0.599834	0.681967	135	1) no sigmoid
ATP3	YBR039W	mito		0.484549	0.69373	207.5	1) no sigmoid
ATP4	YPL078C	mito		0.951505	1.68469	192.5	1) no sigmoid
ATP5	YDR298C	mito		0.28882	0.271646	96	1) no sigmoid
ATP7	YKL016C	mito		0.298025	0.336928	77.5	1) no sigmoid
ATS1	YAL020C	Cytonuclear		2.86444	3.69631	261	1) no sigmoid
ATX1	YNL259C	Cytonuclear		0.362007	0.250302	66	1) no sigmoid
ATX2	YOR079C	TMD	3	1.15011	2.579	61	3) >50%	57	86.5	61	82	91	50	72
AUR1	YKL004W	TMD	42	4.10092	41.8323	117	3) >50%	114	83	24	78	88	16	32
AVL9	YLR114C	Cytonuclear		1.85064	3.76319	468	1) no sigmoid
AVT1	YJR001W	TMD	209	1.41768	3.8038	289.5	3) >50%	310	87	6	83	91	9	3
AVT3	YKL146W	TMD	302	1.7035	3.14158	529	3) >50%	437	74		61	87
AVT4	YNL101W	TMD	243	1.95476	5.85698	414	3) >50%	366	64	23.5	44	84	30	17
AVT5	YBL089W	TMD	8	3.91032	11.2429	342	3) >50%	176	73	31.5	65	81	16	47
AVT6	YER119C	TMD	8	2.92024	8.00439	234.5	3) >50%	138	83	13.5	78	88	1	26
AVT7	YIL088C	TMD	7	3.96687	35.8521	99.5	3) >50%	104	91	14	88	94	20	8
AXL1	YPR122W	Cytonuclear		2.39931	4.98439	629.5	1) no sigmoid
AXL2	YIL140W	SSTMD	1	1.26628	10.5822	124.5	3) >50%	155	72	50.5	75	69	51	50
AYR1	YIL124W	Exception		0.528112	0.996461	159.5	1) no sigmoid
AZF1	YOR113W	Cytonuclear		0.524661	0.793307	530	1) no sigmoid
BAP2	YBR068C	TMD	100	33.7226	342.843	205.5	3) >50%	230	87		83	91		2
BAP3	YDR046C	TMD	96	8.75944	58.3157	201	3) >50%	244	86	8	79	93	2	14
BAS1	YKR099W	Cytonuclear		0.527001	1.1542	324	1) no sigmoid
BAT2	YJR148W	Cytonuclear		1.11681	2.1584	213	1) no sigmoid
BBC1	YJL020C	Cytonuclear		0.482118	1.35752	1090.5	1) no sigmoid
BCD1	YHR040W	Cytonuclear		1.27953	1.98748	313	1) no sigmoid
BCH1	YMR237W	Cytonuclear		1.33111	1.93029	484	1) no sigmoid
BCH2	YKR027W	Cytonuclear		2.43845	3.89984	708	1) no sigmoid
BCK1	YJL095W	Cytonuclear		1.35783	4.03465	1201	1) no sigmoid
BCK2	YER167W	Cytonuclear		0.892804	1.39256	712.5	1) no sigmoid
BCP1	YDR361C	Cytonuclear		0.600958	1.20648	276.5	1) no sigmoid
BCS1	YDR375C	mito	45	1.23586	2.81269	338.5	1) no sigmoid
BCY1	YIL033C	Cytonuclear		0.54537	0.754243	286.5	1) no sigmoid
BDF1	YLR399C	Cytonuclear		0.330186	0.588879	172.5	1) no sigmoid
BDF2	YDL070W	Exception		0.593389	1.09808	245.5	1) no sigmoid
BDH1	YAL060W	Cytonuclear		1.35268	2.79701	359	1) no sigmoid
BDP1	YNL039W	Cytonuclear		0.525872	1.90632	212.5	1) no sigmoid
BEM1	YBR200W	Cytonuclear		1.08471	3.33542	260	1) no sigmoid
BEM2	YER155C	Exception		2.26349	5.53698	2098.5	1) no sigmoid
BEM3	YPL115C	Cytonuclear		0.838109	1.27612	573	1) no sigmoid
BEM4	YPL161C	Cytonuclear		2.23056	1.21883	297.5	1) no sigmoid
BER1	YLR412W	Cytonuclear		1.4647	2.22004	167	1) no sigmoid
BET1	YIL004C	TA	118	0.533343	0.416916	84.5	1) no sigmoid
BET2	YPR176C	Cytonuclear		1.49693	2.33683	175.5	1) no sigmoid
BET3	YKR068C	Cytonuclear		0.616033	0.83497	181.5	1) no sigmoid
BET4	YJL031C	Cytonuclear		0.725166	1.91129	296	1) no sigmoid
BET5	YML077W	Cytonuclear		1.73459	2.96521	115.5	1) no sigmoid
BFR2	YDR299W	Cytonuclear		0.325067	0.546775	458.5	1) no sigmoid
BGL2	YGR282C	SS	1	0.952587	2.32476	149	3) >50%	177	82.5	76	80	85	73	79
BIK1	YCL029C	Cytonuclear		0.38137	0.532308	173.5	1) no sigmoid
BIL1	YOR304C-A	Cytonuclear		2.13913	5.5244	62.5	1) no sigmoid
BIM1	YER016W	Cytonuclear		0.612757	0.84706	256	1) no sigmoid
BIO2	YGR286C	mito		1.11472	11.6395	241	1) no sigmoid
BLI1	YKL061W	Cytonuclear		0.337824	0.114842	43	1) no sigmoid
BLM10	YFL007W	Exception		1.37667	2.45445	788	1) no sigmoid
BLS1	YLR408C	Cytonuclear		0.342974	0.21261	55	1) no sigmoid
BMH2	YDR099W	Cytonuclear		0.371722	0.73039	236.5	1) no sigmoid
BMS1	YPL217C	Cytonuclear		0.858328	1.44262	440	1) no sigmoid
BMT2	YBR141C			0.536695	1.50645	326.5	1) no sigmoid
BMT5	YIL096C			0.485183	0.618917	256.5	1) no sigmoid
BNA1	YJR025C	Cytonuclear		0.498765	1.22603	169	1) no sigmoid
BNA3	YJL060W	mito		1.72961	19.883	284.5	1) no sigmoid
BNA4	YBL098W	mito		0.826388	1.95066	196.5	1) no sigmoid
BNA5	YLR231C	Cytonuclear		2.30582	23.253	333	1) no sigmoid
BNA6	YFR047C	Cytonuclear		1.10981	1.5834	223.5	1) no sigmoid
BNA7	YDR428C	Cytonuclear		0.89097	1.49363	204.5	1) no sigmoid
BNI1	YNL271C	Cytonuclear		1.25547	3.8672	570.5	1) no sigmoid
BNI4	YNL233W	Cytonuclear		0.734022	1.19387	463.5	1) no sigmoid
BNI5	YNL166C	Cytonuclear		0.33813	0.212953	175.5	1) no sigmoid
BOI1	YBL085W	Cytonuclear		1.02809	1.99157	732.5	1) no sigmoid
BOI2	YER114C	Cytonuclear		0.464212	0.612344	714.5	1) no sigmoid
BOL1	YAL044W-A			0.407968	0.342752	27	1) no sigmoid
BOL3	YAL046C			0.287996	0.156965	24.5	1) no sigmoid
BOR1	YNL275W	TMD	85	2.05115	5.52152	213.5	3) >50%	196	82.5	27.5	77	88	24	31
BOS1	YLR078C	TA	223	0.332198	0.299358	145.5	1) no sigmoid
BPL1	YDL141W	Cytonuclear		1.88464	4.18672	508	1) no sigmoid
BPT1	YLL015W	TMD	30	5.29583	91.7237	169.5	3) >50%	102	91	56.5	87	95	64	49
BRE1	YDL074C	Cytonuclear		0.72686	1.48234	126.5	1) no sigmoid
BRE2	YLR015W	Cytonuclear		1.40609	2.07765	254	1) no sigmoid
BRE5	YNR051C	Cytonuclear		1.29992	2.27899	275	1) no sigmoid
BRF1	YGR246C	Cytonuclear		0.917022	1.08464	552	1) no sigmoid
BRL1	YHR036W	Exception	300	1.15318	5.31935	398	3) >50%	300	66	7.5	59	73	1	14
BRN1	YBL097W	Cytonuclear		1.7202	2.53914	389.5	1) no sigmoid
BRO1	YPL084W	Cytonuclear		1.46234	2.91067	240.5	1) no sigmoid
BRR2	YER172C	Cytonuclear		1.74486	4.4532	1526.5	1) no sigmoid
BRR6	YGL247W	Exception	54	1.40879	4.78718	153.5	1) no sigmoid
BRX1	YOL077C	Cytonuclear		0.891155	2.49137	195.5	1) no sigmoid
BSC6	YOL137W	TMD	73	13.4062	103.114	184	3) >50%	186	89.5	32.5	84	95	29	36
BSP1	YPR171W	Cytonuclear		0.681258	1.53853	430.5	1) no sigmoid
BTN2	YGR142W	Cytonuclear		1.55181	3.12604	346.5	1) no sigmoid
BTS1	YPL069C	mito		0.721559	1.02522	147.5	1) no sigmoid
BTT1	YDR252W	Cytonuclear		0.228329	0.33586	71.5	1) no sigmoid
BUB3	YOR026W	Cytonuclear		1.70412	3.59904	274.5	1) no sigmoid
BUD13	YGL174W	Cytonuclear		0.38698	0.129445	97.5	1) no sigmoid
BUD14	YAR014C	Cytonuclear		0.504874	1.35141	517	1) no sigmoid
BUD16	YEL029C	Cytonuclear		1.22574	1.8604	212.5	1) no sigmoid
BUD17	YNR027W	Cytonuclear		1.73285	2.73353	140.5	1) no sigmoid
BUD2	YKL092C	Exception		1.51681	1.2138	595	1) no sigmoid
BUD20	YLR074C	Cytonuclear		0.308103	0.404299	92	1) no sigmoid
BUD21	YOR078W	Cytonuclear		0.256648	0.280376	36.5	1) no sigmoid
BUD22	YMR014W	Cytonuclear		0.33802	0.451474	210	1) no sigmoid
BUD23	YCR047C	Cytonuclear		1.12824	1.86723	219	1) no sigmoid
BUD27	YFL023W	Cytonuclear		0.642957	2.51578	103.5	1) no sigmoid
BUD3	YCL014W	Cytonuclear		2.10876	4.31837	827.5	1) no sigmoid
BUD31	YCR063W	Cytonuclear		0.526783	1.05254	135.5	1) no sigmoid
BUD32	YGR262C	Cytonuclear		0.901171	1.33475	195.5	1) no sigmoid
BUD4	YJR092W	Cytonuclear		0.804753	2.17575	1223.5	1) no sigmoid
BUD6	YLR319C	Cytonuclear		0.602683	0.455917	730.5	1) no sigmoid
BUD7	YOR299W	Cytonuclear		2.08932	3.69051	622.5	1) no sigmoid
BUL1	YMR275C	Cytonuclear		1.59041	2.02648	752.5	1) no sigmoid
BUL2	YML111W	Cytonuclear		1.72182	3.73129	597.5	1) no sigmoid
BUR2	YLR226W	Cytonuclear		0.544245	1.05339	183	1) no sigmoid
BUR6	YER159C	Cytonuclear		0.612398	0.607421	52	1) no sigmoid
BXI1	YNL305C	TMD	54	13.3152	94.1296	143.5	3) >50%	138	83		75	91
BYE1	YKL005C	Cytonuclear		0.689115	1.58054	559.5	1) no sigmoid
BZZ1	YHR114W	Cytonuclear		0.550778	1.33392	574.5	1) no sigmoid
CAB1	YDR531W	Cytonuclear		1.126	2.19074	259.5	1) no sigmoid
CAB2	YIL083C	Cytonuclear		1.05615	1.95375	289.5	1) no sigmoid
CAB3	YKL088W	Cytonuclear		0.54638	1.39264	535.5	1) no sigmoid
CAB4	YGR277C	Cytonuclear		2.05911	3.65766	141.5	1) no sigmoid
CAB5	YDR196C	Exception		0.632923	1.30878	224	1) no sigmoid
CAC2	YML102W	Cytonuclear		1.28191	2.29556	317	1) no sigmoid
CAD1	YDR423C	Cytonuclear		4.83893	12.1051	305	1) no sigmoid
CAF120	YNL278W	Cytonuclear		1.61272	1.53782	449	1) no sigmoid
CAF16	YFL028C	Cytonuclear		0.838423	1.36978	222.5	1) no sigmoid
CAF20	YOR276W	Cytonuclear		0.307022	0.413801	134.5	1) no sigmoid
CAF4	YKR036C	mito		1.48552	2.58444	553.5	3) >50%	322	57.5	46.5	48	67	62	31
CAF40	YNL288W	Exception		0.616467	1.08877	245	1) no sigmoid
CAJ1	YER048C	Cytonuclear		0.294599	0.314743	76.5	1) no sigmoid
CAK1	YFL029C	Cytonuclear		1.23244	2.3737	268	1) no sigmoid
CAP1	YKL007W	Cytonuclear		0.644265	1.53094	219	1) no sigmoid
CAP2	YIL034C	Cytonuclear		1.01866	2.29175	224.5	1) no sigmoid
CAR1	YPL111W	Cytonuclear		0.772845	1.36447	311	1) no sigmoid
CAR2	YLR438W	Cytonuclear		3.02074	4.50133	277	1) no sigmoid
CAT5	YOR125C	Cytonuclear		0.504033	0.669243	167	1) no sigmoid
CAX4	YGR036C	TMD	35	1.997	4.75212	90	3) >50%	100	77	25	67	87	18	32
CBC2	YPL178W	Cytonuclear		0.593417	1.89493	153	1) no sigmoid
CBF2	YGR140W	Exception		1.25574	2.98231	716.5	1) no sigmoid
CBF5	YLR175W	Cytonuclear		0.934462	1.90619	323.5	1) no sigmoid
CBK1	YNL161W	Cytonuclear		1.20894	2.38904	637.5	1) no sigmoid
CBP3	YPL215W	mito	152	0.872771	3.34245	287	1) no sigmoid
CBP4	YGR174C	mito	5	0.663028	1.34395	112.5	1) no sigmoid
CBR1	YIL043C	Exception	7	1.23303	2.24596	154	3) >50%	70	65	13.5	60	70	3	24
CBS2	YDR197W	mito		1.16228	2.36481	227.5	1) no sigmoid
CBT1	YKL208W	mito		0.954447	1.26928	255	1) no sigmoid
CCA1	YER168C	Exception		1.10331	1.96606	386.5	1) no sigmoid
CCC1	YLR220W	TMD	100	0.406533	0.63703	280	1) no sigmoid
CCC2	YDR270W	TMD	263	9.15914	107.53	364	3) >50%	364	84	30	75	93	23	37
CCE1	YKL011C	mito		1.33975	1.84629	270	1) no sigmoid
CCL1	YPR025C	Cytonuclear		0.710336	1.2678	319	1) no sigmoid
CCP1	YKR066C	mito		1.45523	2.73046	289	2) <=50%	225	41.5	9.5	52	31	14	5
CCR4	YAL021C	Cytonuclear		1.1321	2.61457	601	1) no sigmoid
CCT2	YIL142W	Cytonuclear		0.745443	1.26291	452.5	1) no sigmoid
CCT3	YJL014W	Cytonuclear		0.931813	1.2167	350.5	1) no sigmoid
CCT4	YDL143W	Cytonuclear		0.908716	6.08809	216.5	1) no sigmoid
CCT5	YJR064W	Cytonuclear		0.802405	1.99529	532	1) no sigmoid
CCT6	YDR188W	Cytonuclear		1.01202	2.01209	355	1) no sigmoid
CCT7	YJL111W	Cytonuclear		1.00763	2.38146	351.5	1) no sigmoid
CCT8	YJL008C	Cytonuclear		1.69416	2.50362	303.5	1) no sigmoid
CCW12	YLR110C	SS	1	0.609189	1.09852	107	1) no sigmoid	80	8		10	6
CDC1	YDR182W	TMD	40	33.8532	271.868	143	3) >50%	137	85		81	89
CDC10	YCR002C	Cytonuclear		1.06121	1.78487	220	1) no sigmoid
CDC11	YJR076C	Cytonuclear		0.83904	1.2049	223.5	1) no sigmoid
CDC12	YHR107C	Cytonuclear		0.938484	1.44459	318.5	1) no sigmoid
CDC123	YLR215C	Cytonuclear		1.51903	1.90774	305	1) no sigmoid
CDC16	YKL022C	Cytonuclear		1.49245	4.27039	715	1) no sigmoid
CDC19	YAL038W	Cytonuclear		0.790833	2.32716	407.5	1) no sigmoid	225	5.5		5	6		5
CDC20	YGL116W	Cytonuclear		1.15967	2.03376	519	1) no sigmoid
CDC21	YOR074C	Cytonuclear		1.12632	2.29934	243.5	1) no sigmoid
CDC23	YHR166C	Cytonuclear		1.18173	1.63306	372	1) no sigmoid
CDC24	YAL041W	Cytonuclear		1.23032	2.88084	657.5	1) no sigmoid
CDC25	YLR310C	Exception	1452	1.29176	2.99663	1466	1) no sigmoid
CDC28	YBR160W	Cytonuclear		0.86762	1.95276	281	1) no sigmoid
CDC3	YLR314C	Cytonuclear		0.623139	0.957148	393	1) no sigmoid
CDC31	YOR257W	Cytonuclear		0.291276	0.226611	79	1) no sigmoid
CDC33	YOL139C	Cytonuclear		0.513527	1.24521	198	1) no sigmoid
CDC34	YDR054C	Cytonuclear		1.20723	4.67991	149	1) no sigmoid
CDC36	YDL165W	Cytonuclear		0.404462	0.644196	172.5	1) no sigmoid
CDC37	YDR168W	Cytonuclear		0.248003	0.356852	254	1) no sigmoid
CDC39	YCR093W	Exception		1.51386	2.61697	2077.5	1) no sigmoid
CDC40	YDR364C	Cytonuclear		0.783344	1.20159	224.5	1) no sigmoid
CDC42	YLR229C	Cytonuclear		1.1129	2.15482	105.5	1) no sigmoid
CDC43	YGL155W	Cytonuclear		1.46893	1.96823	228.5	1) no sigmoid
CDC45	YLR103C	Cytonuclear		1.68064	3.20344	142.5	1) no sigmoid
CDC48	YDL126C	Cytonuclear		0.669154	1.33205	735.5	1) no sigmoid
CDC5	YMR001C	Cytonuclear		1.34336	2.12506	426.5	1) no sigmoid
CDC50	YCR094W	TMD	45	2.26742	11.1887	102.5	3) >50%	206	78		75	81		27
CDC53	YDL132W	Cytonuclear		0.778395	1.49681	528.5	1) no sigmoid
CDC55	YGL190C	Cytonuclear		1.64431	2.36921	488	1) no sigmoid
CDC6	YJL194W	Exception		0.960531	2.61141	422	1) no sigmoid
CDC60	YPL160W	Cytonuclear		1.73462	3.33747	701.5	1) no sigmoid
CDC73	YLR418C	Cytonuclear		0.31816	0.350201	379	1) no sigmoid
CDC8	YJR057W	Cytonuclear		0.617394	0.646689	176	1) no sigmoid
CDC9	YDL164C	mito		1.22344	1.92431	725	1) no sigmoid
CDH1	YGL003C	Cytonuclear		1.00151	1.48053	225.5	1) no sigmoid
CDS1	YBR029C	TMD	71	5.05068	27.0075	153	3) >50%	150	84		77	91	3
CEF1	YMR213W	Cytonuclear		0.354153	1.05943	174	1) no sigmoid
CEG1	YGL130W	Cytonuclear		1.3959	2.61377	165	1) no sigmoid
CEM1	YER061C	mito		1.58323	4.07043	430.5	1) no sigmoid
CET1	YPL228W	Cytonuclear		0.59175	1.29217	492	1) no sigmoid
CFD1	YIL003W	Cytonuclear		1.03292	1.84718	148.5	1) no sigmoid
CFT1	YDR301W	Cytonuclear		4.07688	121.715	495	1) no sigmoid
CFT2	YLR115W	Cytonuclear		2.46173	4.87686	407.5	1) no sigmoid
CGI121	YML036W	Cytonuclear		0.663636	1.28832	152	1) no sigmoid
CGR1	YGL029W	Cytonuclear		0.375429	0.27464	88	1) no sigmoid
CHA1	YCL064C	mito		1.00876	2.57651	306.5	2) <=50%	216	29		26	32		20
CHC1	YGL206C	Cytonuclear		0.765072	1.52709	774	1) no sigmoid
CHD1	YER164W	Cytonuclear		0.879123	1.84958	457.5	1) no sigmoid
CHK1	YBR274W	Cytonuclear		1.42043	1.76045	430.5	1) no sigmoid
CHM7	YJL049W	Cytonuclear		0.415061	0.580124	199	1) no sigmoid
CHO1	YER026C	Exception	82	1.19849	4.17557	199.5	3) >50%	206	58.5	4	56	61	2	6
CHO2	YGR157W	TMD	56	6.53949	107.684	127.5	3) >50%	150	87	8.5	80	94	9	8
CHS2	YBR038W	TMD	644	2.69337	22.0451	942.5	3) >50%	720	74		70	78
CHS5	YLR330W	Cytonuclear		0.819206	4.60849	400.5	1) no sigmoid
CHS6	YJL099W	Cytonuclear		2.17714	5.05628	583	1) no sigmoid
CHS7	YHR142W	TMD	62	17.7036	88.4423	231	3) >50%	136	81		74	88		24
CHZ1	YER030W	Cytonuclear		0.268457	0.218848	111	1) no sigmoid
CIA1	YDR267C	Cytonuclear		1.38009	1.97352	234	1) no sigmoid
CIA2	YHR122W	Cytonuclear		0.347462	0.363581	206.5	1) no sigmoid
CIC1	YHR052W	Cytonuclear		0.35568	0.49795	191	1) no sigmoid
CIK1	YMR198W	Cytonuclear		4.04949	52.3567	382	1) no sigmoid
CIN2	YPL241C	Cytonuclear		0.740249	2.75363	232	1) no sigmoid
CIN4	YMR138W	Cytonuclear		0.986942	1.29202	139	1) no sigmoid
CIN8	YEL061C	Cytonuclear		1.09334	2.36149	410	1) no sigmoid
CIR1	YGR207C			0.299013	0.32655	222.5	1) no sigmoid
CIR2	YOR356W			1.56132	2.77669	453.5	1) no sigmoid
CIS3	YJL158C	SS	1	0.652779	1.2165	169.5	1) no sigmoid
CIT1	YNR001C	mito		0.493254	0.704237	457	1) no sigmoid
CIT2	YCR005C	Cytonuclear		0.312058	0.460864	397	1) no sigmoid
CKA1	YIL035C	Cytonuclear		1.39669	2.24304	212.5	1) no sigmoid
CKA2	YOR061W	Cytonuclear		1.10062	1.92701	302.5	1) no sigmoid
CKB1	YGL019W	Cytonuclear		0.704163	1.05868	199	1) no sigmoid
CKB2	YOR039W	Cytonuclear		0.658532	0.823523	131.5	1) no sigmoid
CKI1	YLR133W	Cytonuclear		0.724413	1.87161	503	1) no sigmoid
CKS1	YBR135W	Cytonuclear		0.546958	0.38501	91.5	1) no sigmoid
CLA4	YNL298W	Cytonuclear		1.49669	3.93697	605.5	1) no sigmoid
CLB3	YDL155W	Cytonuclear		1.08982	2.59077	369	1) no sigmoid
CLB4	YLR210W	Cytonuclear		1.14857	2.5106	372	1) no sigmoid
CLB5	YPR120C	Cytonuclear		1.56664	11.6632	274	1) no sigmoid
CLF1	YLR117C	Cytonuclear		0.698776	1.04921	615	1) no sigmoid
CLG1	YGL215W	Cytonuclear		1.42411	2.47032	59.5	1) no sigmoid
CLN1	YMR199W	Cytonuclear		1.63984	2.80378	364	1) no sigmoid
CLN2	YPL256C	Cytonuclear		1.91674	2.91811	398	1) no sigmoid
CLN3	YAL040C	Exception		3.04629	5.09013	362.5	1) no sigmoid
CLP1	YOR250C	Cytonuclear		1.25811	3.03075	432.5	1) no sigmoid
CLU1	YMR012W	Cytonuclear		0.926199	1.9267	829	1) no sigmoid
CMC1	YKL137W	Cytonuclear		0.261546	0.165877	59.5	1) no sigmoid
CMC2	YBL059C-A	Cytonuclear		0.273132	0.256836	66	1) no sigmoid
CMD1	YBR109C	Cytonuclear		0.270886	0.329503	12	1) no sigmoid
CMK1	YFR014C	Cytonuclear		0.562344	1.71614	257.5	1) no sigmoid
CMK2	YOL016C	Cytonuclear		1.0709	2.32879	264	1) no sigmoid
CMP2	YML057W	Cytonuclear		1.61812	2.12555	549.5	1) no sigmoid
CMR1	YDL156W			1.30341	3.35306	334.5	1) no sigmoid
CMS1	YLR003C	Cytonuclear		0.318058	0.348766	242.5	1) no sigmoid
CNA1	YLR433C	Cytonuclear		1.14058	2.24628	458	1) no sigmoid
CNL1	YDR357C	Cytonuclear		0.432513	0.446181	40.5	1) no sigmoid
CNM67	YNL225C	Cytonuclear		1.1184	2.15575	509	1) no sigmoid
CNS1	YBR155W	Cytonuclear		0.79814	1.54241	261.5	1) no sigmoid
COA1	YIL157C	mito	74	2.2924	15.3275	131	1) no sigmoid
COA2	YPL189C-A	Exception		0.359764	0.195298	67.5	1) no sigmoid
COA3	YJL062W-A	mito	27	0.401914	0.283218	63	1) no sigmoid
COA6	YMR244C-A			0.532155	0.396764	33.5	1) no sigmoid
COF1	YLL050C	Cytonuclear		0.353917	0.544576	128	1) no sigmoid	96				15		2
COG1	YGL223C	Cytonuclear		1.45051	2.60557	336.5	1) no sigmoid
COG2	YGR120C	Cytonuclear		0.497584	0.498002	117	1) no sigmoid
COG3	YER157W	Cytonuclear		5.75502	21.8227	488.5	1) no sigmoid
COG4	YPR105C	Cytonuclear		0.721326	1.63355	436	1) no sigmoid
COG5	YNL051W	Cytonuclear		1.14889	2.2597	228.5	1) no sigmoid
COG6	YNL041C	Cytonuclear		0.600691	1.00267	643.5	1) no sigmoid
COG7	YGL005C	Cytonuclear		0.727759	1.40911	165.5	1) no sigmoid
COG8	YML071C	Cytonuclear		0.527473	1.03766	373	1) no sigmoid
COM2	YER130C	Cytonuclear		1.4035	2.86514	275	1) no sigmoid
COP1	YDL145C	Exception		1.84153	3.05593	416.5	1) no sigmoid
COQ10	YOL008W	Exception		0.814292	0.721067	181	1) no sigmoid
COQ11	YLR290C			1.43108	2.13285	227.5	1) no sigmoid
COQ3	YOL096C	mito		1.52807	2.97271	250	1) no sigmoid
COQ4	YDR204W	mito		1.62917	3.54281	187.5	1) no sigmoid
COQ5	YML110C	mito		0.845517	1.79516	271	1) no sigmoid
COQ6	YGR255C	mito		1.54883	2.96677	271.5	1) no sigmoid
COQ8	YGL119W	mito		0.736418	1.4239	320	3) >50%	135	50.5	24.5	74	27	30	19
COQ9	YLR201C	mito		0.543258	1.03253	250	1) no sigmoid
COR1	YBL045C	mito		0.473341	1.23683	393	1) no sigmoid
COS4	YFL062W	Exception	43	9.6491	138.666	105	3) >50%	142	81		67	95
COS6	YGR295C	TMD	43	7.66254	81.5844	101.5	3) >50%	122	92		87	97
COS7	YDL248W	TMD	43	19.3618	95.2544	103.5	3) >50%	149	92.5	41.5	91	94	43	40
COS8	YHL048W	TMD	43	10.701	80.5402	105	3) >50%	116	86	17	80	92	6	28
COS9	YKL219W	Exception	75	1.26252	4.09561	139	3) >50%	160	84.5	17.5	72	97	3	32
COT1	YOR316C	Exception	10	1.80174	2.83727	94	3) >50%	114	86	33	83	89	31	35
COX10	YPL172C	mito	141	1.8021	2.08401	259	1) no sigmoid
COX11	YPL132W	mito	85	1.20039	2.04127	248	1) no sigmoid
COX12	YLR038C	Cytonuclear		0.244104	0.109768	46.5	1) no sigmoid
COX13	YGL191W	mito	44	0.631347	1.09569	117	1) no sigmoid
COX14	YML129C	mito	17	0.350434	0.259079	23.5	1) no sigmoid
COX15	YER141W	mito	86	1.35585	3.03195	325	3) >50%	269	60	15.5	58	62	5	26
COX16	YJL003W	Exception	33	0.482641	0.590675	103	1) no sigmoid
COX17	YLL009C	Cytonuclear		0.340216	0.28619	15	1) no sigmoid
COX19	YLL018C-A	Cytonuclear		1.81133	1.94626	19.5	1) no sigmoid
COX20	YDR231C	mito	91	1.00678	1.79973	184.5	1) no sigmoid
COX23	YHR116W	Cytonuclear		0.495745	0.343277	63.5	1) no sigmoid
COX4	YGL187C	mito		0.406387	0.526222	118.5	1) no sigmoid
COX5A	YNL052W	mito	89	0.223609	0.17977	109	1) no sigmoid
COX5B	YIL111W	mito	86	0.309329	0.186493	93	1) no sigmoid
COX6	YHR051W	mito		0.343877	0.454117	136.5	1) no sigmoid
COX7	YMR256C	mito	30	0.212061	0.165376	28	1) no sigmoid
COX8	YLR395C	mito	52	0.246608	0.146404	55	1) no sigmoid
COX9	YDL067C	mito	9	0.284745	0.194972	32	1) no sigmoid
COY1	YKL179C	TMD	615	0.676753	2.67721	621.5	1) no sigmoid
CPA1	YOR303W	Cytonuclear		1.36005	2.42541	266.5	1) no sigmoid
CPA2	YJR109C	Cytonuclear		1.98644	4.3913	958.5	1) no sigmoid
CPD1	YGR247W	Cytonuclear		1.56427	1.45192	66.5	1) no sigmoid
CPR1	YDR155C	Cytonuclear		0.51415	0.967419	144	1) no sigmoid	46	8	4	7	9	8	0
CPR2	YHR057C	SS	1	1.85756	4.78153	67	3) >50%	116	60	15	53	67	17	13
CPR3	YML078W	mito		0.349979	0.360523	142	1) no sigmoid
CPR4	YCR069W	SSTMD	1	0.991377	1.23145	109	3) >50%	134	67	50	52	82	47	53
CPR5	YDR304C	SS	1	1.13971	2.01874	63.5	3) >50%	125	76.5	10.5	71	82	9	12
CPR7	YJR032W	Cytonuclear		0.599141	1.01361	201	1) no sigmoid
CPR8	YNR028W			2.68691	15.5162	72.5	3) >50%	108	66	51	63	69	47	55
CPS1	YJL172W	TMD	20	2.63767	26.251	84.5	3) >50%	112	86	37.5	87	85	37	38
CPT1	YNL130C	TMD	41	1.81488	3.1223	230.5	3) >50%	114	86.5	3	79	94	0	6
CRD1	YDL142C	mito	83	1.58716	2.70295	268.5	1) no sigmoid
CRH1	YGR189C	SS	1	0.952168	1.55628	228	3) >50%	180	82.5	73	75	90	70	76
CRM1	YGR218W	Cytonuclear		0.955657	2.10831	699	1) no sigmoid
CRN1	YLR429W	Cytonuclear		0.419842	0.581452	225	1) no sigmoid
CRP1	YHR146W	Cytonuclear		0.305393	0.483891	238	1) no sigmoid
CRZ1	YNL027W	Cytonuclear		0.370205	1.14677	136.5	1) no sigmoid
CSC1	YLR241W	TMD	35	1.91742	4.77076	718	3) >50%	105	85.5	52	79	92	52	52
CSE1	YGL238W	Cytonuclear		0.668944	1.69091	576	1) no sigmoid
CSE2	YNR010W	Cytonuclear		0.253156	0.0512207	61.5	1) no sigmoid
CSE4	YKL049C	Cytonuclear		0.277782	0.211349	130	1) no sigmoid
CSG2	YBR036C	SSTMD	1	1.35031	4.59262	112.5	3) >50%	128	87.5	44.5	84	91	38	51
CSH1	YBR161W	TMD	7	1.97393	4.93997	203.5	3) >50%	60	74	50.5	64	84	30	71
CSI2	YOL007C			1.4029	5.91274	211	3) >50%	120	74	34.5	68	80	30	39
CSL4	YNL232W	Cytonuclear		0.672436	0.764791	238	1) no sigmoid
CSM1	YCR086W	Cytonuclear		0.414284	0.21592	149	1) no sigmoid
CSM3	YMR048W	Cytonuclear		0.550893	0.382438	213	1) no sigmoid
CSN9	YDR179C	Cytonuclear		0.420242	0.243048	124	1) no sigmoid
CSR1	YLR380W	Cytonuclear		0.986297	2.27959	318	1) no sigmoid
CSS3	YOL159C	SS	1	2.06861	2.30553	104	3) >50%	70	66	17.5	80	52	19	16
CST26	YBR042C	Exception	13	19.9401	160.093	91.5	3) >50%	83	78.5	11.5	72	85	21	2
CST6	YIL036W	Cytonuclear		0.515188	0.784745	118	1) no sigmoid
CTF18	YMR078C	Cytonuclear		1.14384	2.83663	595.5	1) no sigmoid
CTF19	YPL018W	Cytonuclear		0.855914	1.83574	348.5	1) no sigmoid
CTF4	YPR135W	Cytonuclear		1.41291	2.05693	347.5	1) no sigmoid
CTF8	YHR191C	Cytonuclear		0.32733	0.238738	45	1) no sigmoid
CTH1	YDR151C	Cytonuclear		0.406283	0.577154	191	1) no sigmoid
CTI6	YPL181W	Cytonuclear		0.448021	0.513463	363	1) no sigmoid
CTK1	YKL139W	Cytonuclear		1.12777	2.83327	436	1) no sigmoid
CTK2	YJL006C	Cytonuclear		2.16729	2.72945	248.5	1) no sigmoid
CTK3	YML112W	Cytonuclear		1.28901	2.02444	234.5	1) no sigmoid
CTO1	YCR015C			0.87389	1.11107	297	1) no sigmoid
CTR1	YPR124W	TMD	153	0.650462	1.18689	255	3) >50%	234	84.5		82	87		0
CTR2	YHR175W	TMD	82	1.452	2.60859	187.5	1) no sigmoid
CTR86	YCR054C	Cytonuclear		1.18989	2.26659	408.5	1) no sigmoid
CTR9	YOL145C	Cytonuclear		1.38074	2.39997	384	1) no sigmoid
CTS1	YLR286C	SS	1	2.55625	10.4067	75	3) >50%	70	81	39	75	87	30	48
CTS2	YDR371W	SS	1	15.8912	50.9708	112.5	1) no sigmoid
CUB1	YPL260W			0.286814	0.357417	277.5	1) no sigmoid
CUE1	YMR264W	TMD	7	35.3323	200.156	72.5	3) >50%	76	75	10.5	68	82	2	19
CUE3	YGL110C	Cytonuclear		1.5524	2.21685	338.5	1) no sigmoid
CUE5	YOR042W	Cytonuclear		0.412672	0.786195	254.5	1) no sigmoid
CUL3	YGR003W	Cytonuclear		1.31327	3.3717	664.5	1) no sigmoid
CUP1-1	YHR053C	Cytonuclear		0.359046	0.249477	35	1) no sigmoid
CUP2	YGL166W	Cytonuclear		0.475363	0.876668	167.5	1) no sigmoid
CUP9	YPL177C	Cytonuclear		1.26441	1.91306	192.5	1) no sigmoid
CUR1	YPR158W	Cytonuclear		0.673974	0.594053	194	1) no sigmoid
CUS2	YNL286W	Cytonuclear		0.638702	0.626226	121	1) no sigmoid
CUZ1	YNL155W			0.383025	0.598999	270	1) no sigmoid
CWC15	YDR163W	Cytonuclear		0.439357	0.429834	160	1) no sigmoid
CWC2	YDL209C	Cytonuclear		8.6446	52.7607	135.5	1) no sigmoid
CWC21	YDR482C	Cytonuclear		0.522622	0.213315	75.5	1) no sigmoid
CWC22	YGR278W	Exception		0.874305	0.526117	260.5	1) no sigmoid
CWC23	YGL128C	Cytonuclear		0.655534	0.424175	136	1) no sigmoid
CWC24	YLR323C	Cytonuclear		0.327416	0.245046	101	1) no sigmoid
CWC27	YPL064C	Cytonuclear		0.723572	1.57574	228.5	1) no sigmoid
CWH41	YGL027C	TMD	11	1.5905	5.9355	129.5	3) >50%	106	83.5	30	78	89	28	32
CWH43	YCR017C	TMD	65	1.54584	4.93951	209	3) >50%	110	91		88	94		13
CWP1	YKL096W	SS	1	0.691887	1.11102	134.5	1) no sigmoid
CYB5	YNL111C	TA	98	0.339567	0.388528	80.5	1) no sigmoid
CYC1	YJR048W	Cytonuclear		0.337662	0.309355	49	1) no sigmoid
CYC3	YAL039C	mito		0.911678	1.55221	226	1) no sigmoid
CYC8	YBR112C	Cytonuclear		0.586759	1.18694	807	1) no sigmoid
CYK3	YDL117W	Cytonuclear		1.63196	3.73558	828	1) no sigmoid
CYM1	YDR430C	mito		1.43872	1.79236	797	1) no sigmoid
CYR1	YJL005W	Cytonuclear		1.93369	5.04758	1061.5	1) no sigmoid
CYS4	YGR155W	Cytonuclear		0.526624	1.05975	341.5	1) no sigmoid
CYT2	YKL087C	Cytonuclear		0.415073	0.581237	111	1) no sigmoid
DAD1	YDR016C	Cytonuclear		0.322187	0.205566	54.5	1) no sigmoid
DAD2	YKR083C	Cytonuclear		0.248716	0.204773	11	1) no sigmoid
DAD3	YBR233W-A	Cytonuclear		0.31757	0.341055	47	1) no sigmoid
DAD4	YDR320C-A	Cytonuclear		0.332871	0.219566	43	1) no sigmoid
DAK1	YML070W	Cytonuclear		0.802974	1.66177	275.5	1) no sigmoid
DAL81	YIR023W	Exception		2.80689	7.19854	629	1) no sigmoid
DAL82	YNL314W	Cytonuclear		0.894132	2.08865	133.5	1) no sigmoid
DAM1	YGR113W	Cytonuclear		0.754898	0.948864	287.5	1) no sigmoid
DAP1	YPL170W	Cytonuclear		0.66493	0.861459	134.5	1) no sigmoid
DAP2	YHR028C	TMD	30	1.1221	2.96016	147.5	3) >50%	135	86.5	50	82	91	42	58
DAS1	YJL149W	Cytonuclear		1.6374	3.0451	542	1) no sigmoid
DAS2	YDR020C	Exception		1.01437	2.18987	183	1) no sigmoid
DAT1	YML113W	Cytonuclear		0.4866	0.7414	114	1) no sigmoid
DBF2	YGR092W	Cytonuclear		0.817754	1.50821	471.5	1) no sigmoid
DBF20	YPR111W	Cytonuclear		1.05548	2.19001	394	1) no sigmoid
DBF4	YDR052C	Cytonuclear		1.15924	6.80013	380	1) no sigmoid
DBP10	YDL031W	Cytonuclear		0.443168	0.882245	538.5	1) no sigmoid
DBP3	YGL078C	Cytonuclear		0.619386	2.22604	292.5	1) no sigmoid
DBP5	YOR046C	Cytonuclear		0.617562	3.26063	415	1) no sigmoid
DBP6	YNR038W	Cytonuclear		0.680538	1.21676	597.5	1) no sigmoid
DBP7	YKR024C	Cytonuclear		0.906206	1.36903	430.5	1) no sigmoid
DBP8	YHR169W	Cytonuclear		1.38267	2.6565	177.5	1) no sigmoid
DBP9	YLR276C	Cytonuclear		0.774059	1.57862	408.5	1) no sigmoid
DBR1	YKL149C	Cytonuclear		1.54953	1.83531	172.5	1) no sigmoid
DCC1	YCL016C	Cytonuclear		1.4296	1.92822	313.5	1) no sigmoid
DCD1	YHR144C	Cytonuclear		0.833223	1.44141	307	1) no sigmoid
DCK1	YLR422W			2.77165	6.60343	1328	1) no sigmoid
DCN1	YLR128W	Cytonuclear		0.573841	1.04921	232.5	1) no sigmoid
DCP1	YOL149W	Cytonuclear		0.916533	1.82111	212.5	1) no sigmoid
DCP2	YNL118C	Cytonuclear		1.16608	1.58915	362.5	1) no sigmoid
DCR2	YLR361C			2.066	6.91457	95.5	3) >50%	83	89	65	83	95	69	61
DCS1	YLR270W	Cytonuclear		0.984832	2.12775	281	1) no sigmoid
DCW1	YKL046C	SS	1	1.59558	2.47054	191	3) >50%	124	78.5	65	70	87	58	72
DDI1	YER143W	Cytonuclear		0.446476	0.969303	375	1) no sigmoid
DDP1	YOR163W	Cytonuclear		0.501768	0.332543	68	1) no sigmoid
DDR2	YOL052C-A	SS	1	1.88387	1.09242	51	1) no sigmoid
DED1	YOR204W	Cytonuclear		0.589239	1.80189	496	1) no sigmoid
DED81	YHR019C	Cytonuclear		0.75629	2.24038	434.5	1) no sigmoid
DEG1	YFL001W	Cytonuclear		1.19358	2.83151	206.5	1) no sigmoid
DEP1	YAL013W	Cytonuclear		0.645497	1.54036	385	1) no sigmoid
DET1	YDR051C	Cytonuclear		1.19412	2.49348	273.5	1) no sigmoid
DFG10	YIL049W	TMD	18	5.57585	27.6697	179	3) >50%	48	84.5	38.5	78	91	54	23
DFG5	YMR238W	SS	1	1.60576	3.68878	70	3) >50%	132	80.5	71	72	89	68	74
DFM1	YDR411C	TMD	42	44.5824	171.429	107	3) >50%	118	87.5	20	80	95	20	20
DFR1	YOR236W	mito		0.553266	0.721199	201.5	1) no sigmoid
DGA1	YOR245C	TMD	72	7.80124	59.0891	125.5	3) >50%	146	89.5	33	84	95	43	23
DGK1	YOR311C	TMD	78	1.73098	9.71885	189.5	3) >50%	172	79	29	71	87	17	41
DHH1	YDL160C	Cytonuclear		0.934183	2.1828	458.5	1) no sigmoid
DHR2	YKL078W	Cytonuclear		1.79484	4.81846	692.5	1) no sigmoid
DIB1	YPR082C	Cytonuclear		0.523088	0.837389	115.5	1) no sigmoid
DIC1	YLR348C	mito	17	1.38341	2.65516	215	1) no sigmoid
DID2	YKR035W-A	Cytonuclear		0.280932	0.318088	26	1) no sigmoid
DID4	YKL002W	Cytonuclear		0.310193	0.472524	180	1) no sigmoid
DIE2	YGR227W	TMD	36	3.70017	43.0413	92	3) >50%	126	92.5		88	97		35
DIG1	YPL049C	Cytonuclear		0.493036	0.422457	103.5	1) no sigmoid
DIG2	YDR480W	Cytonuclear		0.270777	0.280224	143.5	1) no sigmoid
DIM1	YPL266W	Cytonuclear		0.70601	1.29343	250.5	1) no sigmoid
DIP2	YLR129W	Exception		1.45362	2.47752	337	1) no sigmoid
DIP5	YPL265W	TMD	91	5.43423	44.4881	179	3) >50%	208	89		85	93		6
DIS3	YOL021C	Cytonuclear		0.753281	1.65276	478	1) no sigmoid
DJP1	YIR004W	Cytonuclear		0.504483	0.656815	376.5	1) no sigmoid
DLD2	YDL178W	mito		1.3622	2.64287	364	1) no sigmoid
DLD3	YEL071W	Cytonuclear		0.936916	2.26984	344.5	1) no sigmoid
DLS1	YJL065C	Cytonuclear		0.582018	0.760964	138	1) no sigmoid
DMA1	YHR115C	Cytonuclear		0.744933	0.919069	307	1) no sigmoid
DMA2	YNL116W	Cytonuclear		0.729085	0.918269	397.5	1) no sigmoid
DML1	YMR211W	Cytonuclear		2.08644	2.89911	314.5	1) no sigmoid
DNF1	YER166W	TMD	215	6.00324	234.864	276.5	1) no sigmoid
DNF3	YMR162C	TMD	165	3.02957	11.5351	542.5	3) >50%	145	79.5	48.5	77	82	47	50
DNM1	YLL001W	mito		0.680514	0.847292	588	1) no sigmoid
DOA1	YKL213C	Cytonuclear		1.02121	1.52388	359	1) no sigmoid
DOG2	YHR043C	Cytonuclear		0.792197	1.33748	203	1) no sigmoid
DOM34	YNL001W	Cytonuclear		0.384602	0.783588	378.5	1) no sigmoid
DOP1	YDR141C	Exception		1.12131	2.3755	689.5	1) no sigmoid
DOS2	YDR068W	Cytonuclear		0.498393	0.602403	237	1) no sigmoid
DOT1	YDR440W	Cytonuclear		0.64399	1.05948	389.5	1) no sigmoid
DOT5	YIL010W	Cytonuclear		0.763155	1.79572	193	1) no sigmoid
DOT6	YER088C	Cytonuclear		0.818963	1.25578	437	1) no sigmoid
DPB2	YPR175W	Cytonuclear		0.92103	1.69789	622	1) no sigmoid
DPB3	YBR278W	Cytonuclear		0.840616	1.39579	165	1) no sigmoid
DPB4	YDR121W	Cytonuclear		0.248847	0.214136	107.5	1) no sigmoid
DPH1	YIL103W	Cytonuclear		1.0155	1.7044	333.5	1) no sigmoid
DPH2	YKL191W	Cytonuclear		1.54642	2.3746	439.5	1) no sigmoid
DPH5	YLR172C	Cytonuclear		1.56528	2.86089	103	1) no sigmoid
DPH6	YLR143W			2.11266	3.48745	654.5	1) no sigmoid
DPL1	YDR294C	Exception		1.20869	2.64677	100.5	3) >50%	114	77.5	5.5	76	79	1	10
DPM1	YPR183W	TA	239	0.497579	0.795458	244	1) no sigmoid
DPP1	YDR284C	TMD	22	18.9537	131.855	101	3) >50%	91	90.5		90	91	4
DPS1	YLL018C	Cytonuclear		0.797708	4.39131	456.5	1) no sigmoid
DRN1	YGR093W			0.894098	1.06369	260	1) no sigmoid
DRS1	YLL008W	Cytonuclear		0.636627	2.80387	410.5	1) no sigmoid
DSC2	YOL073C	TMD	20	2.56646	9.26619	168	3) >50%	136	80.5	44.5	67	94	46	43
DSC3	YOR223W	TA	244	0.411659	0.684419	112.5	1) no sigmoid
DSD1	YGL196W	Cytonuclear		1.44448	2.66378	346	1) no sigmoid
DSE1	YER124C	Cytonuclear		1.02194	4.10378	548.5	1) no sigmoid
DSE2	YHR143W	SS	1	29.452	299.078	62	3) >50%	88	68.5	9	57	80	0	18
DSE3	YOR264W	Cytonuclear		0.662551	1.44466	370	1) no sigmoid
DSE4	YNR067C	SS	1	4.08029	95.7447	86	3) >50%	144	80	66.5	73	87	68	65
DSF2	YBR007C	Cytonuclear		1.04272	2.69752	554	1) no sigmoid
DSK2	YMR276W	Cytonuclear		0.375824	0.524691	266	1) no sigmoid
DSL1	YNL258C	Cytonuclear		0.679363	1.37083	545.5	1) no sigmoid
DSN1	YIR010W	Cytonuclear		0.79601	1.52755	450.5	1) no sigmoid
DSS4	YPR017C	Cytonuclear		0.467403	0.443519	88	1) no sigmoid
DST1	YGL043W	Cytonuclear		0.322563	0.394127	28	1) no sigmoid
DTD1	YDL219W	Cytonuclear		0.653093	1.3814	143.5	1) no sigmoid
DUF1	YOL087C			2.19372	5.96447	695	1) no sigmoid
DUG1	YFR044C	mito		0.984781	2.06492	410	1) no sigmoid
DUG2	YBR281C	Cytonuclear		1.85478	2.63847	417	1) no sigmoid
DUG3	YNL191W	Cytonuclear		1.00102	1.53236	286.5	1) no sigmoid
DUN1	YDL101C	Cytonuclear		0.712609	0.98717	429.5	1) no sigmoid
DUO1	YGL061C	Cytonuclear		0.279001	0.0541589	211.5	1) no sigmoid
DUS1	YML080W	Cytonuclear		1.06847	1.85923	348.5	1) no sigmoid
DUS3	YLR401C	Cytonuclear		0.933453	1.89229	533.5	1) no sigmoid
DUS4	YLR405W	Cytonuclear		1.3332	2.74068	255	1) no sigmoid
DUT1	YBR252W	Cytonuclear		0.348621	0.332276	116.5	1) no sigmoid
DYN2	YDR424C	Cytonuclear		0.314697	0.201913	69	1) no sigmoid
DYS1	YHR068W	Cytonuclear		1.04318	2.28367	369	1) no sigmoid
EAF1	YDR359C	Cytonuclear		7.90498	72.1502	124	1) no sigmoid
EAF3	YPR023C	Cytonuclear		0.940214	1.26146	281	1) no sigmoid
EAF5	YEL018W	Cytonuclear		0.416295	0.466576	141.5	1) no sigmoid
EAF6	YJR082C	Cytonuclear		0.600865	0.542476	63.5	1) no sigmoid
EAF7	YNL136W	Cytonuclear		1.29834	2.16333	252	1) no sigmoid
EAP1	YKL204W	Cytonuclear		0.379011	0.766063	143	1) no sigmoid
EAR1	YMR171C	TMD	46	1.86407	3.2727	295.5	3) >50%	62	74	24	68	80	13	35
EBS1	YDR206W	Cytonuclear		1.09694	12.5614	427	1) no sigmoid
ECL1	YGR146C	Cytonuclear		0.447577	0.435179	99.5	1) no sigmoid
ECM14	YHR132C	SS	1	1.65523	3.43313	62.5	3) >50%	90	81.5	30	74	89	30	30
ECM15	YBL001C	Exception		0.322154	0.305194	68	1) no sigmoid
ECM16	YMR128W	Cytonuclear		0.755106	0.659324	435	1) no sigmoid
ECM19	YLR390W	mito	35	0.527968	0.805878	99	1) no sigmoid
ECM2	YBR065C	Cytonuclear		0.556667	0.785906	228	1) no sigmoid
ECM21	YBL101C	Cytonuclear		1.84584	4.4194	944	1) no sigmoid
ECM22	YLR228C	Exception		0.957469	2.0959	593.5	1) no sigmoid
ECM25	YJL201W	Cytonuclear		1.69949	2.96233	383	1) no sigmoid
ECM29	YHL030W	Cytonuclear		1.27965	2.86261	680.5	1) no sigmoid
ECM30	YLR436C	Exception		2.86961	11.6344	381	1) no sigmoid
ECM31	YBR176W	mito		1.31993	1.92407	238	1) no sigmoid
ECM32	YER176W	Cytonuclear		1.11003	1.88007	869.5	1) no sigmoid
ECM33	YBR078W	SS	1	1.26715	2.64725	186	3) >50%	214	81.5	71	77	86	69	73
ECM7	YLR443W	TMD	29	2.27209	3.54386	312.5	3) >50%	101	74.5	45	65	84	26	64
ECT1	YGR007W	Cytonuclear		1.3898	3.20361	271	1) no sigmoid
EDC1	YGL222C	Cytonuclear		0.282182	0.0875802	59	1) no sigmoid
EDC2	YER035W	Cytonuclear		0.288527	0.199909	35	1) no sigmoid
EDC3	YEL015W	Cytonuclear		0.839403	1.93475	456.5	1) no sigmoid
EDE1	YBL047C	Cytonuclear		0.428189	0.716431	1239	1) no sigmoid
EFG1	YGR271C-A	Cytonuclear		0.345849	0.575765	210	1) no sigmoid
EFM1	YHL039W	Cytonuclear		0.709906	0.894633	234	1) no sigmoid
EFM2	YBR271W			0.987409	1.45188	378.5	1) no sigmoid
EFM3	YJR129C			1.43339	2.02783	212	1) no sigmoid
EFM4	YIL064W			0.72735	1.2544	189.5	1) no sigmoid
EFM5	YGR001C			0.685116	1.0803	207.5	1) no sigmoid
EFR3	YMR212C	Exception		3.12673	13.8803	642	1) no sigmoid
EFT1	YOR133W			1.5764	2.98486	368.5	1) no sigmoid	410	5		5	5		3
EGH1	YIR007W			1.62116	2.21717	587.5	1) no sigmoid
EGO2	YCR075W-A	Cytonuclear		0.34881	0.424984	39	1) no sigmoid
EGT2	YNL327W	SS	1	0.747917	1.38775	546.5	3) >50%	168	83	70.5	78	88	69	72
EHD3	YDR036C	mito		2.13704	6.54426	260	1) no sigmoid
EHT1	YBR177C	Cytonuclear		0.88386	1.58995	266.5	1) no sigmoid
EIS1	YMR031C			0.525963	1.13244	652	1) no sigmoid
EKI1	YDR147W	Cytonuclear		1.22572	2.44717	451.5	1) no sigmoid
ELF1	YKL160W	Cytonuclear		0.329416	0.389973	75.5	1) no sigmoid
ELO1	YJL196C	TMD	64	2.84398	8.25065	169.5	3) >50%	133	84.5		78	91		6
ELP2	YGR200C	Cytonuclear		1.60842	2.60468	527	1) no sigmoid
ELP3	YPL086C	Cytonuclear		2.45834	4.62753	358.5	1) no sigmoid
ELP4	YPL101W	Exception		0.467457	0.50865	357.5	1) no sigmoid
ELP6	YMR312W	Cytonuclear		1.42304	3.70555	134.5	1) no sigmoid
EMC1	YCL045C	SSTMD	1	1.27796	2.64675	113.5	3) >50%	73	83	52.5	78	88	48	57
EMC10	YDR056C	SS	1	1.23876	2.88102	76.5	3) >50%	78	66	10	70	62	16	4
EMC2	YJR088C	Cytonuclear		0.475499	0.871849	272.5	1) no sigmoid
EMC4	YGL231C	TMD	98	0.510139	1.04976	178	1) no sigmoid
EMC6	YLL014W	TMD	24	1.25689	3.62335	100.5	1) no sigmoid
EMG1	YLR186W	Cytonuclear		0.657879	1.03681	233.5	1) no sigmoid
EMI1	YDR512C	Cytonuclear		0.452605	0.288421	82.5	1) no sigmoid
EMI2	YDR516C	Cytonuclear		1.08123	2.78142	453.5	1) no sigmoid
EMP24	YGL200C	SSTMD	1	1.42901	4.02857	90	3) >50%	95	52.5		49	56		8
EMP47	YFL048C	SSTMD	1	1.3566	2.09282	326.5	3) >50%	158	78	44.5	72	84	42	47
EMP70	YLR083C	SSTMD	1	3.65645	40.9791	67	3) >50%	86	81	44.5	75	87	38	51
EMW1	YNL313C	Cytonuclear		1.66103	2.0323	780.5	1) no sigmoid
ENA1	YDR040C	TMD	64	2.01121	19.308	123.5	3) >50%	140	74	3.5	65	83	4	3
ENA5	YDR038C	TMD	64	1.11474	5.0215	860.5	3) >50%	546	87	51	83	91	50	52
ENB1	YOL158C	TMD	141	1.82048	3.42302	252	3) >50%	176	87.5	21	80	95	14	28
END3	YNL084C	Cytonuclear		0.300038	0.44079	278.5	1) no sigmoid
ENO1	YGR254W	Cytonuclear		0.372507	0.949153	368.5	1) no sigmoid	184	6.5		6	7		2
ENO2	YHR174W	Cytonuclear		0.369513	0.639695	348.5	1) no sigmoid	210			6
ENP1	YBR247C	Cytonuclear		0.437188	1.10668	405.5	1) no sigmoid
ENP2	YGR145W	Cytonuclear		1.31075	2.45655	307.5	1) no sigmoid
ENT1	YDL161W	Cytonuclear		0.380544	0.554931	157.5	1) no sigmoid
ENT2	YLR206W	Cytonuclear		0.486049	0.942517	177	1) no sigmoid
ENT3	YJR125C	Cytonuclear		0.299835	0.3851	227.5	1) no sigmoid
ENT4	YLL038C	Cytonuclear		1.39091	0.641683	152.5	1) no sigmoid
ENT5	YDR153C	Cytonuclear		0.511631	1.40119	198	1) no sigmoid
ENV10	YLR065C	TMD	16	40.0043	165.07	140	3) >50%	99	60		43	77		12
ENV9	YOR246C	Exception	27	2.31005	2.83005	124.5	1) no sigmoid
EPL1	YFL024C	Cytonuclear		1.11925	1.90842	524	1) no sigmoid
EPO1	YMR124W	Cytonuclear		0.448063	1.23273	486	1) no sigmoid
EPS1	YIL005W	SSTMD	1	2.47067	4.67736	361.5	3) >50%	218	68	47	48	88	36	58
EPT1	YHR123W	TMD	50	2.38799	3.86649	239.5	3) >50%	127	88		85	91		19
ERB1	YMR049C	Cytonuclear		0.459199	1.03451	662	1) no sigmoid
ERC1	YHR032W	TMD	173	2.55397	5.68497	346	3) >50%	306	85	6.5	77	93	1	12
ERD1	YDR414C	TMD	25	4.74223	16.6826	80.5	3) >50%	132	84.5		77	92	20
ERD2	YBL040C	TMD	3	3.27117	18.1211	95.5	3) >50%	96	81		78	84	6
ERG1	YGR175C	TMD	17	0.656693	1.8433	215	1) no sigmoid
ERG10	YPL028W	Cytonuclear		0.799444	1.75458	345.5	1) no sigmoid
ERG11	YHR007C	TMD	21	5.30692	85.3301	86	3) >50%	102	86.5	5.5	83	90	6	5
ERG12	YMR208W	Exception		1.41109	2.31207	205.5	1) no sigmoid
ERG13	YML126C	Cytonuclear		1.16891	2.36455	457	1) no sigmoid
ERG2	YMR202W	TMD	3	2.4459	16.0403	62	3) >50%	80	81.5		73	90		7
ERG20	YJL167W	mito		0.72507	1.53673	252	1) no sigmoid
ERG24	YNL280C	TMD	14	5.31757	74.9342	98	3) >50%	115	88.5		85	92		0
ERG25	YGR060W	TMD	56	0.980829	1.99051	208.5	3) >50%	122	89.5		87	92		0
ERG26	YGL001C	Cytonuclear		1.48601	2.42147	202	1) no sigmoid
ERG27	YLR100W	Exception		1.38369	1.48803	194.5	1) no sigmoid
ERG28	YER044C	TMD	26	1.46326	4.93517	134.5	2) <=50%	105	38	12.5	50	26	19	6
ERG29	YMR134W	Exception	36	0.881677	0.941828	181.5	3) >50%	118	70.5	15	74	67	18	12
ERG3	YLR056W	TMD	93	1.36698	3.73645	297.5	3) >50%	163	87		81	93		1
ERG4	YGL012W	TMD	40	6.97034	52.878	109	3) >50%	138	92		89	95		4
ERG5	YMR015C	Exception		0.726667	1.49586	281.5	3) >50%	132	87.5		84	91		16
ERG7	YHR072W	Cytonuclear		1.83331	4.80319	707.5	1) no sigmoid
ERG8	YMR220W	Cytonuclear		1.49943	2.19475	304.5	1) no sigmoid
ERG9	YHR190W	TMD	291	0.813642	2.33074	136.5	1) no sigmoid
ERI1	YPL096C-A	TMD	8	1.67042	3.47554	64	1) no sigmoid
ERJ5	YFR041C	SSTMD	1	3.01702	20.2935	190.5	3) >50%	194	78.5	30	73	84	32	28
ERO1	YML130C	SS	1	2.18411	5.16461	529	3) >50%	198	87	84	83	91	83	85
ERP1	YAR002C-A	SSTMD	1	1.06081	1.38249	115.5	3) >50%	142	62.5	34.5	57	68	28	41
ERP2	YAL007C	SSTMD	1	2.22737	12.4478	68.5	3) >50%	114	60	5.5	57	63	9	2
ERP3	YDL018C	SSTMD	1	2.35697	7.63126	65.5	3) >50%	62	65	20.5	71	59	25	16
ERP4	YOR016C	SSTMD	1	1.53642	3.2554	88	3) >50%	78	66		59	73		20
ERS1	YCR075C	TMD	7	2.78999	6.21962	217.5	3) >50%	88	73		70	76		23
ERV14	YGL054C	TMD	7	2.17502	4.18571	102.5	3) >50%	78	68.5		65	72
ERV15	YBR210W	TMD	8	1.2784	2.14883	94.5	3) >50%	95	68	11.5	65	71	3	20
ERV2	YPR037C	TMD	13	0.984698	2.01857	118.5	1) no sigmoid
ERV25	YML012W	SSTMD	1	1.3553	2.76923	78	2) <=50%	128	40		36	44		5
ERV29	YGR284C	TMD	109	1.43089	6.83475	138	3) >50%	176	76.5		77	76		7
ERV41	YML067C	TMD	24	10.6354	118.232	96.5	3) >50%	100	84.5	24	80	89	9	39
ERV46	YAL042W	TMD	25	1.48845	2.51382	204.5	3) >50%	200	79.5	24.5	75	84	18	31
ESA1	YOR244W	Cytonuclear		0.734076	1.55216	157.5	1) no sigmoid
ESC1	YMR219W	Cytonuclear		0.844194	1.19033	1344	1) no sigmoid					5
ESF1	YDR365C	Cytonuclear		0.459556	0.798917	330	1) no sigmoid
ESF2	YNR054C	Cytonuclear		0.284903	0.457096	284	1) no sigmoid
ESL2	YKR096W			1.01641	5.60323	376.5	1) no sigmoid
ESS1	YJR017C	Cytonuclear		0.403732	0.602866	126	1) no sigmoid
EST3	YIL009C-A	Cytonuclear		0.406854	1.05555	81	1) no sigmoid
ETR1	YBR026C	mito		0.708808	1.24776	296.5	1) no sigmoid
ETT1	YOR051C	Cytonuclear		0.372628	0.445718	350	1) no sigmoid
EUG1	YDR518W	SS	1	1.43846	8.19046	78.5	3) >50%	162	82	17.5	78	86	6	29
EXG1	YLR300W	SS	1	1.0005	1.91141	340.5	3) >50%	160	82.5	73	76	89	72	74
EXG2	YDR261C	SS	1	1.61846	2.20932	206.5	3) >50%	160	78	56	71	85	54	58
EXO70	YJL085W	Cytonuclear		0.410117	0.827679	530	1) no sigmoid
EXO84	YBR102C	Cytonuclear		0.604291	1.17963	589	1) no sigmoid
FAA1	YOR317W	Cytonuclear		1.63765	2.81498	460.5	1) no sigmoid
FAA4	YMR246W	Cytonuclear		1.27073	2.50776	669.5	1) no sigmoid
FAB1	YFR019W	Cytonuclear		1.59393	3.11718	1540	1) no sigmoid
FAL1	YDR021W	Cytonuclear		0.612811	1.00951	354.5	1) no sigmoid
FAP1	YNL023C	Cytonuclear		3.99245	11.6886	827	1) no sigmoid
FAP7	YDL166C	Cytonuclear		0.699617	1.44571	191	1) no sigmoid
FAR11	YNL127W	Cytonuclear		1.40634	2.78916	676	1) no sigmoid
FAR7	YFR008W	Cytonuclear		0.363464	0.307876	28.5	1) no sigmoid
FAR8	YMR029C	Cytonuclear		0.796523	0.956846	356.5	1) no sigmoid
FAS1	YKL182W	Cytonuclear		0.966812	2.12779	734	1) no sigmoid
FAS2	YPL231W	Cytonuclear		1.20436	2.38024	1467	1) no sigmoid
FAT1	YBR041W	TMD	6	1.39862	3.14326	243	3) >50%	208	82.5	16	73	92	25	7
FAU1	YER183C	Cytonuclear		0.589756	0.544129	171	1) no sigmoid
FBA1	YKL060C	Cytonuclear		0.690279	1.90923	261.5	1) no sigmoid	118	4	2.5	4	4	1	4
FBP26	YJL155C	Cytonuclear		1.46804	3.68831	241	1) no sigmoid
FCF1	YDR339C	Cytonuclear		0.354465	0.510259	155.5	1) no sigmoid
FCF2	YLR051C	Cytonuclear		0.275414	0.278198	90.5	1) no sigmoid
FCP1	YMR277W	Cytonuclear		1.42527	2.85271	575.5	1) no sigmoid
FCY1	YPR062W	Cytonuclear		0.49248	0.569967	150.5	1) no sigmoid
FCY2	YER056C	TMD	99	2.1744	9.4241	148	3) >50%	173	90.5		87	94		21
FCY22	YER060W-A	TMD	96	3.07543	2.71748	398.5	2) <=50%	268	47.5		72	23
FDC1	YDR539W	Cytonuclear		0.914709	1.59322	462	1) no sigmoid
FDO1	YMR144W			0.466184	0.365095	292	1) no sigmoid
FEN2	YCR028C	TMD	28	8.81019	67.739	107.5	3) >50%	130	82.5	16	73	92	15	17
FES1	YBR101C	Cytonuclear		0.262035	0.243047	81	1) no sigmoid
FET3	YMR058W	SSTMD	1	1.44193	3.9105	144	3) >50%	152	85	41.5	79	91	37	46
FET4	YMR319C	TMD	98	1.47668	3.29339	156	3) >50%	190	88.5	16.5	83	94	6	27
FET5	YFL041W	SSTMD	1	1.04725	1.63026	364.5	3) >50%	116	86	77	83	89	78	76
FHL1	YPR104C	Cytonuclear		0.573905	1.47915	535.5	1) no sigmoid
FIN1	YDR130C	Cytonuclear		0.3983	0.2207	216.5	1) no sigmoid
FIP1	YJR093C	Cytonuclear		0.304765	0.87067	239.5	1) no sigmoid
FIR1	YER032W	Cytonuclear		1.42296	3.23385	658.5	1) no sigmoid
FIS1	YIL065C	mito	132	0.362759	0.259981	48.5	1) no sigmoid
FIT1	YDR534C	SS	1	1.03881	2.40684	156	3) >50%	230	68	70.5	60	76	86	55
FIT3	YOR383C	SS	1	1.01674	2.03641	191	1) no sigmoid
FKH1	YIL131C	Cytonuclear		1.14659	2.99072	142.5	1) no sigmoid
FKH2	YNL068C	Cytonuclear		0.90199	1.07533	490.5	1) no sigmoid
FLC1	YPL221W	SSTMD	1	1.91421	3.36233	359.5	3) >50%	145	86	57	76	96	52	62
FLC2	YAL053W	SSTMD	1	1.55648	3.60048	579.5	3) >50%	142	87.5	81	82	93	83	79
FLC3	YGL139W	SSTMD	1	3.28681	35.2806	75.5	3) >50%	118	85	48	78	92	40	56
FMC1	YIL098C	mito		0.312263	0.278734	111.5	1) no sigmoid
FMN1	YDR236C	SS	1	1.2161	2.66718	135.5	1) no sigmoid
FMP10	YER182W	mito	29	2.17247	8.28045	128	1) no sigmoid
FMP23	YBR047W	mito		0.2995	0.242116	116	1) no sigmoid
FMP25	YLR077W	Exception	83	1.33641	1.66995	432	1) no sigmoid
FMP27	YLR454W	Exception		2.47903	45.1051	62.5	1) no sigmoid
FMP30	YPL103C	Exception	54	1.79422	1.65315	233	1) no sigmoid
FMP32	YFL046W	mito	184	0.440842	0.250593	160.5	1) no sigmoid
FMP41	YNL168C	mito		0.689891	1.19064	239	1) no sigmoid
FMP42	YMR221C	TMD	12	2.68869	10.5776	214	3) >50%	138	86.5	19	80	93	24	14
FMP46	YKR049C	mito		0.527445	0.446775	77.5	1) no sigmoid
FMP52	YER004W	Exception		1.02453	2.15928	156.5	1) no sigmoid
FOB1	YDR110W	Cytonuclear		0.899467	2.2658	442	1) no sigmoid
FOL1	YNL256W	mito		1.79123	2.96009	589.5	1) no sigmoid
FOL2	YGR267C	Cytonuclear		0.810308	2.13671	223.5	1) no sigmoid
FOL3	YMR113W	Cytonuclear		1.6409	2.30756	201	1) no sigmoid
FPK1	YNR047W	Cytonuclear		1.5779	2.82092	685	1) no sigmoid
FPR2	YDR519W	SS	1	1.13693	1.93137	69.5	1) no sigmoid
FPR3	YML074C	Cytonuclear		0.682629	1.56043	294	1) no sigmoid
FPR4	YLR449W	Cytonuclear		0.744423	1.2881	280.5	1) no sigmoid
FPS1	YLL043W	TMD	255	1.97076	5.31584	491	3) >50%	401	78.5	5	72	85	7	3
FRA1	YLL029W	Cytonuclear		1.50655	3.38525	422.5	1) no sigmoid
FRE1	YLR214W	SSTMD	1	4.72786	43.6378	248	3) >50%	150	88	42.5	83	93	41	44
FRE6	YLL051C	SSTMD	1	1.84773	3.43196	491.5	3) >50%	82	80	39.5	68	92	36	43
FRK1	YPL141C	Cytonuclear		2.07834	4.96493	501.5	1) no sigmoid
FRQ1	YDR373W	Cytonuclear		0.369261	0.338846	113	1) no sigmoid
FRS1	YLR060W	Cytonuclear		0.92969	1.50471	563	1) no sigmoid
FRS2	YFL022C	Cytonuclear		0.761951	1.80445	472	1) no sigmoid
FSF1	YOR271C	mito	98	0.618946	1.14625	282.5	1) no sigmoid
FSH2	YMR222C	Cytonuclear		0.48336	0.690327	104	1) no sigmoid
FSH3	YOR280C	Cytonuclear		0.514623	0.389143	217.5	1) no sigmoid
FTH1	YBR207W	TMD	12	1.77561	2.40222	82	3) >50%	166	78.5	39	69	88	35	43
FTR1	YER145C	TMD	8	2.01787	4.2027	80.5	3) >50%	100	76	8	70	82	2	14
FUB1	YCR076C			0.572784	0.658782	89	1) no sigmoid
FUI1	YBL042C	TMD	163	2.37591	7.57384	322	3) >50%	254	86.5	11	81	92	4	18
FUM1	YPL262W	mito		1.15496	2.11648	365	1) no sigmoid
FUN12	YAL035W	Cytonuclear		0.583876	1.60674	766	1) no sigmoid
FUN14	YAL008W	mito	39	0.531466	1.84084	184.5	1) no sigmoid
FUN26	YAL022C	Exception	76	2.13701	11.6147	272	3) >50%	162	86		79	93		31
FUN30	YAL019W	Cytonuclear		0.802632	1.84029	740.5	1) no sigmoid
FUR4	YBR021W	TMD	143	2.34894	5.97703	292.5	3) >50%	206	84		78	90	26
FUS3	YBL016W	Cytonuclear		1.75436	2.73998	170	1) no sigmoid
FYV4	YHR059W	mito		0.266708	0.143997	71.5	1) no sigmoid
FYV6	YNL133C	Cytonuclear		0.445817	0.259115	105.5	1) no sigmoid
FYV7	YLR068W	Cytonuclear		0.248686	0.295157	116	1) no sigmoid
FYV8	YGR196C	Cytonuclear		13.4959	367.64	359.5	1) no sigmoid
FZF1	YGL254W	Cytonuclear		0.343668	0.218733	199.5	1) no sigmoid
FZO1	YBR179C	mito	706	1.46246	2.45255	545	1) no sigmoid
GAA1	YLR088W	TMD	20	1.08714	2.09019	261.5	3) >50%	200	78.5	43.5	65	92	35	52
GAB1	YLR459W	TMD	136	1.21563	3.19618	111.5	3) >50%	120	89	19.5	87	91	24	15
GAD1	YMR250W	Cytonuclear		1.59006	2.99565	383	1) no sigmoid
GAL80	YML051W	Cytonuclear		6.60802	7.7656	141.5	1) no sigmoid
GAL83	YER027C	Cytonuclear		0.290352	0.370595	313.5	1) no sigmoid
GAR1	YHR089C	Cytonuclear		0.363593	0.554794	158.5	1) no sigmoid
GAS1	YMR307W	SS	1	1.256	2.32307	527	3) >50%	195	85.5	78	81	90	77	79
GAS3	YMR215W	SS	1	1.29786	2.5252	289.5	3) >50%	220	81	75.5	76	86	73	78
GAS5	YOL030W	SS	1	1.20573	2.99337	432	3) >50%	180	85	77.5	80	90	75	80
GAT1	YFL021W	Exception		1.23282	2.60148	414.5	1) no sigmoid
GBP2	YCL011C	Cytonuclear		0.595114	1.03539	205.5	1) no sigmoid
GCD1	YOR260W	Cytonuclear		1.63602	2.63125	431.5	1) no sigmoid
GCD10	YNL062C	Cytonuclear		0.719974	0.983103	154	1) no sigmoid
GCD11	YER025W	Cytonuclear		0.819941	1.82404	386.5	1) no sigmoid
GCD14	YJL125C	Cytonuclear		1.46122	3.25621	346	1) no sigmoid
GCD2	YGR083C	Cytonuclear		0.766311	2.12859	628	1) no sigmoid
GCD6	YDR211W	Cytonuclear		1.69082	4.11185	534.5	1) no sigmoid
GCD7	YLR291C	Cytonuclear		0.831433	1.53368	370.5	1) no sigmoid
GCG1	YER163C			1.1827	1.75512	153	1) no sigmoid
GCN1	YGL195W	Exception		1.25251	1.98684	1247.5	1) no sigmoid
GCN2	YDR283C	Cytonuclear		1.56005	2.65748	935	1) no sigmoid
GCN20	YFR009W	Cytonuclear		0.72367	1.35999	440	1) no sigmoid
GCN3	YKR026C	Cytonuclear		0.731597	1.09123	274	1) no sigmoid
GCN4	YEL009C	Cytonuclear		1.02619	1.48652	150	1) no sigmoid
GCN5	YGR252W	Cytonuclear		0.694788	2.0576	266	1) no sigmoid
GCR1	YPL075W	Cytonuclear		2.94949	1.6383	581.5	1) no sigmoid
GCR2	YNL199C	Cytonuclear		0.386692	0.826076	137.5	1) no sigmoid
GCS1	YDL226C	Cytonuclear		0.426326	0.629233	133.5	1) no sigmoid
GCV2	YMR189W	mito		1.50968	3.66299	966.5	1) no sigmoid
GDA1	YEL042W	TMD	10	3.62131	26.1185	118	3) >50%	89	86	49	83	89	42	56
GDE1	YPL110C	Cytonuclear		3.23627	36.5668	558.5	1) no sigmoid
GDH2	YDL215C	Cytonuclear		0.943112	1.84194	838.5	1) no sigmoid
GDI1	YER136W	Cytonuclear		1.30581	2.11707	282	1) no sigmoid
GDS1	YOR355W	Cytonuclear		0.611786	0.89791	434.5	1) no sigmoid
GDT1	YBR187W	TMD	4	1.5604	3.40425	135.5	3) >50%	150	75.5	11	72	79	9	13
GEA1	YJR031C	Exception		0.991216	3.70006	1074.5	1) no sigmoid
GEA2	YEL022W	Exception		1.54236	2.2546	951.5	1) no sigmoid
GEF1	YJR040W	TMD	76	1.76026	4.75079	438	3) >50%	176	87.5	29.5	81	94	28	31
GEM1	YAL048C	mito	635	1.6211	3.85029	478	1) no sigmoid
gene:YAL026C-A	YAL026C-A	Exception	104	1.61226	1.67893	7.5	1) no sigmoid
gene:YAR028W	YAR028W	TMD	48	1.07231	2.54795	160.5	3) >50%	136	79		72	86	4
gene:YAR075W	YAR075W			2.93466	4.88065	134	1) no sigmoid
gene:YBL010C	YBL010C	Cytonuclear		0.314575	0.0849109	155	1) no sigmoid
gene:YBL028C	YBL028C	Cytonuclear		0.287011	0.223235	20.5	1) no sigmoid
gene:YBL036C	YBL036C	Cytonuclear		0.540288	1.19448	244	1) no sigmoid
gene:YBL059W	YBL059W	mito	119	3.89148	3.71092	164.5	1) no sigmoid
gene:YBL068W-A	YBL068W-A			1.03328	0.614324	30	1) no sigmoid
gene:YBL081W	YBL081W	Cytonuclear		0.794764	1.16987	281.5	1) no sigmoid
gene:YBL083C	YBL083C			3.58549	5.85488	114	1) no sigmoid
gene:YBL086C	YBL086C	Cytonuclear		0.757865	2.73316	193.5	1) no sigmoid
gene:YBR013C	YBR013C	SS	1	0.957699	1.06391	56	1) no sigmoid
gene:YBR016W	YBR016W	Cytonuclear		0.310897	0.253664	31	1) no sigmoid
gene:YBR053C	YBR053C	Cytonuclear		0.668417	1.09598	346	1) no sigmoid
gene:YBR056W	YBR056W	Cytonuclear		1.04094	1.71661	439.5	1) no sigmoid
gene:YBR056W-A	YBR056W-A	Cytonuclear		0.31605	0.331361	34.5	1) no sigmoid
gene:YBR062C	YBR062C	Cytonuclear		0.393692	0.405097	102	1) no sigmoid
gene:YBR074W	YBR074W	TMD	16	8.43769	163.064	117	3) >50%	104	89	55	85	93	47	63
gene:YBR085C-A	YBR085C-A	Cytonuclear		0.322528	0.30104	69	1) no sigmoid
gene:YBR090C	YBR090C	Exception	9	0.295564	0.260863	97	1) no sigmoid
gene:YBR096W	YBR096W	Exception		4.85014	44.6815	58	3) >50%	79	86		87	85		16
gene:YBR121C-A	YBR121C-A			1.1771	1.22145	30.5	1) no sigmoid
gene:YBR137W	YBR137W	Cytonuclear		0.419513	0.459088	138.5	1) no sigmoid
gene:YBR139W	YBR139W			1.63223	3.87543	121	3) >50%	177	87.5	35.5	85	90	36	35
gene:YBR197C	YBR197C	Cytonuclear		0.72457	0.597688	101.5	1) no sigmoid
gene:YBR219C	YBR219C	Exception	64	2.83873	2.08419	58	1) no sigmoid
gene:YBR220C	YBR220C	TMD	18	4.04458	9.83592	90	3) >50%	116	77.5	22	63	92	41	3
gene:YBR238C	YBR238C	mito		1.92158	3.55973	542	1) no sigmoid
gene:YBR241C	YBR241C	TMD	19	3.21254	3.20037	356	3) >50%	262	89.5	33.5	84	95	35	32
gene:YBR242W	YBR242W	Cytonuclear		0.951802	2.57763	193.5	1) no sigmoid
gene:YBR262C	YBR262C	mito	11	0.542027	0.520675	85.5	1) no sigmoid
gene:YCL041C	YCL041C			0.476547	0.381864	137.5	1) no sigmoid
gene:YCL049C	YCL049C	SS	1	1.61577	1.75092	254.5	3) >50%	174	70.5	52	62	79	50	54
gene:YCR016W	YCR016W	Cytonuclear		0.308946	0.39226	143	1) no sigmoid
gene:YCR023C	YCR023C	TMD	90	3.31237	7.35367	145.5	3) >50%	156	67	4	49	85	2	6
gene:YCR024C-B	YCR024C-B	Exception	5	5.8359	2.30065	55.5	3) >50%	10	61	8	29	93	12	4
gene:YCR034W	YCR034W	TMD	63	0.921822	2.13107	253	3) >50%	162	87.5		84	91		6
gene:YCR043C	YCR043C			0.41723	1.03151	125	1) no sigmoid
gene:YCR051W	YCR051W	Cytonuclear		0.479422	0.899661	147	1) no sigmoid
gene:YCR087C-A	YCR087C-A	Cytonuclear		0.314249	0.402196	102	1) no sigmoid
gene:YCR090C	YCR090C	Cytonuclear		0.653457	1.08054	137.5	1) no sigmoid
gene:YDL012C	YDL012C	TA	82	0.384314	0.345361	74.5	1) no sigmoid
gene:YDL057W	YDL057W	Cytonuclear		0.733537	1.1673	241.5	1) no sigmoid
gene:YDL085C-A	YDL085C-A	Cytonuclear		0.239274	0.134668	13	1) no sigmoid
gene:YDL121C	YDL121C	TMD	7	0.833149	2.90294	56	3) >50%	79	62	10.5	52	72	15	6
gene:YDL124W	YDL124W	Cytonuclear		0.984621	1.4082	208.5	1) no sigmoid
gene:YDL144C	YDL144C			1.52996	1.96134	86	1) no sigmoid
gene:YDL157C	YDL157C	mito		0.372702	0.393857	54.5	1) no sigmoid
gene:YDL177C	YDL177C	Cytonuclear		0.73626	0.958816	68.5	1) no sigmoid
gene:YDL241W	YDL241W	Cytonuclear		0.315661	0.252559	29	1) no sigmoid
gene:YDR061W	YDR061W	mito		1.32193	3.85196	403.5	1) no sigmoid
gene:YDR090C	YDR090C	TMD	7	3.47609	7.51177	93	3) >50%	99	85.5		78	93		17
gene:YDR094W	YDR094W			2.44303	2.46711	91	1) no sigmoid
gene:YDR133C	YDR133C	Exception	64	0.661799	3.47274	35	1) no sigmoid
gene:YDR210W	YDR210W	TA	52	0.33519	0.302699	7	1) no sigmoid
gene:YDR239C	YDR239C	Cytonuclear		0.456732	0.687087	664	1) no sigmoid
gene:YDR248C	YDR248C	Exception		0.552879	1.60846	180	1) no sigmoid
gene:YDR262W	YDR262W	SS	1	1.18735	2.14577	62	3) >50%	150	55.5		56	55
gene:YDR278C	YDR278C	Exception	64	3.78355	3.31274	38	1) no sigmoid
gene:YDR286C	YDR286C	Exception		0.233403	0.0583168	73.5	1) no sigmoid
gene:YDR306C	YDR306C	Cytonuclear		0.871305	1.28169	445.5	1) no sigmoid
gene:YDR319C	YDR319C	TMD	12	4.55192	8.82087	75	3) >50%	120	87		79	95		35
gene:YDR381C-A	YDR381C-A	Exception	13	0.328951	0.390064	74.5	1) no sigmoid
gene:YDR391C	YDR391C	Cytonuclear		0.75716	1.51379	181	1) no sigmoid
gene:YDR415C	YDR415C	SS	1	1.50516	2.6015	72	3) >50%	105	82.5	60	79	86	53	67
gene:YDR461C-A	YDR461C-A	Cytonuclear		0.434064	0.33374	48.5	1) no sigmoid
gene:YDR476C	YDR476C	Cytonuclear		1.01652	2.68112	198	1) no sigmoid
gene:YDR514C	YDR514C	mito		0.704494	1.62914	345.5	1) no sigmoid
gene:YEL043W	YEL043W			1.14122	2.1421	375	1) no sigmoid
gene:YEL047C	YEL047C			0.588074	1.32202	428	1) no sigmoid
gene:YEL068C	YEL068C	Exception		1.15613	1.40359	87	1) no sigmoid
gene:YER010C	YER010C	Cytonuclear		1.40101	2.0901	180.5	1) no sigmoid
gene:YER034W	YER034W	Cytonuclear		0.326166	0.240824	140.5	1) no sigmoid
gene:YER062C	YER062C			0.755434	1.46218	214	1) no sigmoid
gene:YER079W	YER079W	Cytonuclear		0.478123	0.485815	129	1) no sigmoid
gene:YER088C-A	YER088C-A			5.10634	3.66485	26	1) no sigmoid
gene:YER137C	YER137C	Cytonuclear		0.658264	0.507344	56.5	1) no sigmoid
gene:YER152C	YER152C	Cytonuclear		1.97935	2.28339	280	1) no sigmoid
gene:YER156C	YER156C	Cytonuclear		0.444502	0.686361	214	1) no sigmoid
gene:YFL042C	YFL042C	TA	634	1.01109	1.41092	604	1) no sigmoid
gene:YFR006W	YFR006W	Exception	8	1.19153	1.86226	453.5	1) no sigmoid
gene:YFR009W-A	YFR009W-A			0.852251	1.06985	66	1) no sigmoid
gene:YFR011C	YFR011C			0.251926	0.220449	89	1) no sigmoid
gene:YFR016C	YFR016C	Cytonuclear		0.404898	1.21172	1161	1) no sigmoid
gene:YFR018C	YFR018C			2.72962	3.41437	192.5	3) >50%	88	83.5	35	73	94	32	38
gene:YFR032C-B	YFR032C-B	Exception	20	1.39634	1.41013	76.5	1) no sigmoid
gene:YFR045W	YFR045W	Exception	12	1.28307	1.35932	212	1) no sigmoid
gene:YGL036W	YGL036W	Cytonuclear		1.74824	2.13887	575.5	1) no sigmoid
gene:YGL039W	YGL039W	Cytonuclear		0.998606	1.80853	306	1) no sigmoid
gene:YGL041W-A	YGL041W-A	Cytonuclear		0.342472	0.400409	70	1) no sigmoid
gene:YGL082W	YGL082W	Exception		1.38726	2.31773	258	1) no sigmoid
gene:YGL088W	YGL088W	Exception	26	12.3393	16.3775	97	3) >50%	88	52		58	46	0
gene:YGL101W	YGL101W			0.377738	0.5454	147	1) no sigmoid
gene:YGL108C	YGL108C	Cytonuclear		0.369983	0.589486	118.5	1) no sigmoid
gene:YGL114W	YGL114W	TMD	28	2.11433	10.178	114.5	3) >50%	168	83	57	71	95	60	54
gene:YGL140C	YGL140C	TMD	37	1.89338	3.16905	289.5	1) no sigmoid
gene:YGL159W	YGL159W	Cytonuclear		0.832663	2.12523	355.5	1) no sigmoid
gene:YGL185C	YGL185C	Cytonuclear		0.802916	1.27298	334	1) no sigmoid
gene:YGL194C-A	YGL194C-A	TMD	12	13.8217	33.6194	65.5	1) no sigmoid
gene:YGL204C	YGL204C	TMD	20	2.33922	6.12864	97	1) no sigmoid
gene:YGL220W	YGL220W			0.617447	1.47206	71.5	1) no sigmoid
gene:YGR011W	YGR011W			1.50943	2.00871	65	1) no sigmoid
gene:YGR017W	YGR017W	Cytonuclear		1.65033	4.21251	207.5	1) no sigmoid
gene:YGR021W	YGR021W	mito		1.11883	2.09362	208.5	1) no sigmoid
gene:YGR026W	YGR026W	TMD	35	2.36225	7.10863	115.5	3) >50%	108	87		84	90		7
gene:YGR054W	YGR054W	Cytonuclear		1.416	2.67297	574.5	1) no sigmoid
gene:YGR079W	YGR079W	SS	1	0.685092	0.357331	128.5	1) no sigmoid
gene:YGR111W	YGR111W	Cytonuclear		0.801049	1.75108	236	1) no sigmoid
gene:YGR117C	YGR117C	Cytonuclear		0.867849	1.2835	398.5	1) no sigmoid
gene:YGR122W	YGR122W	Cytonuclear		1.60292	3.14557	261	1) no sigmoid
gene:YGR125W	YGR125W	TMD	214	1.78522	4.13621	439	3) >50%	310	84.5	15.5	77	92	17	14
gene:YGR126W	YGR126W	Cytonuclear		0.589274	0.173182	112	1) no sigmoid
gene:YGR130C	YGR130C	Cytonuclear		0.51721	0.717908	559	1) no sigmoid
gene:YGR151C	YGR151C			1.31332	1.19111	24	1) no sigmoid
gene:YGR169C-A	YGR169C-A			0.306381	0.156005	58	1) no sigmoid
gene:YGR210C	YGR210C	Cytonuclear		1.0251	3.44888	191	1) no sigmoid
gene:YGR235C	YGR235C	mito	120	0.297089	0.672504	219.5	1) no sigmoid
gene:YGR237C	YGR237C	Cytonuclear		1.21959	3.57853	723	1) no sigmoid
gene:YGR266W	YGR266W	Cytonuclear		1.21016	1.40956	359	1) no sigmoid
gene:YGR283C	YGR283C	Cytonuclear		1.14363	1.36904	249	1) no sigmoid
gene:YHL017W	YHL017W	SSTMD	1	2.2926	5.24644	196	3) >50%	102	88.5	54	84	93	54	54
gene:YHL018W	YHL018W	mito		0.82285	0.0937784	82	1) no sigmoid
gene:YHR045W	YHR045W	TMD	9	0.983328	3.40472	443	3) >50%	175	70.5	60.5	65	76	56	65
gene:YHR050W-A	YHR050W-A	Cytonuclear		1.01208	0.669597	42	1) no sigmoid
gene:YHR054C	YHR054C	Cytonuclear		1.51521	2.13692	109	1) no sigmoid
gene:YHR073W-A	YHR073W-A			1.75027	1.96403	32.5	1) no sigmoid
gene:YHR078W	YHR078W	Exception	127	1.95807	3.4644	215	1) no sigmoid	58		7.5	79		15	0
gene:YHR097C	YHR097C	Cytonuclear		0.611768	2.70731	271	1) no sigmoid
gene:YHR112C	YHR112C	Cytonuclear		1.12271	1.79724	289	1) no sigmoid
gene:YHR138C	YHR138C	SS	1	2.60287	6.74361	69	1) no sigmoid
gene:YHR214W	YHR214W	SS	1	0.825386	0.268546	56.5	1) no sigmoid
gene:YIL001W	YIL001W	Cytonuclear		1.28873	2.80001	444	1) no sigmoid
gene:YIL002W-A	YIL002W-A	Cytonuclear		0.331983	0.322172	1.5	1) no sigmoid
gene:YIL027C	YIL027C	TMD	7	1.72018	9.36585	83	2) <=50%	34	41.5	18.5	30	53	36	1
gene:YIL047C-A	YIL047C-A			3.5206	3.93475	13.5	1) no sigmoid
gene:YIL053W	YIL053W			0.92283	1.87609	217	1) no sigmoid	75				3		2
gene:YIL067C	YIL067C	TMD	119	2.94564	11.3696	422.5	3) >50%	224	90	63	85	95	61	65
gene:YIL102C-A	YIL102C-A	TMD	5	7.48884	18.4675	75	1) no sigmoid
gene:YIL108W	YIL108W	Cytonuclear		2.86163	5.12313	513.5	1) no sigmoid
gene:YIL141W	YIL141W			0.585111	0.694029	87.5	1) no sigmoid
gene:YIL144W	YIL144W			0.495412	1.04216	619	1) no sigmoid
gene:YIL154C	YIL154C	Exception		1.08895	0.890617	305	1) no sigmoid
gene:YIL156W-B	YIL156W-B	SS	1	0.522629	0.760911	63.5	1) no sigmoid
gene:YIL161W	YIL161W	Cytonuclear		0.568302	1.51605	71	1) no sigmoid
gene:YIR024C	YIR024C	mito	44	2.48466	6.83464	160.5	1) no sigmoid
gene:YIR035C	YIR035C	Exception		0.963844	1.3312	149	1) no sigmoid
gene:YJL047C-A	YJL047C-A	Cytonuclear		12.8407	7.94989	6.5	1) no sigmoid
gene:YJL055W	YJL055W	Cytonuclear		0.662667	1.92102	234.5	1) no sigmoid
gene:YJL068C	YJL068C	Cytonuclear		0.7467	1.1811	157	1) no sigmoid
gene:YJL070C	YJL070C	Exception		1.86445	3.54027	770	1) no sigmoid
gene:YJL133C-A	YJL133C-A	Exception	8	0.33398	0.388996	3.5	1) no sigmoid
gene:YJL193W	YJL193W	TMD	13	1.28716	2.76454	121.5	3) >50%	138	91.5	58.5	88	95	55	62
gene:YJR011C	YJR011C	Cytonuclear		0.674206	0.585362	154	1) no sigmoid
gene:YJR015W	YJR015W	TMD	90	15.5738	242.333	148.5	3) >50%	178	87.5	6	82	93	4	8
gene:YJR056C	YJR056C	Cytonuclear		0.494841	0.989641	107.5	1) no sigmoid
gene:YJR085C	YJR085C	mito	26	0.588405	1.04519	90.5	1) no sigmoid
gene:YJR096W	YJR096W	Cytonuclear		0.671855	0.903091	217	1) no sigmoid
gene:YJR112W-A	YJR112W-A	TA	90	1.49681	2.42596	72	1) no sigmoid
gene:YJR124C	YJR124C	TMD	51	4.40289	41.7034	87	3) >50%	92	86	3.5	82	90	6	1
gene:YJR142W	YJR142W	Cytonuclear		1.01378	2.01933	285.5	1) no sigmoid
gene:YKL018C-A	YKL018C-A	SS	1	4.33864	11.2642	60	1) no sigmoid
gene:YKL023C-A	YKL023C-A	TA	47	0.898266	0.851303	40.5	1) no sigmoid
gene:YKL023W	YKL023W	Cytonuclear		0.586845	0.616858	247.5	1) no sigmoid
gene:YKL033W-A	YKL033W-A	Cytonuclear		0.524109	0.937381	197	1) no sigmoid
gene:YKL063C	YKL063C			4.70671	14.448	133.5	1) no sigmoid
gene:YKL068W-A	YKL068W-A	Cytonuclear		0.244818	0.283208	34	1) no sigmoid
gene:YKL075C	YKL075C	Cytonuclear		1.14507	2.6928	295.5	1) no sigmoid
gene:YKL077W	YKL077W	SSTMD	1	1.06644	2.52958	379.5	3) >50%	200	79.5	70.5	73	86	67	74
gene:YKL103C	YKL103C			0.72928	1.26462	271	1) no sigmoid
gene:YKL207W	YKL207W	TMD	10	1.33943	2.97996	208.5	3) >50%	80	79	1	75	83	1	1
gene:YKR016W	YKR016W	mito	38	0.887299	1.56525	325	1) no sigmoid
gene:YKR018C	YKR018C	Exception		1.22655	2.0849	359.5	1) no sigmoid
gene:YKR023W	YKR023W	Cytonuclear		2.74712	8.2785	476.5	1) no sigmoid
gene:YKR045C	YKR045C	Cytonuclear		0.495707	0.447196	74.5	1) no sigmoid
gene:YKR070W	YKR070W	mito		0.698391	1.66739	325.5	1) no sigmoid
gene:YKR075C	YKR075C	Cytonuclear		1.9242	2.36149	217.5	1) no sigmoid
gene:YLL032C	YLL032C	Cytonuclear		1.77071	2.77566	331	1) no sigmoid
gene:YLL058W	YLL058W	Cytonuclear		1.66526	2.41551	364.5	1) no sigmoid
gene:YLR001C	YLR001C	SSTMD	1	1.70169	0.659056	462	3) >50%	170	69	20.5	61	77	31	10
gene:YLR042C	YLR042C	SS	1	5.57673	27.4813	70.5	1) no sigmoid
gene:YLR049C	YLR049C	Cytonuclear		0.879849	2.41142	372.5	1) no sigmoid
gene:YLR108C	YLR108C	Cytonuclear		1.49544	3.48234	348.5	1) no sigmoid
gene:YLR126C	YLR126C	Cytonuclear		1.46996	2.48789	195.5	1) no sigmoid
gene:YLR146W-A	YLR146W-A	Cytonuclear		0.285858	0.250508	11.5	1) no sigmoid
gene:YLR179C	YLR179C	Cytonuclear		0.46112	0.714789	177	1) no sigmoid
gene:YLR225C	YLR225C	Cytonuclear		0.886202	1.52533	303	1) no sigmoid
gene:YLR257W	YLR257W	Cytonuclear		0.840116	1.47382	229	1) no sigmoid
gene:YLR278C	YLR278C	Exception		1.50625	3.43078	384.5	1) no sigmoid
gene:YLR287C	YLR287C	Cytonuclear		0.674568	0.836866	251.5	1) no sigmoid
gene:YLR326W	YLR326W	TMD	86	0.988267	2.43683	163	1) no sigmoid
gene:YLR345W	YLR345W	Cytonuclear		1.3437	3.13832	221	1) no sigmoid
gene:YLR352W	YLR352W	Cytonuclear		1.7735	3.77797	706.5	1) no sigmoid
gene:YLR363W-A	YLR363W-A	Cytonuclear		0.325839	0.25201	19	1) no sigmoid
gene:YLR372W	YLR372W	TMD	74	1.93081	12.8384	101	3) >50%	139	89		85	93		14
gene:YLR404W	YLR404W	TMD	17	2.34368	9.34334	77.5	3) >50%	86	83.5	27	76	91	35	19
gene:YLR407W	YLR407W	Cytonuclear		0.26207	0.213527	141	1) no sigmoid
gene:YLR419W	YLR419W	Exception		1.46413	4.16422	1245	1) no sigmoid
gene:YML018C	YML018C	TMD	18	2.14888	5.31391	177	3) >50%	104	77.5	11	65	90	13	9
gene:YML053C	YML053C	Cytonuclear		0.3923	0.442679	67	1) no sigmoid
gene:YML079W	YML079W	Cytonuclear		0.444137	0.894052	173.5	1) no sigmoid
gene:YML082W	YML082W	Cytonuclear		1.85723	3.24657	370.5	1) no sigmoid
gene:YML119W	YML119W	Cytonuclear		0.725438	1.38253	272.5	1) no sigmoid
gene:YML131W	YML131W	TMD	134	1.47249	3.95545	232	1) no sigmoid
gene:YMR027W	YMR027W	Cytonuclear		0.710829	1.61162	327.5	1) no sigmoid
gene:YMR087W	YMR087W	Cytonuclear		1.17118	1.21704	211.5	1) no sigmoid
gene:YMR102C	YMR102C	Cytonuclear		0.834518	0.943512	646.5	1) no sigmoid
gene:YMR130W	YMR130W	Cytonuclear		0.878805	1.43034	210.5	1) no sigmoid
gene:YMR155W	YMR155W	TMD	22	1.93333	3.14223	260	3) >50%	114	77.5	29.5	67	88	35	24
gene:YMR173W-A	YMR173W-A	Exception	13	0.355913	0.57607	377.5	1) no sigmoid
gene:YMR178W	YMR178W	Cytonuclear		1.3913	3.11352	220	1) no sigmoid
gene:YMR209C	YMR209C	Exception	1	3.57807	45.3517	53	3) >50%	152	55	23	43	67	31	15
gene:YMR262W	YMR262W	Cytonuclear		1.57983	2.22924	286.5	1) no sigmoid
gene:YMR295C	YMR295C	Cytonuclear		0.247639	0.269525	141.5	1) no sigmoid
gene:YMR310C	YMR310C	Cytonuclear		1.34868	2.12331	279.5	1) no sigmoid
gene:YMR315W	YMR315W	Cytonuclear		0.692128	2.03534	328.5	1) no sigmoid
gene:YMR321C	YMR321C	Cytonuclear		1.79423	1.81217	68	1) no sigmoid
gene:YNL010W	YNL010W	Cytonuclear		0.790987	1.38246	213.5	1) no sigmoid
gene:YNL011C	YNL011C	Exception		1.11722	2.28883	287	1) no sigmoid
gene:YNL035C	YNL035C	Cytonuclear		1.2567	1.95209	237	1) no sigmoid
gene:YNL040W	YNL040W	Cytonuclear		0.921324	1.48837	431	1) no sigmoid
gene:YNL050C	YNL050C	Cytonuclear		0.387744	0.398017	153	1) no sigmoid
gene:YNL058C	YNL058C	TMD	93	0.768158	2.71075	150	3) >50%	168	78.5		73	84		35
gene:YNL095C	YNL095C	TMD	16	1.55553	2.82126	71	3) >50%	325	67	44.5	49	85	73	16
gene:YNL100W	YNL100W	mito	101	0.37489	0.174621	177	1) no sigmoid
gene:YNL115C	YNL115C	TMD	91	4.52938	43.1832	151.5	3) >50%	142	91	33.5	87	95	29	38
gene:YNL122C	YNL122C	mito		0.253444	0.203646	53.5	1) no sigmoid
gene:YNL134C	YNL134C	Cytonuclear		0.84347	1.41941	290	1) no sigmoid
gene:YNL140C	YNL140C	Cytonuclear		1.27494	1.77288	171.5	1) no sigmoid
gene:YNL165W	YNL165W	Cytonuclear		1.45493	3.75026	288	1) no sigmoid
gene:YNL190W	YNL190W	SS	1	0.474986	0.74577	181.5	1) no sigmoid
gene:YNL193W	YNL193W	Cytonuclear		0.795706	1.446	285.5	1) no sigmoid
gene:YNL208W	YNL208W	Cytonuclear		0.279767	0.299166	80	1) no sigmoid
gene:YNL217W	YNL217W	SS	1	6.88327	50.5374	79	3) >50%	110	82		75	89		21
gene:YNL247W	YNL247W	Cytonuclear		0.830284	1.84701	236.5	1) no sigmoid
gene:YNL320W	YNL320W	TMD	9	1.85049	3.0787	246	1) no sigmoid
gene:YNR021W	YNR021W	TMD	49	1.04525	2.11568	328.5	3) >50%	126	87.5	4.5	84	91	3	6
gene:YNR029C	YNR029C	Cytonuclear		1.02187	1.3263	271.5	1) no sigmoid
gene:YNR040W	YNR040W	mito		1.02235	2.18209	166.5	1) no sigmoid
gene:YNR061C	YNR061C	TMD	16	5.42301	37.1723	89	3) >50%	90	83	7	80	86	10	4
gene:YOL036W	YOL036W	Cytonuclear		1.0248	2.08865	534	1) no sigmoid					39
gene:YOL057W	YOL057W	Cytonuclear		1.22583	2.80534	585	1) no sigmoid
gene:YOL071W	YOL071W			0.396261	0.369778	71.5	1) no sigmoid
gene:YOL107W	YOL107W	TMD	22	2.89824	7.41063	188.5	3) >50%	134	87	16.5	84	90	24	9
gene:YOL159C-A	YOL159C-A	Cytonuclear		0.499025	0.30445	39.5	1) no sigmoid
gene:YOR020W-A	YOR020W-A	Exception	15	0.198957	0.25246	53.5	1) no sigmoid
gene:YOR052C	YOR052C			0.277191	0.201302	34	1) no sigmoid
gene:YOR059C	YOR059C	TMD	269	1.63421	2.38497	223.5	1) no sigmoid
gene:YOR097C	YOR097C	Exception	21	1.48427	5.70191	89.5	1) no sigmoid
gene:YOR111W	YOR111W	Cytonuclear		0.922464	1.11279	185.5	1) no sigmoid
gene:YOR131C	YOR131C	Cytonuclear		0.647607	1.06446	202.5	1) no sigmoid
gene:YOR238W	YOR238W	Cytonuclear		1.36058	1.67763	170.5	1) no sigmoid
gene:YOR283W	YOR283W	Cytonuclear		0.566872	1.01449	203.5	1) no sigmoid
gene:YOR342C	YOR342C	Cytonuclear		1.56209	2.61405	214.5	1) no sigmoid
gene:YOR385W	YOR385W	Cytonuclear		0.84081	1.3282	233.5	1) no sigmoid
gene:YPL039W	YPL039W	Cytonuclear		2.3003	2.25939	228.5	1) no sigmoid
gene:YPL067C	YPL067C	Cytonuclear		0.770017	1.1823	148.5	1) no sigmoid
gene:YPL068C	YPL068C	Cytonuclear		0.796482	1.45141	178	1) no sigmoid
gene:YPL071C	YPL071C	Cytonuclear		0.802848	0.969048	12.5	1) no sigmoid
gene:YPL077C	YPL077C	Cytonuclear		0.401904	0.275043	180.5	1) no sigmoid
gene:YPL099C	YPL099C	mito	108	0.222332	0.781982	181.5	1) no sigmoid
gene:YPL107W	YPL107W	mito		0.905264	0.526739	161	1) no sigmoid
gene:YPL108W	YPL108W	Cytonuclear		0.322256	0.497314	82	1) no sigmoid
gene:YPL162C	YPL162C	TMD	14	1.43198	1.88232	141	3) >50%	104	71		60	82	5
gene:YPL199C	YPL199C	Cytonuclear		0.349131	0.336205	130	1) no sigmoid
gene:YPL225W	YPL225W	Cytonuclear		0.267298	0.293066	129.5	1) no sigmoid
gene:YPL245W	YPL245W	Cytonuclear		0.607227	0.701842	289	1) no sigmoid
gene:YPL247C	YPL247C	Cytonuclear		3.13689	4.89829	348	1) no sigmoid
gene:YPR010C-A	YPR010C-A	TMD	20	0.318562	0.28724	11	1) no sigmoid
gene:YPR011C	YPR011C	mito	24	1.7434	2.04591	294.5	1) no sigmoid
gene:YPR063C	YPR063C	TA	91	1.82321	8.25171	113	1) no sigmoid
gene:YPR084W	YPR084W	Cytonuclear		2.15702	3.43006	293	1) no sigmoid
gene:YPR097W	YPR097W	Cytonuclear		0.887305	2.24632	416	1) no sigmoid
gene:YPR098C	YPR098C	mito	10	1.48995	2.24207	102	1) no sigmoid
gene:YPR109W	YPR109W	TMD	140	1.50836	4.58793	223	1) no sigmoid
gene:YPR114W	YPR114W	TMD	39	2.12747	11.8509	208.5	3) >50%	118	81		67	95		6
gene:YPR127W	YPR127W	Cytonuclear		1.48684	2.12136	227	1) no sigmoid
gene:YPR139C	YPR139C	Exception	33	1.96627	5.11452	90.5	3) >50%	100	77		69	85		17
gene:YPR146C	YPR146C			3.08693	1.14127	25	1) no sigmoid
gene:YPR147C	YPR147C	Exception	156	1.61597	4.12464	222	1) no sigmoid
gene:YPR169W-A	YPR169W-A	Exception	11	0.419254	0.591923	58	1) no sigmoid
gene:YPR170W-A	YPR170W-A	Exception	5	1.25243	2.04554	61	1) no sigmoid
gene:YPR170W-B	YPR170W-B	TMD	11	2.91074	12.7931	85	1) no sigmoid
gene:YPR172W	YPR172W	Cytonuclear		0.720932	0.994889	159	1) no sigmoid
gene:YPR174C	YPR174C	Cytonuclear		0.645359	0.77133	137	1) no sigmoid
GEP4	YHR100C	Cytonuclear		0.732657	0.81017	100	1) no sigmoid
GET1	YGL020C	TMD	2	1.2726	6.90478	234	3) >50%	76	87		83	91
GET3	YDL100C	Cytonuclear		0.745089	1.64853	218	1) no sigmoid
GET4	YOR164C	Cytonuclear		0.557598	1.00687	303.5	1) no sigmoid
GFA1	YKL104C	Cytonuclear		1.80999	11.696	479	1) no sigmoid
GFD1	YMR255W	Cytonuclear		0.324062	0.295141	126	1) no sigmoid
GGA1	YDR358W	Cytonuclear		0.48353	0.494409	192.5	1) no sigmoid
GGA2	YHR108W	Cytonuclear		0.469376	0.508579	348	1) no sigmoid
GGC1	YDL198C	Exception	14	0.683594	1.40974	279.5	1) no sigmoid
GIC2	YDR309C	Cytonuclear		0.371619	0.665304	375.5	1) no sigmoid
GID7	YCL039W	Cytonuclear		2.39786	3.10355	653	1) no sigmoid
GID8	YMR135C	Cytonuclear		0.962116	1.70466	331.5	1) no sigmoid
GIM3	YNL153C	Cytonuclear		0.304756	0.189112	94	1) no sigmoid
GIM4	YEL003W	Cytonuclear		1.07847	3.6069	49	1) no sigmoid
GIM5	YML094W	Cytonuclear		0.272441	0.150717	76.5	1) no sigmoid
GIN4	YDR507C	Cytonuclear		0.893049	1.52911	298.5	1) no sigmoid
GIP3	YPL137C	Cytonuclear		1.38933	3.2076	973.5	1) no sigmoid
GIP4	YAL031C	Exception		1.90654	2.91044	285	1) no sigmoid
GIR2	YDR152W	Cytonuclear		0.520471	0.853718	177.5	1) no sigmoid
GIS2	YNL255C	Cytonuclear		0.277438	0.29713	95	1) no sigmoid
GIS3	YLR094C	Cytonuclear		0.677987	0.974602	379.5	1) no sigmoid
GIS4	YML006C	Cytonuclear		2.1995	3.423	305	1) no sigmoid
GLC7	YER133W	Cytonuclear		1.24305	2.71101	236	1) no sigmoid
GLC8	YMR311C	Cytonuclear		0.295034	0.287528	173	1) no sigmoid
GLE1	YDL207W	Cytonuclear		0.831029	3.01058	436.5	1) no sigmoid
GLE2	YER107C	Exception		0.986944	1.72102	303	1) no sigmoid
GLG2	YJL137C	Cytonuclear		1.15775	2.56516	150	1) no sigmoid
GLK1	YCL040W	Cytonuclear		1.12897	1.90615	416.5	1) no sigmoid
GLN1	YPR035W	Cytonuclear		0.853019	2.30117	321.5	1) no sigmoid
GLN3	YER040W	Cytonuclear		0.75308	1.65249	148	1) no sigmoid
GLN4	YOR168W	Cytonuclear		0.617652	1.59362	621.5	1) no sigmoid
GLO1	YML004C	Cytonuclear		0.760541	1.13697	253	1) no sigmoid
GLO2	YDR272W	Cytonuclear		0.662133	1.46448	226	1) no sigmoid
GLO3	YER122C	Cytonuclear		0.332323	0.400281	206	1) no sigmoid
GLO4	YOR040W	mito		0.629059	0.810119	215.5	1) no sigmoid
GLR1	YPL091W	mito		0.846737	1.57305	340.5	1) no sigmoid
GLT1	YDL171C	Cytonuclear		2.43454	6.87395	2015.5	1) no sigmoid
GLY1	YEL046C	Cytonuclear		0.852411	1.67378	230	1) no sigmoid
GMH1	YKR030W	TMD	90	2.96499	26.4008	176.5	3) >50%	194	75		70	80		6
GNA1	YFL017C	Cytonuclear		0.465002	0.484247	132	1) no sigmoid
GND1	YHR183W	Exception		0.527901	1.00601	416	1) no sigmoid
GNP1	YDR508C	Exception	155	3.7121	13.0038	296	3) >50%	295	88	2	83	93	3	1
GNT1	YOR320C	TMD	11	1.36226	3.71361	101.5	3) >50%	52	78	31	75	81	28	34
GON7	YJL184W	Cytonuclear		0.270748	0.214439	79.5	1) no sigmoid
GOR1	YNL274C	Cytonuclear		0.492078	0.722499	304.5	1) no sigmoid
GOS1	YHL031C	TA	205	0.501722	1.16091	77.5	1) no sigmoid
GOT1	YMR292W	TMD	9	11.3554	34.8155	82	3) >50%	72	54		52	56		16
GPA1	YHR005C	Cytonuclear		0.989099	1.94393	441.5	1) no sigmoid
GPA2	YER020W	Cytonuclear		1.33429	1.62964	422	1) no sigmoid
GPB1	YOR371C	Cytonuclear		2.7362	5.04871	790.5	1) no sigmoid
GPB2	YAL056W	mito		2.38912	5.18312	760.5	1) no sigmoid
GPC1	YGR149W	TMD	111	4.54498	16.9373	196.5	3) >50%	208	82		80	84
GPD1	YDL022W	Cytonuclear		0.689074	1.25378	306.5	1) no sigmoid
GPD2	YOL059W	Cytonuclear		1.51653	2.79713	294.5	1) no sigmoid
GPI1	YGR216C	TMD	187	1.13667	1.91156	354	3) >50%	384	82.5	12	86	79	6	18
GPI10	YGL142C	TMD	17	1.14155	2.16814	98.5	3) >50%	81	80		71	89
GPI11	YDR302W	TMD	46	16.6468	116.202	133	3) >50%	156	72.5		63	82		10
GPI12	YMR281W	TMD	21	2.75171	12.1632	87.5	3) >50%	107	78.5		76	81		6
GPI14	YJR013W	TMD	5	1.9941	8.61006	61.5	3) >50%	62	93		91	95		19
GPI15	YNL038W	Exception	59	7.89124	30.3674	139.5	1) no sigmoid
GPI16	YHR188C	SSTMD	1	2.11935	4.39491	607.5	3) >50%	202	76	63.5	64	88	63	64
GPI17	YDR434W	TMD	9	4.38532	44.9985	73	3) >50%	80	87.5	20.5	84	91	23	18
GPI18	YBR004C	TMD	2	1.69236	4.52029	147	3) >50%	146	65.5	46	48	83	37	55
GPI2	YPL076W	TMD	54	9.39904	25.0578	156	3) >50%	146	79	36	78	80	29	43
GPI8	YDR331W	SSTMD	1	3.07878	13.6386	102	3) >50%	108	80		74	86	18
GPM1	YKL152C	Cytonuclear		0.405049	1.2953	235.5	1) no sigmoid	131	6		6	6		2
GPM3	YOL056W	Cytonuclear		1.39283	3.07599	268	1) no sigmoid
GPN2	YOR262W			1.80244	3.25199	237	1) no sigmoid
GPN3	YLR243W			1.15004	1.79886	238.5	1) no sigmoid
GPT2	YKR067W	TMD	31	2.4131	19.1628	97	3) >50%	52	85.5	19.5	78	93	10	29
GPX2	YBR244W	Cytonuclear		0.720712	1.62631	149.5	1) no sigmoid
GRC3	YLL035W	Cytonuclear		1.74395	2.92437	357.5	1) no sigmoid
GRE3	YHR104W	Cytonuclear		0.927189	1.64148	189.5	1) no sigmoid
GRH1	YDR517W	Cytonuclear		1.53072	4.52575	308	1) no sigmoid
GRR1	YJR090C	Cytonuclear		1.47449	2.75344	906	1) no sigmoid
GRS1	YBR121C	Cytonuclear		1.1946	2.13646	201.5	1) no sigmoid
GRX1	YCL035C	Cytonuclear		0.378777	0.461551	104	1) no sigmoid
GRX3	YDR098C	Cytonuclear		0.772164	1.63672	88	1) no sigmoid
GRX4	YER174C	Cytonuclear		0.615197	1.10049	173.5	1) no sigmoid
GRX5	YPL059W	mito		0.406646	0.511561	114.5	1) no sigmoid
GRX6	YDL010W	SS	1	64.7341	302.18	86.5	3) >50%	80	75.5	33	77	74	29	37
GRX7	YBR014C	SS	1	25.214	126.008	80.5	3) >50%	108	64	7	58	70	13	1
GRX8	YLR364W	Cytonuclear		0.603474	0.302435	91	1) no sigmoid
GSF2	YML048W	TMD	178	1.72455	3.4905	206.5	3) >50%	250	59		65	53
GSH1	YJL101C	Cytonuclear		2.87508	4.36729	385.5	1) no sigmoid
GSH2	YOL049W	Cytonuclear		1.00814	1.7457	368	1) no sigmoid
GSP1	YLR293C	Cytonuclear		0.911102	3.47649	183	1) no sigmoid
GSP2	YOR185C	Cytonuclear		0.95379	1.15321	165.5	1) no sigmoid
GSY2	YLR258W	Cytonuclear		1.5795	2.3501	655.5	1) no sigmoid	369			37			18
GTB1	YDR221W	SS	1	2.88698	5.81074	431	3) >50%	302	75.5	67	72	79	58	76
GTF1	YGR102C			0.881855	1.13912	101	1) no sigmoid
GTR1	YML121W	Cytonuclear		1.03635	1.64246	296	1) no sigmoid
GTR2	YGR163W	Cytonuclear		1.33615	2.81318	113	1) no sigmoid
GTS1	YGL181W	Cytonuclear		0.470016	1.10409	185	1) no sigmoid
GTT1	YIR038C	Cytonuclear		0.849094	2.31646	207.5	1) no sigmoid
GTT3	YEL017W	Exception	240	0.623155	1.24942	305.5	1) no sigmoid
GUA1	YMR217W	Cytonuclear		0.951854	2.0031	155	1) no sigmoid
GUP1	YGL084C	TMD	44	11.9647	209.31	159	3) >50%	158	89.5		85	94		21
GUS1	YGL245W	Exception		0.508348	1.09168	287	1) no sigmoid
GUT2	YIL155C	mito		2.93798	1.88998	373.5	1) no sigmoid
GVP36	YIL041W	Cytonuclear		0.363514	0.745217	301	1) no sigmoid
GWT1	YJL091C	TMD	20	3.996	46.0144	103.5	3) >50%	123	93	38.5	90	96	31	46
GYL1	YMR192W	Cytonuclear		0.511461	0.922644	592	1) no sigmoid
GYP1	YOR070C	Cytonuclear		1.23798	2.17236	556.5	1) no sigmoid
GYP5	YPL249C	Exception		0.675343	1.49332	669.5	1) no sigmoid
GYP6	YJL044C	Cytonuclear		1.21711	1.85332	255	1) no sigmoid
GYP7	YDL234C	Cytonuclear		1.08058	1.92938	135	1) no sigmoid
GZF3	YJL110C	Cytonuclear		0.431379	0.803664	497	1) no sigmoid
HAA1	YPR008W	Cytonuclear		0.936356	10.0177	471	1) no sigmoid
HAC1	YFL031W	Cytonuclear		3.59217	4.14583	115	1) no sigmoid
HAL5	YJL165C	Cytonuclear		0.627533	2.08192	683.5	1) no sigmoid
HAM1	YJR069C	Cytonuclear		0.36962	0.530851	180.5	1) no sigmoid
HAP1	YLR256W	Cytonuclear		1.63934	3.76517	855	1) no sigmoid
HAP2	YGL237C	Cytonuclear		0.377438	0.510735	78	1) no sigmoid
HAP3	YBL021C	Cytonuclear		0.330043	0.408304	83	1) no sigmoid
HAS1	YMR290C	Cytonuclear		0.781854	1.31164	396.5	1) no sigmoid
HAT1	YPL001W	Cytonuclear		0.853228	1.62404	256.5	1) no sigmoid
HAT2	YEL056W	Cytonuclear		1.16975	3.27573	275.5	1) no sigmoid
HBN1	YCL026C-B	Exception		0.385561	0.0807492	92.5	1) no sigmoid
HBS1	YKR084C	Cytonuclear		0.719404	1.1193	473.5	1) no sigmoid
HCA4	YJL033W	Cytonuclear		0.693715	1.23154	316.5	1) no sigmoid
HCH1	YNL281W	Cytonuclear		0.560963	1.28007	140.5	1) no sigmoid
HCM1	YCR065W	Cytonuclear		0.761156	0.978059	278.5	1) no sigmoid
HCR1	YLR192C	Cytonuclear		0.270822	0.295918	67.5	1) no sigmoid
HCS1	YKL017C	Cytonuclear		1.1961	1.96224	549	1) no sigmoid
HDA1	YNL021W	Cytonuclear		1.73103	3.09144	374	1) no sigmoid
HDA2	YDR295C	Cytonuclear		0.95605	1.83268	542	1) no sigmoid
HDA3	YPR179C	Cytonuclear		1.05292	1.95159	217	1) no sigmoid
HEH2	YDR458C	Exception	317	1.18862	6.97918	605	3) >50%	410	86	27	85	87	25	29
HEK2	YBL032W	Cytonuclear		0.459037	1.90591	248	1) no sigmoid
HEL2	YDR266C			0.848447	1.91212	499	1) no sigmoid
HEM1	YDR232W	mito		0.871588	1.62187	533	2) <=50%	272	26		17	35	9
HEM12	YDR047W	Cytonuclear		1.66047	2.90241	253	1) no sigmoid
HEM13	YDR044W	Cytonuclear		1.2699	2.2908	257.5	1) no sigmoid
HEM14	YER014W	mito		1.24988	2.32919	298	3) >50%	340	65	31.5	59	71	27	36
HEM15	YOR176W	mito		1.07417	2.26383	326.5	1) no sigmoid
HEM2	YGL040C	Cytonuclear		0.705401	1.02468	276	1) no sigmoid
HEM25	YDL119C	Exception	14	0.617333	1.34739	250	1) no sigmoid
HEM3	YDL205C	Cytonuclear		0.947413	1.86055	314	1) no sigmoid
HEM4	YOR278W	Exception		0.920881	2.47169	137.5	1) no sigmoid
HFD1	YMR110C	Exception	134	2.57615	1.3897	320	1) no sigmoid
HFI1	YPL254W	Cytonuclear		0.717364	2.38716	347	1) no sigmoid
HGH1	YGR187C	Cytonuclear		0.488767	0.679737	325.5	1) no sigmoid
HHO1	YPL127C	Cytonuclear		0.319146	0.288349	236	1) no sigmoid
HHT1	YBR010W			0.282964	0.320807	70.5	1) no sigmoid	64			14		1
HIF1	YLL022C	Cytonuclear		1.29574	7.6587	34	1) no sigmoid
HIP1	YGR191W	TMD	96	2.40086	10.7134	186	3) >50%	222	85.5	13.5	77	94	6	21
HIR1	YBL008W	Cytonuclear		1.44431	3.08196	371.5	1) no sigmoid
HIR3	YJR140C	Exception		1.57297	3.30879	750.5	1) no sigmoid
HIS1	YER055C	Cytonuclear		1.21945	2.53869	216	1) no sigmoid
HIS2	YFR025C	Cytonuclear		1.11121	2.36241	247	1) no sigmoid
HIS3	YOR202W	Cytonuclear		0.39597	0.647518	158	1) no sigmoid
HIS4	YCL030C	Cytonuclear		1.12191	3.23877	347	1) no sigmoid
HIS5	YIL116W	Cytonuclear		1.38724	4.20955	267	1) no sigmoid
HIS6	YIL020C	Cytonuclear		0.952514	1.92028	180	1) no sigmoid
HIS7	YBR248C	Cytonuclear		1.29702	2.37217	519.5	1) no sigmoid
HIT1	YJR055W	Cytonuclear		0.394996	0.365718	126.5	1) no sigmoid
HLJ1	YMR161W	Exception		0.276955	0.200945	133	1) no sigmoid
HLR1	YDR528W	Cytonuclear		0.755287	1.63171	371.5	1) no sigmoid
HMF1	YER057C	Exception		0.445431	0.456698	122.5	1) no sigmoid
HMLALPHA2	YCL067C	Cytonuclear		0.294293	0.449749	128	1) no sigmoid
HMO1	YDR174W	Cytonuclear		0.327567	0.380286	103	1) no sigmoid
HMT1	YBR034C	Cytonuclear		1.03928	2.40358	265	1) no sigmoid
HNM1	YGL077C	TMD	58	2.01996	3.43059	315.5	3) >50%	156	87.5	25	83	92	18	32
HNT2	YDR305C	mito		1.15688	2.09768	155	1) no sigmoid
HOC1	YJR075W	TMD	14	0.884967	2.82462	73.5	3) >50%	88	87		84	90
HOF1	YMR032W	Cytonuclear		1.0808	1.97126	187	1) no sigmoid
HOG1	YLR113W	Cytonuclear		1.73809	2.982	245.5	1) no sigmoid
HOL1	YNR055C	TMD	67	2.2157	3.54617	368	3) >50%	143	76.5		61	92	37
HOM2	YDR158W	Exception		0.704033	1.45094	347	1) no sigmoid
HOM3	YER052C	Cytonuclear		1.50961	5.61745	334	1) no sigmoid
HOM6	YJR139C	Exception		0.818587	1.6492	325	1) no sigmoid
HOR7	YMR251W-A	SS	1	0.228321	0.218631	31.5	1) no sigmoid
HOS2	YGL194C	Cytonuclear		1.27841	2.32554	291.5	1) no sigmoid
HOS3	YPL116W	Exception		1.40806	2.21191	458.5	1) no sigmoid
HOS4	YIL112W	Cytonuclear		0.467699	1.54041	844	1) no sigmoid
HOT13	YKL084W	Cytonuclear		0.28994	0.402571	70.5	1) no sigmoid
HPA3	YEL066W	Cytonuclear		0.482661	0.700636	150.5	1) no sigmoid
HPC2	YBR215W	Cytonuclear		0.391139	0.724014	507	1) no sigmoid
HPM1	YIL110W	Cytonuclear		1.05452	1.88334	289.5	1) no sigmoid
HPR1	YDR138W	Cytonuclear		1.87841	3.23295	581	1) no sigmoid
HPT1	YDR399W	Cytonuclear		1.36222	2.77225	120.5	1) no sigmoid
HRB1	YNL004W	Cytonuclear		0.335346	0.59655	207	1) no sigmoid
HRD3	YLR207W	SSTMD	1	1.3587	4.69187	383.5	3) >50%	146	88.5	75	82	95	75	75
HRI1	YLR301W			0.600891	1.17369	183.5	1) no sigmoid
HRK1	YOR267C	Cytonuclear		3.14573	12.8856	683.5	1) no sigmoid
HRP1	YOL123W	Cytonuclear		0.289141	0.312033	193	1) no sigmoid
HRQ1	YDR291W	Cytonuclear		6.0548	2.29977	346	1) no sigmoid
HRR25	YPL204W	Cytonuclear		1.71194	3.97807	312.5	1) no sigmoid
HRT1	YOL133W	Cytonuclear		0.415068	0.656207	110.5	1) no sigmoid
HRT3	YLR097C	Cytonuclear		0.982835	1.70444	231.5	1) no sigmoid
HSE1	YHL002W	Cytonuclear		0.518807	0.588922	230.5	1) no sigmoid
HSF1	YGL073W	Cytonuclear		0.805484	1.23276	719	1) no sigmoid
HSH155	YMR288W	Cytonuclear		0.878462	2.4108	790.5	1) no sigmoid
HSH49	YOR319W	Cytonuclear		0.573137	1.18263	97.5	1) no sigmoid
HSK3	YKL138C-A	Cytonuclear		0.233495	0.145565	46.5	1) no sigmoid
HSL1	YKL101W	Cytonuclear		1.31842	1.57559	923	1) no sigmoid
HSL7	YBR133C	Cytonuclear		2.51595	3.74032	400.5	1) no sigmoid
HSM3	YBR272C	Cytonuclear		0.951805	2.07337	397	1) no sigmoid
HSP104	YLL026W	Cytonuclear		0.4225	1.05245	772.5	1) no sigmoid
HSP12	YFL014W	Cytonuclear		0.365899	0.691987	56.5	1) no sigmoid
HSP26	YBR072W	Cytonuclear		0.42	0.709735	95.5	1) no sigmoid
HSP31	YDR533C	Cytonuclear		0.609795	0.722475	174	1) no sigmoid
HSP42	YDR171W	Cytonuclear		1.58727	2.61614	285.5	1) no sigmoid
HSP78	YDR258C	mito		0.423835	0.649864	579	1) no sigmoid
HSP82	YPL240C	Cytonuclear		0.513386	1.32145	500.5	1) no sigmoid
HST2	YPL015C	Cytonuclear		1.74272	2.48714	206	1) no sigmoid
HST3	YOR025W	Cytonuclear		1.4423	2.79343	396	1) no sigmoid
HST4	YDR191W	Cytonuclear		1.11481	2.49211	321.5	1) no sigmoid
HSV2	YGR223C	Cytonuclear		1.3593	3.45597	229.5	1) no sigmoid
HTA1	YDR225W	Cytonuclear		0.255954	0.329781	126	1) no sigmoid
HTA2	YBL003C	Cytonuclear		0.288678	0.385129	125	1) no sigmoid
HTS1	YPR033C	Exception		0.89477	2.0978	340.5	1) no sigmoid
HTZ1	YOL012C	Cytonuclear		0.330687	0.197394	107	1) no sigmoid
HUA1	YGR268C	Cytonuclear		0.739846	0.757111	54	1) no sigmoid
HUB1	YNR032C-A	Cytonuclear		0.336264	0.260526	24	1) no sigmoid
HUL5	YGL141W	Cytonuclear		1.68134	3.64798	733	1) no sigmoid
HUT1	YPL244C	TMD	5	5.5381	19.2114	198.5	3) >50%	109	83	23.5	73	93	21	26
HXK1	YFR053C	Cytonuclear		1.02952	1.49703	276	1) no sigmoid
HXT1	YHR094C	TMD	61	2.37268	12.6551	173	3) >50%	175	90.5		87	94		17
HXT2	YMR011W	TMD	50	6.30217	55.096	121.5	3) >50%	146	90.5	16.5	88	93	12	21
HXT3	YDR345C	TMD	58	1.90913	11.3122	279.5	3) >50%	178	92	2	89	95	1	3
HXT4	YHR092C	TMD	67	1.44506	3.9811	320.5	3) >50%	222	91	70.5	88	94	54	87
HXT7	YDR342C	TMD	61	6.21333	120.202	141	3) >50%	200	78	24	59	97	29	19
HYM1	YKL189W	Cytonuclear		1.35286	2.62457	335	1) no sigmoid
HYP2	YEL034W	Cytonuclear		0.395267	0.902324	144	1) no sigmoid	50	8.5		15	2	4
HYR1	YIR037W	Cytonuclear		0.562064	0.75998	155	1) no sigmoid
IAH1	YOR126C	Cytonuclear		0.887583	1.1205	136.5	1) no sigmoid
IBD2	YNL164C	Cytonuclear		0.370798	0.627041	318.5	1) no sigmoid
ICE2	YIL090W	TMD	14	3.4848	20.5263	113	3) >50%	99	86.5	25	82	91	10	40
ICP55	YER078C	mito		1.12589	1.67589	220.5	1) no sigmoid
ICT1	YLR099C	Cytonuclear		1.84471	2.99367	245.5	1) no sigmoid
IDH1	YNL037C	mito		0.531373	1.09935	272.5	1) no sigmoid
IDH2	YOR136W	mito		0.980904	2.34503	294.5	1) no sigmoid
IDI1	YPL117C	Cytonuclear		1.31586	3.25403	248	1) no sigmoid
IDP1	YDL066W	mito		0.847438	1.8327	345	1) no sigmoid	133				31		0
IDS2	YJL146W	Cytonuclear		1.13528	1.4481	342.5	1) no sigmoid
IES1	YFL013C	Cytonuclear		1.07459	2.2806	407.5	1) no sigmoid
IES2	YNL215W	Cytonuclear		0.335604	0.414795	187	1) no sigmoid
IES3	YLR052W	Cytonuclear		0.48516	0.902223	57	1) no sigmoid
IES4	YOR189W	Cytonuclear		0.235728	0.226699	28.5	1) no sigmoid
IES5	YER092W	Cytonuclear		0.317815	0.191193	28	1) no sigmoid
IES6	YEL044W	Cytonuclear		0.515477	0.526729	131.5	1) no sigmoid
IFA38	YBR159W	TMD	20	1.4244	2.19922	207	3) >50%	85	82	4	80	84	0	8
IFH1	YLR223C	Cytonuclear		0.540886	0.973519	514	1) no sigmoid
IGO1	YNL157W	Cytonuclear		0.371798	0.382507	34.5	1) no sigmoid
IGO2	YHR132W-A	Cytonuclear		0.257139	0.242075	67	1) no sigmoid
IKI1	YHR187W	Exception		1.2761	2.06567	201.5	1) no sigmoid
IKI3	YLR384C	Cytonuclear		1.01671	2.04293	437.5	1) no sigmoid
ILM1	YJR118C	TMD	4	30.5821	150.681	64.5	3) >50%	89	84	8.5	83	85	5	12
ILS1	YBL076C	Cytonuclear		1.31574	3.12233	397.5	1) no sigmoid
ILV1	YER086W	mito		1.21838	2.37011	347	2) <=50%	318	47	6	44	50	6	6
ILV3	YJR016C	mito		1.86062	4.04915	393.5	1) no sigmoid
ILV6	YCL009C	mito		1.06243	2.7338	235	1) no sigmoid
IMD1	YAR073W			0.976519	2.0241	372	1) no sigmoid
IMD2	YHR216W	Cytonuclear		1.5355	2.89135	454	1) no sigmoid
IMD3	YLR432W	Cytonuclear		1.20536	3.51092	477.5	1) no sigmoid
IMD4	YML056C	Cytonuclear		0.846667	2.28761	505.5	1) no sigmoid
IMG1	YCR046C	mito		0.612556	0.848905	85	1) no sigmoid
IMG2	YCR071C	mito		0.500937	0.609807	109.5	1) no sigmoid
IMH1	YLR309C	Cytonuclear		0.465113	1.17308	470.5	1) no sigmoid
IML2	YJL082W	Exception		1.35188	2.43471	339.5	1) no sigmoid
IMO32	YGR031W			1.02199	2.15659	277	1) no sigmoid
IMP1	YMR150C	Exception		1.57685	2.64886	101.5	1) no sigmoid
IMP2	YMR035W	Exception	134	1.32223	2.00968	170.5	1) no sigmoid
IMP3	YHR148W	Cytonuclear		0.32093	0.283415	77.5	1) no sigmoid
IMP4	YNL075W	Cytonuclear		0.432711	0.924476	270.5	1) no sigmoid
INA1	YLR413W	SSTMD	1	11.0715	227.491	63.5	3) >50%	70	87	50.5	81	93	52	49
INH1	YDL181W	mito		0.456888	0.450654	27	1) no sigmoid
INM1	YHR046C	Cytonuclear		0.560611	1.34579	239	1) no sigmoid
INM2	YDR287W	Cytonuclear		0.848616	2.28892	290.5	1) no sigmoid
INN1	YNL152W	Cytonuclear		1.26582	2.59322	229.5	1) no sigmoid
INO80	YGL150C	Cytonuclear		1.2271	2.7011	1166	1) no sigmoid
INP51	YIL002C	Exception		2.02399	3.40415	528.5	1) no sigmoid
INP53	YOR109W	Cytonuclear		1.31691	2.22029	768.5	1) no sigmoid
INP54	YOL065C	Exception		1.2849	2.2018	332.5	1) no sigmoid
IOC2	YLR095C	Exception		1.03172	1.90438	462	1) no sigmoid
IOC3	YFR013W	Cytonuclear		0.676125	2.26942	548	1) no sigmoid
IOC4	YMR044W	Cytonuclear		3.79708	59.5004	100	1) no sigmoid
IPI1	YHR085W	Cytonuclear		0.575379	0.968106	231.5	1) no sigmoid
IPI3	YNL182C	Cytonuclear		1.68635	2.7262	281	1) no sigmoid
IPP1	YBR011C	Cytonuclear		0.688659	3.22508	257	1) no sigmoid
IPT1	YDR072C	TMD	25	2.12165	17.6144	128.5	3) >50%	104	86.5	31.5	82	91	42	21
IQG1	YPL242C	Cytonuclear		1.44651	2.15228	1199.5	1) no sigmoid
IRA1	YBR140C	Exception		2.1484	3.47084	2200	1) no sigmoid
IRC20	YLR247C	Cytonuclear		1.69887	2.55119	1332.5	1) no sigmoid
IRC21	YMR073C	Cytonuclear		0.514834	0.645037	32.5	1) no sigmoid
IRC22	YEL001C	SSTMD	1	0.926475	1.36741	117.5	3) >50%	152	69	61.5	63	75	61	62
IRC23	YOR044W	TMD	7	1.09376	1.23526	85	1) no sigmoid
IRC24	YIR036C	Exception		1.87172	4.76071	166	1) no sigmoid
IRC25	YLR021W	Cytonuclear		0.470085	0.620413	126	1) no sigmoid
IRC5	YFR038W	Exception		1.16519	6.43446	480.5	1) no sigmoid
IRC6	YFR043C	Cytonuclear		1.09869	1.3651	178	1) no sigmoid
IRC7	YFR055W	Cytonuclear		1.23815	4.25711	178	1) no sigmoid
IRR1	YIL026C	Cytonuclear		0.990173	1.55749	628	1) no sigmoid
ISA1	YLL027W	mito		0.317423	0.215995	137.5	1) no sigmoid
ISA2	YPR067W	mito		0.601858	0.74889	162.5	1) no sigmoid
ISC1	YER019W	TMD	399	2.85814	18.4629	470	1) no sigmoid
ISD11	YER048W-A	mito		0.329323	0.293344	36.5	1) no sigmoid
ISN1	YOR155C	Cytonuclear		1.38201	2.28344	337.5	1) no sigmoid
ISR1	YPR106W	Cytonuclear		1.84893	1.35892	241.5	1) no sigmoid
IST1	YNL265C	Cytonuclear		0.724021	0.855452	174	1) no sigmoid
IST2	YBR086C	TMD	122	1.80323	7.98433	278.5	3) >50%	222	88	22.5	84	92	14	31
IST3	YIR005W	Cytonuclear		0.26912	0.246029	47	1) no sigmoid
ISU1	YPL135W	mito		0.447777	0.760178	141.5	1) no sigmoid
ISU2	YOR226C	mito		0.501468	0.837308	44	1) no sigmoid
ISW1	YBR245C	Cytonuclear		0.683871	1.37589	556.5	1) no sigmoid
ISW2	YOR304W	Cytonuclear		0.950352	1.42893	725	1) no sigmoid
ISY1	YJR050W	Cytonuclear		0.523921	1.00079	7	1) no sigmoid
ITC1	YGL133W	Cytonuclear		1.18145	2.31985	574.5	1) no sigmoid
ITR1	YDR497C	TMD	82	3.02641	34.579	193.5	3) >50%	200	83.5	2	74	93	1	3
ITR2	YOL103W	TMD	105	2.69192	7.1962	187.5	3) >50%	256	73	22.5	61	85	24	21
IVY1	YDR229W	Cytonuclear		0.796134	2.6125	434	1) no sigmoid
IWR1	YDL115C	Cytonuclear		0.509181	0.708182	252	1) no sigmoid
IXR1	YKL032C	Cytonuclear		0.34438	0.398505	256.5	1) no sigmoid
IZH1	YDR492W	TMD	90	9.46534	71.3956	148	3) >50%	144	83.5		79	88	5
IZH2	YOL002C	TMD	79	1.8107	4.56696	276.5	3) >50%	176	73.5		61	86		30
IZH3	YLR023C	TMD	260	3.28964	7.87552	437.5	3) >50%	331	72	12	49	95	10	14
IZH4	YOL101C	TMD	65	4.90838	12.4242	125	3) >50%	154	79	5	71	87	7	3
JEM1	YJL073W	SSTMD	1	1.4286	1.90559	113.5	3) >50%	100	74	27.5	67	81	27	28
JIP5	YPR169W	Cytonuclear		0.954397	2.02435	426.5	1) no sigmoid
JJJ1	YNL227C	Cytonuclear		0.55482	1.25271	284	1) no sigmoid
JLP2	YMR132C	Cytonuclear		0.675225	0.729351	166	1) no sigmoid
JSN1	YJR091C	Cytonuclear		1.48862	2.87306	989.5	1) no sigmoid
KAE1	YKR038C	Cytonuclear		1.21661	1.7469	261	1) no sigmoid
KAP104	YBR017C	Cytonuclear		1.55995	2.4216	386.5	1) no sigmoid
KAP114	YGL241W	Cytonuclear		1.12613	2.37871	858.5	1) no sigmoid
KAP120	YPL125W	Cytonuclear		0.92931	1.54585	642	1) no sigmoid
KAP122	YGL016W	Cytonuclear		1.82159	2.50501	732.5	1) no sigmoid
KAP123	YER110C	Exception		0.822058	1.71555	589	1) no sigmoid
KAP95	YLR347C	Cytonuclear		1.19475	2.29743	601	1) no sigmoid
KAR2	YJL034W	SS	1	1.16067	11.8537	80.5	3) >50%	59	81.5	61.5	74	89	55	68
KAR3	YPR141C	Cytonuclear		0.808429	2.1123	582	1) no sigmoid
KAR4	YCL055W	Cytonuclear		1.50261	2.64155	225	1) no sigmoid
KCS1	YDR017C	Cytonuclear		2.24505	15.3056	47	1) no sigmoid
KEG1	YFR042W	TMD	16	36.5034	158.763	73	3) >50%	87	81.5		83	80		6
KEI1	YDR367W	Exception	11	6.54131	45.4484	109	3) >50%	102	79.5		71	88		40
KEL1	YHR158C	Cytonuclear		1.55747	1.26745	322	1) no sigmoid
KEL3	YPL263C	Cytonuclear		0.795885	1.71453	457.5	1) no sigmoid
KES1	YPL145C	Cytonuclear		0.910225	2.05897	299.5	1) no sigmoid
KEX1	YGL203C	SSTMD	1	2.29927	16.7004	122.5	3) >50%	214	78.5	70.5	71	86	71	70
KEX2	YNL238W	SSTMD	1	1.7069	5.41694	736.5	3) >50%	174	81	73.5	74	88	74	73
KGD1	YIL125W	mito		1.38449	2.62207	478.5	1) no sigmoid
KGD2	YDR148C	mito		0.317577	0.467873	449	1) no sigmoid
KIC1	YHR102W	Cytonuclear		1.70944	2.55643	586	1) no sigmoid
KIN1	YDR122W	Cytonuclear		1.43667	3.24789	391	1) no sigmoid
KIN2	YLR096W	Cytonuclear		1.66857	2.91942	948	1) no sigmoid
KIN28	YDL108W	Cytonuclear		1.33668	2.57353	303	1) no sigmoid
KIN3	YAR018C	Cytonuclear		1.18619	2.15479	305	1) no sigmoid
KIN4	YOR233W	Cytonuclear		1.76454	2.83088	532	1) no sigmoid
KIP2	YPL155C	Cytonuclear		1.27863	6.15748	507	1) no sigmoid
KIP3	YGL216W	Cytonuclear		1.29971	1.53654	404.5	1) no sigmoid
KOG1	YHR186C	Cytonuclear		3.42111	8.49702	831.5	1) no sigmoid
KRE1	YNL322C	SS	1	5.17299	61.9443	62.5	3) >50%	98	75		72	78		27
KRE2	YDR483W	TMD	12	0.7899	3.26021	73	3) >50%	92	86	61.5	83	89	54	69
KRE33	YNL132W	Cytonuclear		1.21182	3.79455	170.5	1) no sigmoid
KRE6	YPR159W	TMD	253	15.4394	273.443	172	3) >50%	328	85	19	80	90	13	25
KRE9	YJL174W	SS	1	1.57866	4.7076	102.5	3) >50%	114	72.5		60	85
KRI1	YNL308C	Cytonuclear		0.274118	0.46135	487.5	1) no sigmoid
KRR1	YCL059C	Cytonuclear		0.33504	0.425236	125.5	1) no sigmoid
KRS1	YDR037W	Cytonuclear		0.515448	1.12827	553.5	1) no sigmoid
KSH1	YNL024C-A	SSTMD	1	0.389221	0.645843	60	1) no sigmoid
KSP1	YHR082C	Cytonuclear		1.4675	2.61178	525	1) no sigmoid
KSS1	YGR040W	Cytonuclear		1.66999	2.04911	289.5	1) no sigmoid
KTI11	YBL071W-A	Cytonuclear		0.374256	0.473137	76	1) no sigmoid
KTI12	YKL110C	Cytonuclear		1.23784	2.04235	240	1) no sigmoid
KTR1	YOR099W	TMD	17	3.66389	28.5103	78	3) >50%	132	85.5	13.5	81	90	2	25
KTR3	YBR205W	TMD	28	20.4244	145.71	97.5	3) >50%	110	83	14.5	76	90	6	23
KTR4	YBR199W	TMD	12	0.864863	3.39828	75.5	3) >50%	107	84.5	44.5	79	90	43	46
KTR6	YPL053C	TMD	9	1.2564	3.87951	62.5	3) >50%	84	82	45.5	77	87	39	52
KXD1	YGL079W	Cytonuclear		0.242017	0.135225	70.5	1) no sigmoid
LAA1	YJL207C	Exception		1.95285	3.38729	1219.5	1) no sigmoid
LAC1	YKL008C	TMD	82	6.89994	77.3085	158	3) >50%	170	88.5		83	94
LAG1	YHL003C	TMD	82	13.6335	169.343	188	3) >50%	183	93		93	93		13
LAM1	YHR155W	TMD	1063	1.76129	2.59118	916	1) no sigmoid
LAM6	YLR072W	TMD	631	4.88533	70.4362	693	1) no sigmoid
LAP2	YNL045W	Exception		1.40073	1.89274	482.5	1) no sigmoid
LAP3	YNL239W	mito		0.647715	1.60836	160.5	1) no sigmoid
LAS1	YKR063C	Cytonuclear		0.708457	0.79927	405.5	1) no sigmoid
LAS17	YOR181W	Cytonuclear		0.952389	1.69183	266	1) no sigmoid
LAS21	YJL062W	SSTMD	1	2.17979	18.4539	84	3) >50%	82	86	52	80	92	43	61
LAT1	YNL071W	mito		0.540606	0.926703	297.5	1) no sigmoid
LCB1	YMR296C	TMD	50	1.85177	3.46657	496	3) >50%	96	76.5		68	85		23
LCB2	YDR062W	Exception	57	1.91833	3.64895	521.5	3) >50%	132	85.5	0	82	89	0	0
LCB3	YJL134W	TMD	87	2.19365	5.4622	321.5	3) >50%	186	77		74	80		20
LCB4	YOR171C	Cytonuclear		1.10655	3.16918	550.5	1) no sigmoid
LCB5	YLR260W	Cytonuclear		1.09951	2.56498	539.5	1) no sigmoid
LCL2	YLR104W	SS	1	1.55751	5.32149	73.5	1) no sigmoid
LCP5	YER127W	Cytonuclear		0.529526	0.599147	220.5	1) no sigmoid
LDB18	YLL049W	Cytonuclear		0.642922	0.752989	112.5	1) no sigmoid
LDB19	YOR322C	Cytonuclear		1.68328	4.2129	509	1) no sigmoid
LDB7	YBL006C	Cytonuclear		0.461224	0.356505	93.5	1) no sigmoid
LDH1	YBR204C			1.64978	4.61268	206.5	1) no sigmoid
LEA1	YPL213W	Cytonuclear		0.631904	2.31527	36	1) no sigmoid
LEM3	YNL323W	Exception	75	11.709	59.6839	142	3) >50%	207	85.5		82	89		13
LEO1	YOR123C	Cytonuclear		0.569304	1.10229	438	1) no sigmoid
LEU1	YGL009C	Cytonuclear		1.30837	2.92548	313	1) no sigmoid
LEU3	YLR451W	Exception		1.35318	2.93391	611	1) no sigmoid
LEU4	YNL104C	mito		1.55623	3.72669	446	2) <=50%	310	45		44	46	8
LEU9	YOR108W	mito		1.36241	2.76503	381.5	2) <=50%	284	50	22	43	57	12	32
LGE1	YPL055C	Cytonuclear		0.660123	0.731082	129.5	1) no sigmoid
LHP1	YDL051W	Cytonuclear		0.316763	0.347253	87.5	1) no sigmoid
LHS1	YKL073W	SS	1	7.76214	195.335	75.5	3) >50%	18	86	69	83	89	62	76
LIA1	YJR070C	Cytonuclear		0.360599	0.446276	227.5	1) no sigmoid
LIP1	YMR298W	TMD	21	1.16857	1.7947	112.5	1) no sigmoid	122	17.5		0	35
LIP2	YLR239C	mito		1.44594	2.71733	291.5	1) no sigmoid
LIP5	YOR196C	mito		1.32176	2.34473	233.5	1) no sigmoid
LNP1	YHR192W	TMD	46	0.525316	0.780882	172	3) >50%	120	71.5	18	64	79	16	20
LOC1	YFR001W	Cytonuclear		0.242085	0.365499	68.5	1) no sigmoid
LOS1	YKL205W	Cytonuclear		1.8647	3.40309	762	1) no sigmoid
LOT5	YKL183W	Cytonuclear		1.18968	1.67156	221	1) no sigmoid
LOT6	YLR011W	Cytonuclear		0.706068	1.09614	133	1) no sigmoid
LPD1	YFL018C	mito		0.791153	1.28142	394	1) no sigmoid
LPP1	YDR503C	TMD	16	29.6723	121.079	92	3) >50%	98	79.5		80	79
LRG1	YDL240W	Cytonuclear		1.60751	3.07823	513.5	1) no sigmoid
LRO1	YNR008W	TMD	81	0.786421	2.14025	157.5	3) >50%	195	78.5	3.5	68	89	6	1
LRP1	YHR081W	Cytonuclear		0.312965	0.39404	82	1) no sigmoid
LRS4	YDR439W	Cytonuclear		0.410319	0.373258	205.5	1) no sigmoid
LSB3	YFR024C-A	mito		1.47448	4.68023	195.5	1) no sigmoid
LSB5	YCL034W	Cytonuclear		0.636204	0.833481	251.5	1) no sigmoid
LSC1	YOR142W	mito		0.647386	1.24015	313.5	1) no sigmoid
LSC2	YGR244C	mito		0.679444	1.53621	372.5	1) no sigmoid
LSG1	YGL099W	Cytonuclear		0.818569	2.28603	506.5	1) no sigmoid
LSM1	YJL124C	Cytonuclear		0.796648	2.05241	125.5	1) no sigmoid
LSM12	YHR121W	Cytonuclear		0.315347	0.313362	53	1) no sigmoid
LSM2	YBL026W	Cytonuclear		0.425103	0.462678	85	1) no sigmoid
LSM3	YLR438C-A	Cytonuclear		0.33866	0.295333	28	1) no sigmoid
LSM4	YER112W	Cytonuclear		0.348825	0.426642	135	1) no sigmoid
LSM5	YER146W	Cytonuclear		0.410535	0.421633	81.5	1) no sigmoid
LSM6	YDR378C	Cytonuclear		0.238983	0.203247	32	1) no sigmoid
LSM7	YNL147W	Cytonuclear		0.321637	0.477743	105	1) no sigmoid
LSM8	YJR022W	Cytonuclear		0.574378	0.693317	53.5	1) no sigmoid
LSP1	YPL004C	Cytonuclear		0.310456	0.490243	20.5	1) no sigmoid
LST4	YKL176C	Exception		2.71547	3.40626	382	1) no sigmoid
LST7	YGR057C	Cytonuclear		1.19144	1.09018	213.5	1) no sigmoid
LST8	YNL006W	Cytonuclear		1.38557	2.16101	184.5	1) no sigmoid
LTO1	YNL260C			0.368383	0.879309	163	1) no sigmoid
LTP1	YPR073C	Exception		0.505109	0.626667	144	1) no sigmoid
LTV1	YKL143W	Cytonuclear		0.335273	0.340353	146	1) no sigmoid
LUC7	YDL087C	Cytonuclear		0.695194	0.809857	66	1) no sigmoid
LYS1	YIR034C	Cytonuclear		0.61551	1.73728	276	1) no sigmoid
LYS12	YIL094C	mito		1.28914	3.35883	323	1) no sigmoid
LYS14	YDR034C	Cytonuclear		2.41878	5.33575	33.5	1) no sigmoid
LYS2	YBR115C	Cytonuclear		1.12837	4.23301	206	1) no sigmoid
LYS20	YDL182W	Cytonuclear		1.3552	3.74397	417.5	1) no sigmoid
LYS21	YDL131W	Cytonuclear		0.95074	2.67576	369	1) no sigmoid
LYS4	YDR234W	mito		1.38799	2.81885	402.5	1) no sigmoid
LYS9	YNR050C	Exception		0.652083	1.55022	346	1) no sigmoid
MAC1	YMR021C	Cytonuclear		0.576359	1.29756	289.5	1) no sigmoid
MAD2	YJL030W	Cytonuclear		1.02435	2.10531	120.5	1) no sigmoid
MAE1	YKL029C	mito		1.12728	2.52545	434.5	1) no sigmoid
MAF1	YDR005C	Cytonuclear		1.1114	2.15729	291.5	1) no sigmoid
MAG1	YER142C	Cytonuclear		0.359905	0.572874	143.5	1) no sigmoid
MAG2	YLR427W	Cytonuclear		1.20647	2.75235	316	1) no sigmoid
MAK10	YEL053C	Cytonuclear		1.94067	3.01263	339.5	1) no sigmoid
MAK11	YKL021C	Exception		1.22528	2.09038	296	1) no sigmoid
MAK16	YAL025C	mito		0.589204	1.16246	113.5	1) no sigmoid
MAK21	YDR060W	Exception		0.585859	1.75803	662	1) no sigmoid
MAK3	YPR051W	Cytonuclear		0.801093	1.15704	155.5	1) no sigmoid
MAK31	YCR020C-A	Cytonuclear		0.460767	0.831112	77	1) no sigmoid
MAK32	YCR019W	Cytonuclear		1.44918	3.4097	259	1) no sigmoid
MAK5	YBR142W	Cytonuclear		0.725521	2.29232	576.5	1) no sigmoid
MAM3	YOL060C	TMD	17	5.44081	77.6228	88.5	3) >50%	235	66	43	40	92	43	43
MAM33	YIL070C	mito		0.495131	0.563277	213	1) no sigmoid
MAP1	YLR244C	Cytonuclear		0.765144	2.36037	347.5	1) no sigmoid
MAP2	YBL091C	Cytonuclear		0.614504	1.48588	392.5	1) no sigmoid
MAS1	YLR163C	mito		0.855017	1.42837	429.5	1) no sigmoid
MAS2	YHR024C	mito		1.92375	3.30975	356.5	1) no sigmoid
MBA1	YBR185C	mito		0.752566	1.65007	159	1) no sigmoid
MBF1	YOR298C-A	Cytonuclear		0.287996	0.32751	91	1) no sigmoid
MBP1	YDL056W	Cytonuclear		0.69585	2.8014	482.5	1) no sigmoid
MCA1	YOR197W	Cytonuclear		1.21888	2.85484	359	1) no sigmoid
MCD1	YDL003W	Cytonuclear		1.26061	1.59821	376.5	1) no sigmoid
MCD4	YKL165C	TMD	10	1.08622	5.7823	74.5	3) >50%	78	90	58	85	95	56	60
MCH1	YDL054C	TMD	30	2.9568	19.2026	239.5	3) >50%	126	89.5	17.5	85	94	28	7
MCH4	YOL119C	TMD	98	1.90984	12.2938	181	3) >50%	195	87.5		80	95		35
MCK1	YNL307C	Cytonuclear		1.13143	2.29947	331.5	1) no sigmoid
MCM1	YMR043W	Cytonuclear		1.15681	1.91227	154.5	1) no sigmoid
MCM10	YIL150C	Cytonuclear		1.02524	3.19083	286	1) no sigmoid
MCM16	YPR046W	Cytonuclear		0.752807	0.536725	140.5	1) no sigmoid
MCM2	YBL023C	Cytonuclear		0.690658	1.32004	809	1) no sigmoid
MCM3	YEL032W	Cytonuclear		1.3176	2.80773	596.5	1) no sigmoid
MCM4	YPR019W	Cytonuclear		1.44704	5.02014	716	1) no sigmoid
MCM5	YLR274W	Cytonuclear		1.27787	2.67532	544	1) no sigmoid
MCM7	YBR202W	Cytonuclear		0.835169	1.41978	689.5	1) no sigmoid
MCP2	YLR253W	mito	35	1.27339	2.85489	408.5	1) no sigmoid
MCR1	YKL150W	mito	12	0.894622	1.46793	254	1) no sigmoid
MCT1	YOR221C	mito		1.4106	4.12961	303.5	1) no sigmoid
MCX1	YBR227C	mito		0.8158	1.82027	321	3) >50%	126	61		61	61		24
MCY1	YGR012W	Exception	12	1.43125	2.78707	220.5	1) no sigmoid
MDE1	YJR024C	Cytonuclear		1.03484	2.01183	219	1) no sigmoid
MDG1	YNL173C	Cytonuclear		0.407167	0.550922	183	1) no sigmoid
MDH1	YKL085W	mito		0.428879	0.592794	274	1) no sigmoid
MDH2	YOL126C	Cytonuclear		1.47427	2.76864	282	1) no sigmoid
MDH3	YDL078C	Exception		0.678383	1.46989	179	1) no sigmoid
MDJ1	YFL016C	mito		1.15204	2.07385	368	1) no sigmoid
MDJ2	YNL328C	mito		1.10177	1.34299	76.5	1) no sigmoid
MDL1	YLR188W	mito	103	2.03448	7.92076	182	3) >50%	350	62		56	68	12
MDL2	YPL270W	mito	123	1.21548	2.70249	366	3) >50%	252	65	55.5	48	82	58	53
MDM10	YAL010C	mito		1.8756	2.82182	383.5	1) no sigmoid
MDM20	YOL076W	Cytonuclear		1.24276	2.47107	616.5	1) no sigmoid
MDM34	YGL219C	mito		1.84218	3.52526	298	1) no sigmoid
MDM35	YKL053C-A	Cytonuclear		0.469133	0.427084	27.5	1) no sigmoid
MDM38	YOL027C	mito	139	0.961413	1.85384	560	1) no sigmoid
MDN1	YLR106C	Exception		1.72954	3.85657	1373	1) no sigmoid
MDR1	YGR100W	Cytonuclear		1.46765	2.27296	477.5	1) no sigmoid
MED1	YPR070W	Cytonuclear		1.36087	2.09121	419.5	1) no sigmoid
MED11	YMR112C	Cytonuclear		0.426973	0.271823	43.5	1) no sigmoid
MED2	YDL005C	Cytonuclear		0.601648	1.00242	304	1) no sigmoid
MED4	YOR174W	Cytonuclear		0.552779	0.651502	247	1) no sigmoid
MED6	YHR058C	Cytonuclear		0.408849	0.64228	189.5	1) no sigmoid
MED7	YOL135C	Cytonuclear		0.626228	0.469731	114	1) no sigmoid
MED8	YBR193C	Cytonuclear		2.35996	13.438	211	1) no sigmoid
MEF1	YLR069C	mito		0.856555	2.32624	283	3) >50%	312	56	5.5	50	62	1	10
MEH1	YKR007W	Cytonuclear		0.653717	0.762823	162	1) no sigmoid
MEP3	YPR138C	TMD	18	17.6355	250.524	76	3) >50%	120	75	32.5	62	88	35	30
MES1	YGR264C	Exception		1.07585	2.14169	676	1) no sigmoid
MET10	YFR030W	Cytonuclear		1.25217	2.98754	322	1) no sigmoid
MET12	YPL023C	Cytonuclear		1.4491	2.45389	467	1) no sigmoid
MET13	YGL125W	Cytonuclear		2.0269	3.80846	558	1) no sigmoid
MET14	YKL001C	Cytonuclear		0.612281	0.727239	184.5	1) no sigmoid
MET18	YIL128W	Cytonuclear		0.92991	2.0924	909.5	1) no sigmoid
MET22	YOL064C	Cytonuclear		0.457765	0.89453	254	1) no sigmoid
MET30	YIL046W	Cytonuclear		1.97132	3.92173	414.5	1) no sigmoid
MET31	YPL038W	Cytonuclear		0.410809	0.487353	136	1) no sigmoid
MET4	YNL103W	Cytonuclear		0.852051	1.94618	447	1) no sigmoid
MET5	YJR137C	Exception		0.933146	2.02792	858	1) no sigmoid
MET6	YER091C	Cytonuclear		0.440467	1.46613	244	1) no sigmoid
MET7	YOR241W	Exception		0.940998	1.79119	426	1) no sigmoid
MET8	YBR213W	Cytonuclear		1.01156	1.67163	170.5	1) no sigmoid
MEU1	YLR017W	Cytonuclear		0.964747	1.78499	310.5	1) no sigmoid
MEX67	YPL169C	Cytonuclear		0.640764	1.95652	488.5	1) no sigmoid
MFG1	YDL233W			0.626747	1.45404	347	1) no sigmoid
MFT1	YML062C	Cytonuclear		0.425062	0.674982	214	1) no sigmoid
MGA2	YIR033W	Exception	1037	1.32045	2.94497	1017.5	1) no sigmoid
MGE1	YOR232W	Cytonuclear		0.279843	0.367044	200.5	1) no sigmoid
MGL2	YMR210W	Exception		1.35948	2.02189	410	1) no sigmoid
MGM1	YOR211C	mito	73	1.36215	2.32029	693.5	3) >50%	174	60	50.5	46	74	52	49
MGM101	YJR144W	mito		0.442066	0.460357	244.5	1) no sigmoid
MGR1	YCL044C	mito	57	1.72222	4.32096	172	1) no sigmoid
MGR2	YPL098C	TMD	23	0.698296	0.945144	94.5	1) no sigmoid
MGR3	YMR115W	mito	78	0.925248	1.41975	141.5	1) no sigmoid
MGS1	YNL218W	Cytonuclear		0.565894	1.00486	354.5	1) no sigmoid
MGT1	YDL200C	Cytonuclear		0.870469	1.21042	82	1) no sigmoid
MHF1	YOL086W-A			0.192322	0.0643088	22.5	1) no sigmoid
MHP1	YJL042W	Cytonuclear		2.56386	9.53231	813	1) no sigmoid
MHR1	YDR296W	mito		0.805113	0.996114	214	1) no sigmoid
MHT1	YLL062C	Cytonuclear		0.61627	1.3303	271	1) no sigmoid
MIA40	YKL195W	mito	47	1.43784	4.80664	172	2) <=50%	175	41	10.5	40	42	16	5
MID1	YNL291C	SSTMD	1	1.44268	2.50757	153.5	3) >50%	42	82.5	41.5	73	92	60	23
MID2	YLR332W	SSTMD	1	1.19025	2.23216	161	3) >50%	112	73.5	47.5	65	82	44	51
MIF2	YKL089W	Cytonuclear		0.423213	0.633342	204.5	1) no sigmoid
MIG1	YGL035C	Cytonuclear		0.353737	0.529178	307	1) no sigmoid
MIG2	YGL209W	Cytonuclear		0.404843	0.60358	263	1) no sigmoid
MIG3	YER028C	Cytonuclear		0.437412	0.93686	166.5	1) no sigmoid
MIL1	YFL034W	TMD	292	1.17565	2.44832	815.5	1) no sigmoid
MIM1	YOL026C	Exception	39	0.457277	0.767068	107	1) no sigmoid
MIM2	YLR099W-A	mito	54	0.566346	0.489024	37.5	1) no sigmoid
MIR1	YJR077C	mito	20	0.785869	1.56011	231.5	1) no sigmoid
MIS1	YBR084W	mito		0.588363	0.809241	389.5	3) >50%	493	53.5	8.5	52	55	8	9
MIT1	YEL007W			1.25265	2.50601	371.5	1) no sigmoid
MIX17	YMR002W			0.307881	0.361872	18.5	1) no sigmoid
MIX23	YBL107C			0.419101	0.414166	56.5	1) no sigmoid
MKC7	YDR144C	SS	1	1.61134	2.2791	336	3) >50%	177	81	78	74	88	77	79
MKS1	YNL076W	Cytonuclear		1.05519	1.71114	433.5	1) no sigmoid
MKT1	YNL085W	Cytonuclear		2.33542	4.74443	642.5	1) no sigmoid
MLC1	YGL106W	Exception		0.266711	0.290896	9	1) no sigmoid
MLC2	YPR188C	Cytonuclear		0.26829	0.301177	156	1) no sigmoid
MLP1	YKR095W	Cytonuclear		0.836998	0.697083	681	1) no sigmoid
MME1	YMR166C	Exception	56	0.969823	2.30111	269.5	1) no sigmoid
MMF1	YIL051C	mito		0.274193	0.431487	15.5	1) no sigmoid	31			16			6
MMM1	YLL006W	TMD	101	1.32486	3.37561	161.5	3) >50%	225	78		75	81		12
MMO1	YKL044W	Exception	85	3.25421	2.53309	87.5	1) no sigmoid
MMP1	YLL061W	TMD	78	6.31909	41.1527	253	3) >50%	204	90	15	86	94	6	24
MMR1	YLR190W	Cytonuclear		0.81712	1.26824	402.5	1) no sigmoid
MMS1	YPR164W	Cytonuclear		2.5554	20.1197	971	1) no sigmoid
MMS2	YGL087C	Cytonuclear		0.274428	0.358535	74	1) no sigmoid
MMS21	YEL019C	Cytonuclear		1.02179	1.12665	227.5	1) no sigmoid
MMT2	YPL224C	Exception	132	1.55613	4.69037	233	1) no sigmoid
MNL2	YLR057W	TMD	13	1.09435	2.65204	62	3) >50%	24	86.5	73	81	92	70	76
MNN1	YER001W	TMD	17	2.35489	28.0141	85.5	3) >50%	112	89	66.5	87	91	69	64
MNN10	YDR245W	TMD	53	1.50549	3.66311	110	3) >50%	137	85.5	22	82	89	25	19
MNN11	YJL183W	TMD	32	9.33254	36.0117	145.5	3) >50%	120	86	22.5	82	90	10	35
MNN2	YBR015C	TMD	13	1.18613	7.25428	70	3) >50%	90	82	43	73	91	39	47
MNN5	YJL186W	SS	1	1.37992	11.3366	80	3) >50%	101	88	40	85	91	42	38
MNN9	YPL050C	TMD	18	3.12176	19.4535	73	3) >50%	90	87.5	20.5	82	93	10	31
MNP1	YGL068W	mito		0.310861	0.263312	23.5	1) no sigmoid
MNR2	YKL064W	TMD	913	1.11367	3.10364	708.5	1) no sigmoid
MNS1	YJR131W	TMD	5	1.01384	1.2792	289.5	3) >50%	88	85		80	90	23
MNT2	YGL257C	TMD	7	3.882	38.11	75.5	3) >50%	108	68	29	44	92	23	35
MOB1	YIL106W	Cytonuclear		0.582665	0.973273	290.5	1) no sigmoid
MOB2	YFL034C-B	Cytonuclear		0.804375	2.04032	205.5	1) no sigmoid
MOD5	YOR274W	Cytonuclear		1.3531	2.48563	310	1) no sigmoid
MON2	YNL297C	Cytonuclear		2.41156	7.22163	502.5	1) no sigmoid
MOT1	YPL082C	Cytonuclear		1.2853	3.39614	1383.5	1) no sigmoid
MOT2	YER068W	Cytonuclear		0.717415	0.794652	503	1) no sigmoid
MOT3	YMR070W	Cytonuclear		2.01752	4.70498	438.5	1) no sigmoid
MPC1	YGL080W	Exception	23	0.419657	0.482618	117	1) no sigmoid
MPC2	YHR162W	Exception	23	0.75521	2.27899	118	1) no sigmoid
MPD1	YOR288C	SS	1	1.14054	1.3491	231.5	3) >50%	85	83	36	83	83	21	51
MPD2	YOL088C	SS	1	1.42249	3.20178	112	3) >50%	143	82	54	80	84	56	52
MPE1	YKL059C	Cytonuclear		0.380177	0.642541	417	1) no sigmoid
MPH1	YIR002C	Cytonuclear		1.95194	4.6018	468.5	1) no sigmoid
MPM1	YJL066C	mito		0.96332	4.28598	123	1) no sigmoid
MPO1	YGL010W	TMD	24	2.80526	8.65722	106.5	1) no sigmoid
MPP10	YJR002W	Cytonuclear		0.632618	1.1879	384	1) no sigmoid
MPP6	YNR024W	Cytonuclear		0.406158	0.401027	46	1) no sigmoid
MPS1	YDL028C	Cytonuclear		0.861919	2.17242	701	1) no sigmoid
MPS3	YJL019W	Exception	155	1.00338	3.62258	216	3) >50%	318	59	23.5	34	84	34	13
MPT5	YGL178W	Cytonuclear		1.7247	3.01941	545.5	1) no sigmoid
MRC1	YCL061C	Cytonuclear		0.377656	0.882103	747.5	1) no sigmoid
MRD1	YPR112C	Exception		0.303397	0.732807	763	1) no sigmoid
MRE11	YMR224C	Cytonuclear		1.77759	2.81669	569.5	1) no sigmoid
MRH1	YDR033W	TMD	35	25.3129	124.269	94.5	3) >50%	117	88.5		84	93		0
MRL1	YPR079W	SSTMD	1	1.48357	2.57029	260	3) >50%	103	81.5	80	82	81	76	84
MRM1	YOR201C	mito		2.13568	12.7113	401.5	1) no sigmoid
MRN1	YPL184C	Cytonuclear		0.981175	2.43903	528	1) no sigmoid
MRP1	YDR347W	mito		1.54712	3.12678	267.5	1) no sigmoid
MRP10	YDL045W-A	mito		0.203093	0.231151	54	1) no sigmoid
MRP13	YGR084C	mito		0.65395	1.18885	224.5	1) no sigmoid
MRP17	YKL003C	mito		0.702033	1.07112	95	1) no sigmoid
MRP2	YPR166C	Cytonuclear		0.324743	0.297241	45	1) no sigmoid
MRP20	YDR405W	mito		0.538119	0.775385	209	1) no sigmoid
MRP21	YBL090W	mito		0.378399	0.373314	95.5	1) no sigmoid
MRP4	YHL004W	mito		0.827909	1.98896	361	1) no sigmoid
MRP49	YKL167C	mito		0.384558	0.404938	29	1) no sigmoid
MRP51	YPL118W	mito		0.341863	0.454327	312	1) no sigmoid
MRP8	YKL142W	Cytonuclear		0.297934	0.323545	93.5	1) no sigmoid
MRPL1	YDR116C	mito		0.479282	0.931381	235	1) no sigmoid
MRPL11	YDL202W	mito		0.810704	1.59786	215.5	1) no sigmoid
MRPL13	YKR006C	mito		0.412108	0.760931	195.5	1) no sigmoid
MRPL15	YLR312W-A	mito		0.726845	2.18023	222	1) no sigmoid
MRPL16	YBL038W	mito		0.458298	0.700973	167.5	1) no sigmoid
MRPL17	YNL252C	mito		0.532092	0.511203	229	1) no sigmoid
MRPL19	YNL185C	mito		0.350186	0.245114	108	1) no sigmoid
MRPL20	YKR085C	mito		0.28514	0.215703	136	1) no sigmoid
MRPL22	YNL177C	mito		0.418704	0.722229	281	1) no sigmoid
MRPL23	YOR150W	mito		0.514551	0.834121	153	1) no sigmoid
MRPL24	YMR193W	Cytonuclear		0.680866	6.31528	223.5	1) no sigmoid
MRPL27	YBR282W	mito		0.274013	0.188668	26.5	1) no sigmoid
MRPL28	YDR462W	mito		0.332822	0.37146	38	1) no sigmoid
MRPL3	YMR024W	mito		0.654168	1.86481	284.5	3) >50%	320	51	25	42	60	27	23
MRPL31	YKL138C	mito		0.418527	0.557223	97	1) no sigmoid
MRPL33	YMR286W	mito		0.378386	0.237156	41.5	1) no sigmoid
MRPL35	YDR322W	mito		0.796256	1.87679	329	1) no sigmoid
MRPL36	YBR122C	mito		0.307794	0.330424	143.5	1) no sigmoid
MRPL37	YBR268W	mito		0.629016	0.416973	53	1) no sigmoid
MRPL38	YKL170W	mito		0.43527	0.55264	134	1) no sigmoid
MRPL39	YML009C	mito		0.294113	0.286011	21.5	1) no sigmoid
MRPL4	YLR439W	mito		0.887346	1.73767	306	1) no sigmoid
MRPL40	YPL173W	Cytonuclear		0.335331	0.410334	103.5	1) no sigmoid
MRPL44	YMR225C	mito		0.304666	0.247863	51	1) no sigmoid
MRPL49	YJL096W	mito		0.478833	0.900257	133	1) no sigmoid
MRPL50	YNR022C	mito		0.245141	0.176139	32	1) no sigmoid
MRPL51	YPR100W	mito		0.498923	0.883889	81	1) no sigmoid
MRPL6	YHR147C			0.439547	0.90943	195	1) no sigmoid
MRPL7	YDR237W	Cytonuclear		0.757082	1.223	252	1) no sigmoid
MRPL8	YJL063C	mito		0.391758	0.292849	227.5	1) no sigmoid
MRPL9	YGR220C	mito		0.843505	1.11898	208	1) no sigmoid
MRPS12	YNR036C	Exception		0.397445	0.429763	70	1) no sigmoid
MRPS16	YPL013C	mito		0.466722	0.462693	90.5	1) no sigmoid
MRPS18	YNL306W	mito		0.548087	0.983872	201	1) no sigmoid
MRPS28	YDR337W	mito		0.402131	0.459509	122.5	1) no sigmoid
MRPS35	YGR165W	mito		0.426858	0.788764	257	1) no sigmoid
MRPS5	YBR251W	mito		0.724472	1.07747	181.5	1) no sigmoid
MRPS8	YMR158W	Cytonuclear		0.512089	0.357616	80	1) no sigmoid
MRPS9	YBR146W	Exception		0.31653	0.38463	241.5	1) no sigmoid
MRS1	YIR021W	mito		1.93765	3.79306	205	1) no sigmoid
MRS3	YJL133W	mito	33	1.61552	2.13211	272	1) no sigmoid
MRS4	YKR052C	mito	23	1.42129	2.75983	233	1) no sigmoid
MRS6	YOR370C	Cytonuclear		1.0652	2.15206	498	1) no sigmoid
MRT4	YKL009W	Cytonuclear		0.390209	0.607184	127.5	1) no sigmoid
MRX11	YPL041C	mito	99	1.04293	1.13743	166.5	1) no sigmoid
MRX12	YJR003C			0.788249	1.96132	411	1) no sigmoid
MRX14	YDR115W	mito		0.327814	0.209668	24.5	1) no sigmoid
MRX9	YDL027C	Exception	125	1.7972	5.32562	106.5	1) no sigmoid
MSA2	YKR077W	Cytonuclear		0.691292	1.49416	289.5	1) no sigmoid
MSB2	YGR014W	SSTMD	1	1.22547	2.42539	759	3) >50%	162	76.5	63	64	89	53	73
MSB3	YNL293W	Cytonuclear		0.814893	0.282067	313	1) no sigmoid
MSC2	YDR205W	TMD	7	2.97097	17.0443	128	3) >50%	258	86	35	76	96	23	47
MSC6	YOR354C	mito		1.16961	2.02552	530.5	1) no sigmoid
MSC7	YHR039C	Exception		1.55599	3.52629	370.5	3) >50%	123	86	19	81	91	7	31
MSG5	YNL053W	Cytonuclear		1.1115	1.97169	407	1) no sigmoid
MSH2	YOL090W	Cytonuclear		0.955004	2.26903	211.5	1) no sigmoid
MSH3	YCR092C	Cytonuclear		1.33015	2.11309	703	1) no sigmoid
MSH6	YDR097C	Cytonuclear		0.740469	2.16746	592	1) no sigmoid
MSI1	YBR195C	Cytonuclear		1.76803	2.66875	280.5	1) no sigmoid
MSK1	YNL073W	mito		1.22493	0.455962	327.5	1) no sigmoid
MSL1	YIR009W	Cytonuclear		0.443085	0.38586	38	1) no sigmoid
MSL5	YLR116W	Cytonuclear		0.82494	1.7456	261	1) no sigmoid
MSN2	YMR037C	Cytonuclear		0.461399	0.440639	436	1) no sigmoid
MSN5	YDR335W	Exception		1.50074	2.62635	672.5	1) no sigmoid
MSO1	YNR049C	Cytonuclear		0.698309	1.27431	88.5	1) no sigmoid
MSP1	YGR028W	mito	13	1.34014	2.25399	230.5	1) no sigmoid
MSS11	YMR164C	Cytonuclear		0.571013	0.932412	614.5	1) no sigmoid
MSS116	YDR194C	mito		0.729838	1.0807	354.5	2) <=50%	246	49		43	55
MSS18	YPR134W	mito		4.67884	27.7379	158.5	1) no sigmoid
MSS4	YDR208W	Cytonuclear		2.11459	9.29107	467	1) no sigmoid
MST1	YKL194C	mito		1.30418	2.22245	293.5	1) no sigmoid
MSW1	YDR268W	mito		1.5343	2.15852	255.5	1) no sigmoid
MSY1	YPL097W	mito		0.942242	2.04636	368	1) no sigmoid
MTC1	YJL123C	Cytonuclear		0.504853	1.11432	429.5	1) no sigmoid
MTC3	YGL226W	mito		3.60156	13.5873	98.5	1) no sigmoid
MTC5	YDR128W	Cytonuclear		3.32207	5.97609	573.5	1) no sigmoid
MTD1	YKR080W	Cytonuclear		0.611074	1.17198	272	1) no sigmoid
MTE1	YGR042W	Cytonuclear		0.925383	2.25939	126.5	1) no sigmoid
MTF1	YMR228W	Cytonuclear		1.40492	1.93187	261.5	1) no sigmoid
MTF2	YDL044C	mito		0.902766	1.2678	390.5	1) no sigmoid
MTG1	YMR097C	mito		0.525939	0.455917	298	1) no sigmoid
MTM1	YGR257C	mito	17	2.32258	2.42729	254	1) no sigmoid
MTQ2	YDR140W	Cytonuclear		1.36259	2.37243	200.5	1) no sigmoid
MTR10	YOR160W	Cytonuclear		0.865224	1.48901	860.5	1) no sigmoid
MTR2	YKL186C	Cytonuclear		0.555254	0.791517	137.5	1) no sigmoid
MTR3	YGR158C	Cytonuclear		0.596741	1.67961	166	1) no sigmoid
MTR4	YJL050W	Cytonuclear		0.670007	1.43808	834	1) no sigmoid
MTW1	YAL034W-A	Cytonuclear		0.464847	0.57607	182	1) no sigmoid
MUB1	YMR100W	Exception		2.22254	3.44402	530	1) no sigmoid
MUD1	YBR119W	Cytonuclear		0.387701	0.708925	143	1) no sigmoid
[truncated: 1,801 more rows]
