# Supplementary material for: SRP orchestrates protein biogenesis beyond initial ER membrane targeting
Source: Nat Commun. 2026 Jun 16;17:5316. doi: 10.1038/s41467-026-74404-2 (PMC13272954; doi:10.1038/s41467-026-74404-2)
Supplement: Supplementary file 5 — Supplementary Data 3 [file 41467_2026_74404_MOESM5_ESM.xlsx]

## Sheet: Description
TableS3. SP_Annotation	SRP dependence classification of SP-containing proteins, respective SeRP and solubleRP measured vaues used for the analysis and analysed sequence properties
Entry	UniProt Identifier
gene	Standard name
Genenames_.locus.	Systematic Name
depl_WT	Percent reduction of soluble reads with respect to the total translatome as a measure of targeting efficiency. WT replicate 1
depl_dSRP	Percent reduction of soluble reads with respect to the total translatome as a measure of targeting efficiency. Average of two SRP deletion replicates
depl_diff	Difference between targeting efficiencies in WT vs ΔSRP
lo_CI	Average SRP binding score for the gene (n=2). Corresponds to the enrichment value at the lower end of the 95% confidence interval of the highest IP/Total enrichment ratio across the CDS positions.
score_position	Amino acid position where highest SRP enrichment was detected (lo_CI)
dependence_class	SRP dependence classification. One of SRP-dependent, SRP-facultative, SRP-independent
Start of hydrophobic segment (aa)	start of h-region of SP, taken from Ast et al., 2013
End of hydrophobic segment (aa)	end of h-region of SP, taken from Ast et al., 2013
Length of hydrophobic segment	length of h-region
Compound Score (window 9)	Compound hydrophobicity score, taken from Ast et al., 2013
max_window9	Maximum hydrophobicity of a SP, averaged in a sliding window of 9, acorrding to Kyte-Doolittle scale (length of h-region X compound score)
SS_sequence	Sequence of the SP
hp_sequence	Sequence of the h-region
S_count	Number of central serines in h-region
PG_count	Number of central prolines or glycines in h-region
hp_count	Number of hydrophobic residues (F, I, L, V, W) in the h-region
contHp_max	Length of the maximum stretch of uninterrupted hydrophobic residues in the h-region
charged_count	Number of central charged residues in h-region
Glycosylation	Whether a protein is annotated to be glycosylated or not in UniProt
Sec66Dependence	Whether a protein was found to be less efficiently targeted in Sec66Δ or not, from Jan et al., 2014

## Sheet: S3SP_Annotation
Entry	gene	Genenames_.locus.	depl_WT	depl_dSRP	depl_diff	lo_CI	score_position	dependence_class	Start of hydrophobic segment (aa)	End of hydrophobic segment (aa)	Length of hydrophobic segment	Compound Score (window 9)	max_window9	SS_sequence	hp_sequence	S_count	PG_count	hp_count	contHp_max	charged_count	Glycosylation	Sec66Dependence
P00729	PRC1	YMR297W	77	75.5	1.5	3.58173	496.5	SRP-independent	3	13	11	17.82	1.62	MKAFTSLLCGLGLSTTLAKA	AFTSLLCGLGL	1	1	5	2	0	CARBOHYD 124; /note="N-linked (GlcNAc...) (high mannose) asparagine"; /evidence="ECO:0000269|PubMed:28189789"; CARBOHYD 198; /note="N-linked (GlcNAc...) (high mannose) asparagine"; /evidence="ECO:0000269|PubMed:15713484, ECO:0000269|PubMed:28189789, ECO:0000269|PubMed:7727362"; CARBOHYD 279; /note="N-linked (GlcNAc...) (high mannose) asparagine"; /evidence="ECO:0000269|PubMed:15713484, ECO:000026…	dependent
P07267	PEP4	YPL154C	60	49.5	10.5	5.24965	338.5	SRP-independent	6	17	12	36.24	3.02	MFSLKALLPLALLLVSANQVAA	ALLPLALLLVSA	0	1	7	4	0	CARBOHYD 144; /note="N-linked (GlcNAc...) asparagine"; CARBOHYD 345; /note="N-linked (GlcNAc...) asparagine"	not dependent
P15703	BGL2	YGR282C	80	76	4	2.32476	149	SRP-independent	7	18	12	21.6	1.8	MRFSTTLATAATALFFTASQVSA	LATAATALFFTA	0	0	4	3	0	CARBOHYD 202; /note="N-linked (GlcNAc...) asparagine"; /evidence="ECO:0000255"; CARBOHYD 284; /note="N-linked (GlcNAc...) asparagine"; /evidence="ECO:0000255"	not dependent
P16474	KAR2	YJL034W	74	61.5	12.5	11.8537	80.5	SRP-facultative	12	29	18	55.98	3.11	MFFNRLSAGKLLVPLSVVLYALFVVILPLQNSFHSSNVLVRG	LVPLSVVLYALFVVILPL	0	0	13	6	0		not dependent
P17260	KRE1	YNL322C	72	13.5	58.5	61.9443	62.5	SRP-dependent	6	17	12	24.72	2.06	MMRRTLLHSFATLLLSLSLWSAAVMA	LLHSFATLLLSL	1	0	7	3	1		not dependent
P17967	PDI1	YCL043C	77	60.5	16.5	1.62432	196	SRP-independent	6	17	12	27.24	2.27	MKFSAGAVLSWSSLLLASSVFAQQEAVA	GAVLSWSSLLLA	3	0	6	3	0	CARBOHYD 82; /note="N-linked (GlcNAc...) asparagine"; /evidence="ECO:0000255"; CARBOHYD 117; /note="N-linked (GlcNAc...) asparagine"; /evidence="ECO:0000255"; CARBOHYD 155; /note="N-linked (GlcNAc...) asparagine"; /evidence="ECO:0000255"; CARBOHYD 174; /note="N-linked (GlcNAc...) asparagine"; /evidence="ECO:0000255"; CARBOHYD 425; /note="N-linked (GlcNAc...) asparagine"; /evidence="ECO:0000255"	dependent
P22146	GAS1	YMR307W	81	78	3	2.32307	527	SRP-independent	9	17	9	18.36	2.04	MLFKSLSKLATAAAFFAGVATA	LATAAAFFA	0	0	3	2	0	CARBOHYD 40; /note="N-linked (GlcNAc...) asparagine"; /evidence="ECO:0000255"; CARBOHYD 57; /note="N-linked (GlcNAc...) asparagine"; /evidence="ECO:0000255"; CARBOHYD 95; /note="N-linked (GlcNAc...) asparagine"; /evidence="ECO:0000255"; CARBOHYD 149; /note="N-linked (GlcNAc...) asparagine"; /evidence="ECO:0000255"; CARBOHYD 165; /note="N-linked (GlcNAc...) asparagine"; /evidence="ECO:0000255"; CA…	not dependent
P23285	CPR2	YHR057C	53	15	38	4.78153	67	SRP-dependent	3	14	12	30.36	2.53	MKFSGLWCWLLLFLSVNVIA	FSGLWCWLLLFL	0	1	9	6	0		not dependent
P23776	EXG1	YLR300W	76	73	3	1.91141	340.5	SRP-independent	6	14	9	19.26	2.14	MLSLKTLLCTLLTVSSVLA	TLLCTLLTV	0	0	5	2	0	CARBOHYD 165; /note="N-linked (GlcNAc...) asparagine"; /evidence="ECO:0000269|PubMed:14730348"; CARBOHYD 325; /note="N-linked (GlcNAc...) asparagine"; /evidence="ECO:0000269|PubMed:14730348"	not dependent
P24031	PHO3	YBR092C	78	80	-2	2.07705	189.5	SRP-independent	4	12	9	19.71	2.19	MFKSVVYSVLAAALVNA	SVVYSVLAA	1	0	4	2	0	CARBOHYD 97; /note="N-linked (GlcNAc...) asparagine"; /evidence="ECO:0000255"; CARBOHYD 103; /note="N-linked (GlcNAc...) asparagine"; /evidence="ECO:0000255"; CARBOHYD 162; /note="N-linked (GlcNAc...) asparagine"; /evidence="ECO:0000255"; CARBOHYD 192; /note="N-linked (GlcNAc...) asparagine"; /evidence="ECO:0000255"; CARBOHYD 250; /note="N-linked (GlcNAc...) asparagine"; /evidence="ECO:0000255"; …	dependent
P25303	SCJ1	YMR214W	71	22.5	48.5	110.574	146.5	SRP-dependent	5	16	12	36.72	3.06	MIPKLYIHLILSLLLLPLILA	LYIHLILSLLLL	1	0	9	4	1		not dependent
P25577	gene:YCL049C	YCL049C	62	52	10	1.75092	254.5	SRP-independent	6	17	12	24.72	2.06	MFSKYLVTASSLFVALTSA	LVTASSLFVALT	2	0	6	3	0		dependent
P29029	CTS1	YLR286C	75	39	36	10.4067	75	SRP-dependent	3	16	14	38.92	2.78	MSLLYIILLFTQFLLLPTDA	LLYIILLFTQFLLL	0	0	11	5	0	CARBOHYD 553; /note="N-linked (GlcNAc...) asparagine"; /evidence="ECO:0000255"	not dependent
P32329	YPS1	YLR120C	64	72.5	-8.5	2.59938	414	SRP-independent	8	16	9	15.84	1.76	MKLKTVRSAVLSSLFASQVLG	SAVLSSLFA	2	0	4	2	0	CARBOHYD 95; /note="N-linked (GlcNAc...) asparagine"; /evidence="ECO:0000255"; CARBOHYD 203; /note="N-linked (GlcNAc...) asparagine"; /evidence="ECO:0000255"; CARBOHYD 232; /note="N-linked (GlcNAc...) asparagine"; /evidence="ECO:0000255"; CARBOHYD 242; /note="N-linked (GlcNAc...) asparagine"; /evidence="ECO:0000255"; CARBOHYD 245; /note="N-linked (GlcNAc...) asparagine"; /evidence="ECO:0000255"; …	dependent
P32474	EUG1	YDR518W	78	17.5	60.5	8.19046	78.5	SRP-dependent	7	18	12	28.56	2.38	MQVTTRFISAIVSFCLFASFTLAENSARA	FISAIVSFCLFA	1	0	7	2	0	CARBOHYD 159; /note="N-linked (GlcNAc...) asparagine"; /evidence="ECO:0000255"; CARBOHYD 174; /note="N-linked (GlcNAc...) asparagine"; /evidence="ECO:0000255"; CARBOHYD 207; /note="N-linked (GlcNAc...) asparagine"; /evidence="ECO:0000255"; CARBOHYD 293; /note="N-linked (GlcNAc...) asparagine"; /evidence="ECO:0000255"; CARBOHYD 462; /note="N-linked (GlcNAc...) asparagine"; /evidence="ECO:0000255"	not dependent
P35176	CPR5	YDR304C	71	10.5	60.5	2.01874	63.5	SRP-dependent	6	17	12	29.52	2.46	MKLQFFSFITLFACLFTTAIFA	FSFITLFACLFT	0	0	7	2	0	CARBOHYD 139; /note="N-linked (GlcNAc...) asparagine"; /evidence="ECO:0000255"	not dependent
P36016	LHS1	YKL073W	83	69	14	195.335	75.5	SRP-facultative	7	19	13	35.88	2.76	MRNVLRLLFLTAFVAIGSLA	LLFLTAFVAIGSL	0	0	8	4	0	CARBOHYD 128; /note="N-linked (GlcNAc...) asparagine"; /evidence="ECO:0000255"; CARBOHYD 458; /note="N-linked (GlcNAc...) asparagine"; /evidence="ECO:0000255"; CARBOHYD 474; /note="N-linked (GlcNAc...) asparagine"; /evidence="ECO:0000255"; CARBOHYD 481; /note="N-linked (GlcNAc...) asparagine"; /evidence="ECO:0000255"; CARBOHYD 489; /note="N-linked (GlcNAc...) asparagine"; /evidence="ECO:0000255";…	not dependent
P36091	DCW1	YKL046C	70	65	5	2.47054	191	SRP-independent	6	16	11	32.12	2.92	MLVNKVIGLLGVLFATRFTNA	VIGLLGVLFAT	0	2	7	3	0	CARBOHYD 34; /note="N-linked (GlcNAc...) asparagine"; /evidence="ECO:0000255"; CARBOHYD 84; /note="N-linked (GlcNAc...) asparagine"; /evidence="ECO:0000255"; CARBOHYD 109; /note="N-linked (GlcNAc...) asparagine"; /evidence="ECO:0000255"; CARBOHYD 133; /note="N-linked (GlcNAc...) asparagine"; /evidence="ECO:0000255"; CARBOHYD 203; /note="N-linked (GlcNAc...) asparagine"; /evidence="ECO:0000255"; C…	not dependent
P36110	PRY2	YKR013W	39	30.5	8.5	1.49827	147.5	SRP-independent	6	13	8	17.28	2.16	MKFSKVSLLAASASVALS	VSLLAASA	1	0	3	2	0		not dependent
P36135	UTH1	YKR042W	48	34.5	13.5	2.98892	307.5	SRP-independent	3	11	9	18.99	2.11	MKLSALLALSASTAVLA	LSALLALSA	1	0	4	2	0		dependent
P37302	APE3	YBR286W	80	73	7	1.64349	472	SRP-independent	8	16	9	16.02	1.78	MHFSLKQLAVAAFYATNLGSA	LAVAAFYAT	0	0	3	1	0	CARBOHYD 85; /note="N-linked (GlcNAc...) asparagine"; /evidence="ECO:0000255"; CARBOHYD 96; /note="N-linked (GlcNAc...) asparagine"; /evidence="ECO:0000255"; CARBOHYD 115; /note="N-linked (GlcNAc...) asparagine"; /evidence="ECO:0000255"; CARBOHYD 150; /note="N-linked (GlcNAc...) asparagine"; /evidence="ECO:0000255"; CARBOHYD 162; /note="N-linked (GlcNAc...) asparagine"; /evidence="ECO:0000255"; C…	dependent
P38068	GRX7	YBR014C	58	7	51	126.008	80.5	SRP-dependent	12	27	16	60.64	3.79	MAIVINKRNVRVLVITNLLLIVVFFVLRNSNA	VLVITNLLLIVVFFVL	0	0	14	10	0		not dependent
P38138	ROT2	YBR229C	76	66.5	9.5	2.5538	807	SRP-independent	6	17	12	23.88	1.99	MVLLKWLVCQLVFFTAFSHAFT	WLVCQLVFFTAF	0	0	8	4	0	CARBOHYD 114; /note="N-linked (GlcNAc...) asparagine"; /evidence="ECO:0000255"; CARBOHYD 126; /note="N-linked (GlcNAc...) asparagine"; /evidence="ECO:0000255"; CARBOHYD 142; /note="N-linked (GlcNAc...) asparagine"; /evidence="ECO:0000255"; CARBOHYD 173; /note="N-linked (GlcNAc...) asparagine"; /evidence="ECO:0000255"; CARBOHYD 345; /note="N-linked (GlcNAc...) asparagine"; /evidence="ECO:0000255";…	not dependent
P38248	ECM33	YBR078W	77	71	6	2.64725	186	SRP-independent	6	14	9	17.73	1.97	MQFKNALTATAILSASALA	ALTATAILS	0	0	3	2	0	CARBOHYD 21; /note="N-linked (GlcNAc...) asparagine"; /evidence="ECO:0000255"; CARBOHYD 56; /note="N-linked (GlcNAc...) asparagine"; /evidence="ECO:0000255"; CARBOHYD 82; /note="N-linked (GlcNAc...) asparagine"; /evidence="ECO:0000255"; CARBOHYD 196; /note="N-linked (GlcNAc...) asparagine"; /evidence="ECO:0000255"; CARBOHYD 209; /note="N-linked (GlcNAc...) asparagine"; /evidence="ECO:0000255"; CA…	dependent
P38288	TOS1	YBR162C	75	68.5	6.5	3.1463	162	SRP-independent	8	18	11	25.63	2.33	MLQKLSMTALVGLFSSVVSLVNA	TALVGLFSSVV	1	1	6	2	0	CARBOHYD 236; /note="N-linked (GlcNAc...) asparagine"; /evidence="ECO:0000255"; CARBOHYD 417; /note="N-linked (GlcNAc...) asparagine"; /evidence="ECO:0000255"	not dependent
P38616	YGP1	YNL160W	76	81	-5	1.18474	220	SRP-independent	3	14	12	30.84	2.57	MKFQVVLSALLACSSAVVA	FQVVLSALLACS	1	0	6	3	0	CARBOHYD 40; /note="N-linked (GlcNAc...) asparagine"; /evidence="ECO:0000255"; CARBOHYD 50; /note="N-linked (GlcNAc...) asparagine"; /evidence="ECO:0000255"; CARBOHYD 53; /note="N-linked (GlcNAc...) asparagine"; /evidence="ECO:0000255"; CARBOHYD 58; /note="N-linked (GlcNAc...) asparagine"; /evidence="ECO:0000255"; CARBOHYD 61; /note="N-linked (GlcNAc...) asparagine"; /evidence="ECO:0000255"; CARB…	not dependent
P38836	ECM14	YHR132C	74	30	44	3.43313	62.5	SRP-dependent	7	18	12	36.96	3.08	MLHMNSLWGCFLFVLLAVTGAVQG	LWGCFLFVLLAV	0	1	9	6	0	CARBOHYD 41; /note="N-linked (GlcNAc...) asparagine"; /evidence="ECO:0000255"; CARBOHYD 295; /note="N-linked (GlcNAc...) asparagine"; /evidence="ECO:0000255"	not dependent
P38844	DSE2	YHR143W	57	9	48	299.078	62	SRP-dependent	5	16	12	37.44	3.12	MKFNFSTIFNILFFLFTLIEA	FSTIFNILFFLF	0	0	9	6	0		not dependent
P39005	KRE9	YJL174W	60	0	60	4.7076	102.5	SRP-dependent	8	16	9	30.06	3.34	MRLQRNSIICALVFLVSFVLG	IICALVFLV	0	0	7	5	0		not dependent
P39105	PLB1	YMR008C	82	81.5	0.5	1.26962	187.5	SRP-independent	6	17	12	29.16	2.43	MKLQSLLVSAAVLTSLTENVNA	LLVSAAVLTSLT	1	0	6	3	0	CARBOHYD 26; /note="N-linked (GlcNAc...) asparagine"; /evidence="ECO:0000255"; CARBOHYD 33; /note="N-linked (GlcNAc...) asparagine"; /evidence="ECO:0000255"; CARBOHYD 52; /note="N-linked (GlcNAc...) asparagine"; /evidence="ECO:0000255"; CARBOHYD 78; /note="N-linked (GlcNAc...) asparagine"; /evidence="ECO:0000255"; CARBOHYD 92; /note="N-linked (GlcNAc...) asparagine"; /evidence="ECO:0000255"; CARB…	dependent
P39931	SSP120	YLR250W	28	26.5	1.5	1.16149	150.5	SRP-independent	7	15	9	20.52	2.28	MRFLRGFVFSLAFTLYKVTATA	FVFSLAFTL	1	0	6	3	0		not dependent
P40152	gene:YNL217W	YNL217W	75	10.5	64.5	50.5374	79	SRP-dependent	12	30	19	55.1	2.9	MEDKRKRRAATLSTALILFVACCVYT	LSTALILFVACCVYTLYIF	0	0	10	5	0	CARBOHYD 90; /note="N-linked (GlcNAc...) asparagine"; /evidence="ECO:0000255|PROSITE-ProRule:PRU00498"; CARBOHYD 241; /note="N-linked (GlcNAc...) asparagine"; /evidence="ECO:0000255|PROSITE-ProRule:PRU00498"	not dependent
P40472	SIM1	YIL123W	65	47.5	17.5	2.8093	407.5	SRP-independent	3	11	9	16.11	1.79	MKFSTAVTTLISSGAIVSA	FSTAVTTLI	1	0	4	2	0	CARBOHYD 423; /note="N-linked (GlcNAc...) asparagine"; /evidence="ECO:0000255"	dependent
P42835	EGT2	YNL327W	78	70.5	7.5	1.38775	546.5	SRP-independent	4	15	12	27.24	2.27	MNKLLLHLVRVISILGLANA	LLLHLVRVISIL	0	0	9	3	2	CARBOHYD 65; /note="N-linked (GlcNAc...) asparagine"; /evidence="ECO:0000255"; CARBOHYD 103; /note="N-linked (GlcNAc...) asparagine"; /evidence="ECO:0000255"; CARBOHYD 161; /note="N-linked (GlcNAc...) asparagine"; /evidence="ECO:0000255"; CARBOHYD 175; /note="N-linked (GlcNAc...) asparagine"; /evidence="ECO:0000255"; CARBOHYD 249; /note="N-linked (GlcNAc...) asparagine"; /evidence="ECO:0000255"; …	not dependent
P43611	OSW7	YFR039C	85	37.5	47.5	38.8165	127	SRP-dependent														not dependent
P46982	MNN5	YJL186W	85	40	45	11.3366	80	SRP-dependent	13	24	12	40.8	3.4	MLIRLKKRKILQVIVSAVVLILFFCSVHN	VIVSAVVLILFF	1	0	10	7	0	CARBOHYD 113; /note="N-linked (GlcNAc...) asparagine"; /evidence="ECO:0000255"; CARBOHYD 136; /note="N-linked (GlcNAc...) asparagine"; /evidence="ECO:0000255"; CARBOHYD 259; /note="N-linked (GlcNAc...) asparagine"; /evidence="ECO:0000255"; CARBOHYD 264; /note="N-linked (GlcNAc...) asparagine"; /evidence="ECO:0000255"	not dependent
P46992	TOH1	YJL171C	78	68.5	9.5	1.5357	148	SRP-independent	4	14	11	28.16	2.56	MLQSIVLSVCMFMLHTVAA	SIVLSVCMFML	1	0	6	3	0	CARBOHYD 51; /note="N-linked (GlcNAc...) asparagine"; /evidence="ECO:0000255"; CARBOHYD 99; /note="N-linked (GlcNAc...) asparagine"; /evidence="ECO:0000255"; CARBOHYD 122; /note="N-linked (GlcNAc...) asparagine"; /evidence="ECO:0000255"; CARBOHYD 146; /note="N-linked (GlcNAc...) asparagine"; /evidence="ECO:0000255"; CARBOHYD 174; /note="N-linked (GlcNAc...) asparagine"; /evidence="ECO:0000255"; C…	not dependent
P47033	PRY3	YJL078C	69	77	-8	2.94014	235.5	SRP-independent	4	14	11	31.68	2.88	MLEFPISVLLGCLVAVKA	FPISVLLGCLV	1	1	7	3	0	CARBOHYD 101; /note="N-linked (GlcNAc...) asparagine"; /evidence="ECO:0000269|PubMed:23038983"; CARBOHYD 360; /note="N-linked (GlcNAc...) asparagine"; /evidence="ECO:0000255"; CARBOHYD 488; /note="N-linked (GlcNAc...) asparagine"; /evidence="ECO:0000255"; CARBOHYD 535; /note="N-linked (GlcNAc...) asparagine"; /evidence="ECO:0000255"; CARBOHYD 547; /note="N-linked (GlcNAc...) asparagine"; /evidenc…	dependent
P52911	EXG2	YDR261C	71	56	15	2.20932	206.5	SRP-independent	6	17	12	32.04	2.67	MPLKSFFFSAFLVLCLSKFTQG	FFFSAFLVLCLS	1	0	8	4	0	CARBOHYD 50; /note="N-linked (GlcNAc...) asparagine"; /evidence="ECO:0000255"; CARBOHYD 77; /note="N-linked (GlcNAc...) asparagine"; /evidence="ECO:0000255"; CARBOHYD 86; /note="N-linked (GlcNAc...) asparagine"; /evidence="ECO:0000255"; CARBOHYD 90; /note="N-linked (GlcNAc...) asparagine"; /evidence="ECO:0000255"; CARBOHYD 106; /note="N-linked (GlcNAc...) asparagine"; /evidence="ECO:0000255"; CAR…	not dependent
P53075	SHE10	YGL228W	79	62	17	1.7918	127	SRP-independent														not dependent
P53301	CRH1	YGR189C	75	73	2	1.55628	228	SRP-independent	6	17	12	24.84	2.07	MKVLDLLTVLSASSLLSTFAAA	LLTVLSASSLLS	2	0	6	2	0	CARBOHYD 117; /note="N-linked (GlcNAc...) asparagine"; /evidence="ECO:0000255"; CARBOHYD 177; /note="N-linked (GlcNAc...) asparagine"; /evidence="ECO:0000255"; CARBOHYD 201; /note="N-linked (GlcNAc...) asparagine"; /evidence="ECO:0000255"	dependent
P53334	SCW4	YGR279C	52	32.5	19.5	1.672	330	SRP-independent	6	14	9	17.1	1.9	MRLSNLIASASLLSAATLA	LIASASLLS	2	0	4	2	0	CARBOHYD 89; /note="N-linked (GlcNAc...) asparagine"; /evidence="ECO:0000255"	not dependent
P53379	MKC7	YDR144C	74	78	-4	2.2791	336	SRP-independent	3	14	12	29.04	2.42	MKLSVLTFVVDALLVCSSIVDA	LSVLTFVVDALL	0	0	8	3	1	CARBOHYD 180; /note="N-linked (GlcNAc...) asparagine"; /evidence="ECO:0000255"; CARBOHYD 190; /note="N-linked (GlcNAc...) asparagine"; /evidence="ECO:0000255"; CARBOHYD 219; /note="N-linked (GlcNAc...) asparagine"; /evidence="ECO:0000255"; CARBOHYD 229; /note="N-linked (GlcNAc...) asparagine"; /evidence="ECO:0000255"; CARBOHYD 232; /note="N-linked (GlcNAc...) asparagine"; /evidence="ECO:0000255";…	not dependent
P53616	SUN4	YNL066W	58	49	9	2.16534	268.5	SRP-independent	3	14	12	18.96	1.58	MKLSATTLTAASLIGYSTIVSALP	LSATTLTAASLI	0	0	4	2	0	CARBOHYD 395; /note="N-linked (GlcNAc...) asparagine"; /evidence="ECO:0000255"	dependent
P53753	DSE4	YNR067C	73	66.5	6.5	95.7447	86	SRP-facultative	3	11	9	23.58	2.62	MQLYLTLLFLLSFVEC	LYLTLLFLL	0	0	7	5	0	CARBOHYD 138; /note="N-linked (GlcNAc...) asparagine"; /evidence="ECO:0000255"; CARBOHYD 186; /note="N-linked (GlcNAc...) asparagine"; /evidence="ECO:0000255"; CARBOHYD 223; /note="N-linked (GlcNAc...) asparagine"; /evidence="ECO:0000255"; CARBOHYD 259; /note="N-linked (GlcNAc...) asparagine"; /evidence="ECO:0000255"; CARBOHYD 280; /note="N-linked (GlcNAc...) asparagine"; /evidence="ECO:0000255";…	not dependent
Q01589	SED1	YDR077W	26	17.5	8.5	1.02419	287	SRP-independent	3	13	11	21.12	1.92	MKLSTVLLSAGLASTTLA	LSTVLLSAGLA	1	1	5	3	0	CARBOHYD 22; /note="N-linked (GlcNAc...) asparagine"; /evidence="ECO:0000255"; CARBOHYD 56; /note="N-linked (GlcNAc...) asparagine"; /evidence="ECO:0000255"; CARBOHYD 78; /note="N-linked (GlcNAc...) asparagine"; /evidence="ECO:0000255"; CARBOHYD 92; /note="N-linked (GlcNAc...) asparagine"; /evidence="ECO:0000255"; CARBOHYD 114; /note="N-linked (GlcNAc...) asparagine"; /evidence="ECO:0000255"; CAR…	not dependent
Q03103	ERO1	YML130C	83	84	-1	5.16461	529	SRP-independent	5	15	11	21.56	1.96	MRLRTAIATLCLTAFTSA	TAIATLCLTAF	0	0	4	1	0	CARBOHYD 21; /note="N-linked (GlcNAc...) asparagine"; /evidence="ECO:0000255"; CARBOHYD 35; /note="N-linked (GlcNAc...) asparagine"; /evidence="ECO:0000255"; CARBOHYD 53; /note="N-linked (GlcNAc...) asparagine"; /evidence="ECO:0000255"; CARBOHYD 130; /note="N-linked (GlcNAc...) asparagine"; /evidence="ECO:0000255"; CARBOHYD 342; /note="N-linked (GlcNAc...) asparagine"; /evidence="ECO:0000255"; CA…	not dependent
Q03655	GAS3	YMR215W	76	75.5	0.5	2.5252	289.5	SRP-independent	7	15	9	22.41	2.49	MQLSKSILLAALAATPSLVNA	ILLAALAAT	0	0	4	3	0	CARBOHYD 201; /note="N-linked (GlcNAc...) asparagine"; /evidence="ECO:0000255"; CARBOHYD 269; /note="N-linked (GlcNAc...) asparagine"; /evidence="ECO:0000255"; CARBOHYD 350; /note="N-linked (GlcNAc...) asparagine"; /evidence="ECO:0000255"; CARBOHYD 385; /note="N-linked (GlcNAc...) asparagine"; /evidence="ECO:0000255"; CARBOHYD 404; /note="N-linked (GlcNAc...) asparagine"; /evidence="ECO:0000255";…	dependent
Q03674	PLB2	YMR006C	80	64.5	15.5	3.31897	232.5	SRP-independent	6	14	9	17.46	1.94	MQLRNILQASSLISGLSLA	ILQASSLIS	2	0	4	2	0	CARBOHYD 47; /note="N-linked (GlcNAc...) asparagine"; /evidence="ECO:0000255"; CARBOHYD 80; /note="N-linked (GlcNAc...) asparagine"; /evidence="ECO:0000255"; CARBOHYD 94; /note="N-linked (GlcNAc...) asparagine"; /evidence="ECO:0000255"; CARBOHYD 125; /note="N-linked (GlcNAc...) asparagine"; /evidence="ECO:0000255"; CARBOHYD 162; /note="N-linked (GlcNAc...) asparagine"; /evidence="ECO:0000255"; CA…	dependent
Q04033	gene:YDR415C	YDR415C	79	60	19	2.6015	72	SRP-facultative	3	14	12	33.48	2.79	MRIQSLFVLFNVAIIAWS	IQSLFVLFNVAI	0	0	8	5	0		not dependent
Q04433	FIT1	YDR534C	60	70.5	-10.5	2.40684	156	SRP-independent	3	14	12	28.8	2.4	MKLSSAFVLSAITVAALG	LSSAFVLSAITV	1	0	6	3	0	CARBOHYD 412; /note="N-linked (GlcNAc...) asparagine"; /evidence="ECO:0000255"; CARBOHYD 464; /note="N-linked (GlcNAc...) asparagine"; /evidence="ECO:0000255"; CARBOHYD 503; /note="N-linked (GlcNAc...) asparagine"; /evidence="ECO:0000255"	not dependent
Q04924	GTB1	YDR221W	72	67	5	5.81074	431	SRP-independent	5	12	8	23.44	2.93	MVSMFSLFLLLIEQSPLVAS	FSLFLLLI	1	0	7	6	0	CARBOHYD 145; /note="N-linked (GlcNAc...) asparagine"; /evidence="ECO:0000255"; CARBOHYD 240; /note="N-linked (GlcNAc...) asparagine"; /evidence="ECO:0000255"; CARBOHYD 358; /note="N-linked (GlcNAc...) asparagine"; /evidence="ECO:0000255"; CARBOHYD 520; /note="N-linked (GlcNAc...) asparagine"; /evidence="ECO:0000255"; CARBOHYD 525; /note="N-linked (GlcNAc...) asparagine"; /evidence="ECO:0000255";…	not dependent
Q04951	SCW10	YMR305C	65	50.5	14.5	0.989577	179.5	SRP-independent	6	13	8	16	2	MRFSNFLTVSALLTGALG	FLTVSALL	1	0	5	2	0	CARBOHYD 279; /note="N-linked (GlcNAc...) asparagine"; /evidence="ECO:0000255"	not dependent
Q05031	DFG5	YMR238W	72	71	1	3.68878	70	SRP-facultative	10	21	12	28.32	2.36	MIVNISAKMILSICFTFLSFFKATHA	ILSICFTFLSFF	0	0	8	2	0	CARBOHYD 89; /note="N-linked (GlcNAc...) asparagine"; /evidence="ECO:0000255"; CARBOHYD 114; /note="N-linked (GlcNAc...) asparagine"; /evidence="ECO:0000255"; CARBOHYD 138; /note="N-linked (GlcNAc...) asparagine"; /evidence="ECO:0000255"; CARBOHYD 208; /note="N-linked (GlcNAc...) asparagine"; /evidence="ECO:0000255"; CARBOHYD 231; /note="N-linked (GlcNAc...) asparagine"; /evidence="ECO:0000255"; …	not dependent
Q07716	AIM6	YDL237W	73	39	34	1.76079	352	other														not dependent
Q08193	GAS5	YOL030W	80	77.5	2.5	2.99337	432	SRP-independent	6	14	9	18.81	2.09	MLLRSLTSAFVLSAGLAQA	LTSAFVLSA	1	0	4	3	0	CARBOHYD 24; /note="N-linked (GlcNAc...) asparagine"; /evidence="ECO:0000255"; CARBOHYD 60; /note="N-linked (GlcNAc...) asparagine"; /evidence="ECO:0000255"; CARBOHYD 166; /note="N-linked (GlcNAc...) asparagine"; /evidence="ECO:0000255"; CARBOHYD 299; /note="N-linked (GlcNAc...) asparagine"; /evidence="ECO:0000255"; CARBOHYD 344; /note="N-linked (GlcNAc...) asparagine"; /evidence="ECO:0000255"; C…	not dependent
Q08199	SIL1	YOL031C	64	59	5	0.641864	358.5	SRP-independent	4	12	9	24.3	2.7	MVRILPIILSALSSKLVAS	ILPIILSAL	0	1	6	3	0	CARBOHYD 105; /note="N-linked (GlcNAc...) asparagine"; /evidence="ECO:0000255"; CARBOHYD 181; /note="N-linked (GlcNAc...) asparagine"; /evidence="ECO:0000255"; CARBOHYD 215; /note="N-linked (GlcNAc...) asparagine"; /evidence="ECO:0000255"; CARBOHYD 233; /note="N-linked (GlcNAc...) asparagine"; /evidence="ECO:0000255"; CARBOHYD 315; /note="N-linked (GlcNAc...) asparagine"; /evidence="ECO:0000255";…	not dependent
Q08300	CSS3	YOL159C	80	17.5	62.5	2.30553	104	SRP-dependent													CARBOHYD 37; /note="N-linked (GlcNAc...) asparagine"; /evidence="ECO:0000255|PROSITE-ProRule:PRU00498"; CARBOHYD 139; /note="N-linked (GlcNAc...) asparagine"; /evidence="ECO:0000255|PROSITE-ProRule:PRU00498"; CARBOHYD 159; /note="N-linked (GlcNAc...) asparagine"; /evidence="ECO:0000255|PROSITE-ProRule:PRU00498"	not dependent
Q08673	SRL1	YOR247W	50	17.5	32.5	20.3627	88	SRP-dependent	4	14	11	31.13	2.83	MLQSVVFFALLTFASSVSA	SVVFFALLTFA	0	0	7	4	0	CARBOHYD 23; /note="N-linked (GlcNAc...) asparagine"; /evidence="ECO:0000255"; CARBOHYD 174; /note="N-linked (GlcNAc...) asparagine"; /evidence="ECO:0000255"; CARBOHYD 200; /note="N-linked (GlcNAc...) asparagine"; /evidence="ECO:0000255"; CARBOHYD 206; /note="N-linked (GlcNAc...) asparagine"; /evidence="ECO:0000255"	not dependent
Q12025	EMC10	YDR056C	70	10	60	2.88102	76.5	SRP-dependent	5	12	8	23.28	2.91	MLVRLLRVILLASMVFC	LLRVILLA	0	0	6	4	1	CARBOHYD 47; /note="N-linked (GlcNAc...) asparagine"; /evidence="ECO:0000255"	not dependent
Q12254	SVS1	YPL163C	73	58	15	3.75583	107.5	SRP-facultative	5	13	9	22.86	2.54	MIFKILCSLLLVTSNFASA	ILCSLLLVT	1	0	6	4	0	CARBOHYD 23; /note="N-linked (GlcNAc...) asparagine"; /evidence="ECO:0000255"; CARBOHYD 249; /note="N-linked (GlcNAc...) asparagine"; /evidence="ECO:0000255"; CARBOHYD 256; /note="N-linked (GlcNAc...) asparagine"; /evidence="ECO:0000255"	not dependent
Q12303	YPS3	YLR121C	78	71.5	6.5	2.39577	247.5	SRP-independent	3	14	12	30	2.5	MKLQLAAVATLAVLTSPAFG	LQLAAVATLAVL	0	0	6	2	0	CARBOHYD 75; /note="N-linked (GlcNAc...) asparagine"; /evidence="ECO:0000255"; CARBOHYD 120; /note="N-linked (GlcNAc...) asparagine"; /evidence="ECO:0000255"; CARBOHYD 160; /note="N-linked (GlcNAc...) asparagine"; /evidence="ECO:0000255"; CARBOHYD 163; /note="N-linked (GlcNAc...) asparagine"; /evidence="ECO:0000255"; CARBOHYD 275; /note="N-linked (GlcNAc...) asparagine"; /evidence="ECO:0000255"; …	dependent
Q12331	gene:YDR262W	YDR262W	56	0	56	2.14577	62	SRP-dependent	7	18	12	26.64	2.22	MIFNLPVSVLLYFSLIWAMEPSFVRG	VSVLLYFSLIWA	1	0	8	3	0		not dependent
Q12355	PST1	YDR055W	84	75	9	2.11949	133.5	SRP-independent	3	14	12	30	2.5	MQLHSLIASTALLITSALA	LHSLIASTALLI	1	0	6	3	1	CARBOHYD 57; /note="N-linked (GlcNAc...) asparagine"; /evidence="ECO:0000255"; CARBOHYD 76; /note="N-linked (GlcNAc...) asparagine"; /evidence="ECO:0000255"; CARBOHYD 83; /note="N-linked (GlcNAc...) asparagine"; /evidence="ECO:0000255"; CARBOHYD 86; /note="N-linked (GlcNAc...) asparagine"; /evidence="ECO:0000255"; CARBOHYD 196; /note="N-linked (GlcNAc...) asparagine"; /evidence="ECO:0000255"; CAR…	not dependent
Q12404	MPD1	YOR288C	83	36	47	1.3491	231.5	other													CARBOHYD 47; /note="N-linked (GlcNAc...) asparagine"; /evidence="ECO:0000255"; CARBOHYD 307; /note="N-linked (GlcNAc...) asparagine"; /evidence="ECO:0000255"	not dependent
Q12408	NPC2	YDL046W	42	11.5	30.5	3.30078	106	SRP-dependent	7	17	11	28.27	2.57	MTHSLKALFALLFLYTAAVNA	ALFALLFLYTA	0	0	6	4	0		not dependent
Q12438	GRX6	YDL010W	77	33	44	302.18	86.5	SRP-dependent	12	23	12	44.04	3.67	MIPSNKRNARILSITTLLLLLVFFVAQNA	LSITTLLLLLVF	0	0	9	7	0		not dependent
Q99220	YOS9	YDR057W	83	75	8	2.25478	207	SRP-independent	8	18	11	24.97	2.27	MQAKIIYALSAISALIPLGSS	ALSAISALIPL	1	0	5	2	0	CARBOHYD 52; /note="N-linked (GlcNAc...) asparagine"; /evidence="ECO:0000255"; CARBOHYD 74; /note="N-linked (GlcNAc...) asparagine"; /evidence="ECO:0000255"; CARBOHYD 380; /note="N-linked (GlcNAc...) asparagine"; /evidence="ECO:0000255"	not dependent
Q99316	MPD2	YOL088C	80	54	26	3.20178	112	SRP-dependent	7	18	12	31.56	2.63	MKLHGFLFSVLSTCVVILPALA	LFSVLSTCVVIL	1	0	8	4	0		not dependent
