# Supplementary material for: SRP orchestrates protein biogenesis beyond initial ER membrane targeting
Source: Nat Commun. 2026 Jun 16;17:5316. doi: 10.1038/s41467-026-74404-2 (PMC13272954; doi:10.1038/s41467-026-74404-2)
Supplement: Supplementary file 6 — Supplementary Data 4 [file 41467_2026_74404_MOESM6_ESM.xlsx]

## Sheet: Description
TableS4. AllGenes	Targeting and SRP binding annotations generated in the study via SeRP and solubleRP. Includes all genes. Less reliable for genes with low expression levels/read density and and reproducibility between replicates should be taken into account.
gene	Standard name
Genenames_.locus.	Systematic Name
class	One of Cytonuclear, mito, TMD, SS , SSTMD, TA , Exception
pos1	Position of the N-terminus of 1st TMD or SP in amino acids
RPKM_WT_rep1	Expression levels in RPKM, WT replicate 1
RPKM_WT_rep2	Expression levels in RPKM, WT replicate 1
RPKM_dSRP_rep1	Expression levels in RPKM, SRPΔ replicate 1
RPKM_dSRP_rep2	Expression levels in RPKM, SRPΔ replicate 1
sigmoid_WT_rep1	Whether a sigmoidal total/soluble translatome profile detected by sigmoid detection algorithm, for WT replicate 1
onset_WT_rep1	Onset of targeting (midpoint of the inflection point of the detected sigmoid), WT replicate 1
depl_WT_rep1	Percent reduction of soluble reads with respect to the total translatome as a measure of targeting efficiency. WT replicate 1
sigmoid_WT_rep2	Whether a sigmoidal total/soluble translatome profile detected by sigmoid detection algorithm, for WT replicate 2
onset_WT_rep2	Onset of targeting (midpoint of the inflection point of the detected sigmoid), WT replicate 2
depl_WT_rep2	Percent reduction of soluble reads with respect to the total translatome as a measure of targeting efficiency. WT replicate 2
sigmoid_dSRP_rep1	Whether a sigmoidal total/soluble translatome profile detected by sigmoid detection algorithm, for SRPΔ replicate 1
onset_dSRP_rep1	Onset of targeting (midpoint of the inflection point of the detected sigmoid), SRPΔ replicate 21
depl_dSRP_rep1	Percent reduction of soluble reads with respect to the total translatome as a measure of targeting efficiency. SRPΔ replicate 1
sigmoid_dSRP_rep2	Whether a sigmoidal total/soluble translatome profile detected by sigmoid detection algorithm, for SRPΔ replicate 2
onset_dSRP_rep2	Onset of targeting (midpoint of the inflection point of the detected sigmoid), SRPΔ replicate 2
depl_dSRP_rep2	Percent reduction of soluble reads with respect to the total translatome as a measure of targeting efficiency. SRPΔ replicate 2
tot_read_density_WT	Read density (reads per codon) for the gene in the total translatome sample, WT, average of two replicates
tot_read_density_dSRP	Read density (reads per codon) for the gene in the total translatome sample, SRPΔ average of two replicates
SRPloCI_rep1	SRP binding score for the gene, replicate 1. Corresponds to the enrichment value at the lower end of the 95% confidence interval of the highest IP/Total enrichment ratio across the CDS positions.
SRPloCI_rep2	SRP binding score for the gene, replicate 2. Corresponds to the enrichment value at the lower end of the 95% confidence interval of the highest IP/Total enrichment ratio across the CDS positions.
SRPloCI_repavg	Average SRP binding score for the gene (n=2). Corresponds to the enrichment value at the lower end of the 95% confidence interval of the highest IP/Total enrichment ratio across the CDS positions.

## Sheet: S4AllGenes_Annotation
gene	Genenames_.locus.	class	pos1	RPKM_WT_rep1	RPKM_WT_rep2	RPKM_dSRP_rep1	RPKM_dSRP_rep2	sigmoid_WT_rep1	onset_WT_rep1	depl_WT_rep1	sigmoid_WT_rep2	onset_WT_rep2	depl_WT_rep2	sigmoid_dSRP_rep1	onset_dSRP_rep1	depl_dSRP_rep1	sigmoid_dSRP_rep2	onset_dSRP_rep2	depl_dSRP_rep2	tot_read_density_WT	tot_read_density_dSRP	SRPloCI_rep1	SRPloCI_rep2	SRPloCI_repavg
AAC1	YMR056C	mito	13			3.69923	3.34471							False	False		False	False		0.0693548	0.309677	1.47607	1.6281
AAC3	YBR085W	mito	12	8.7067	11.1273		2.13226	False	False		False	False					False	False		0.891234	0.144481	2.23617	2.80947	2.52282
AAD10	YJR155W	Cytonuclear																		0.067474	0.0536332	4.07246e-16	1.41841
AAD14	YNL331C	Cytonuclear																		0.0636605	0.0782493	1.47607	1.24445
AAD15	YOL165C	Cytonuclear																		0.0208333	0.0173611
AAD3	YCR107W	Cytonuclear																		0.0782967	0.108516
AAD4	YDL243C	Cytonuclear		1.70756				False	False											0.0924242	0.136364	4.07246e-16	4.36736
AAD6	YFL056C
AAH1	YNL141W	Cytonuclear		101.644	94.3525	26.4214	27.0696	False	False		False	False		False	False		False	False		6.91379	1.77299	1.33554	0.754616	1.04508
AAP1	YHR047C	Cytonuclear		281.031	259.386	317.493	350.878	False	False		False	False		False	False		False	False		3.13827	3.57176	1.54326	1.4685	1.50588
AAR2	YBL074C	Cytonuclear		7.81639	7.86539	9.23618	8.883	False	False		False	False		False	False		False	False		0.567416	0.589888	0	1.10504	0.552522
AAT1	YKL106W	mito		38.3404	42.0705	38.695	40.212	False	False		False	False		False	False		False	False		1.65708	1.50442	4.40901	5.13956	4.77429
AAT2	YLR027C	Cytonuclear		435.487	399.355	944.571	857.077	True	223.8	15	False	False		False	False		False	False		20.0883	40.8461	1.55963	1.57851	1.56907
ABD1	YBR236C	Cytonuclear		30.2466	33.1229	42.5972	44.3895	False	False		False	False		False	False		False	False		1.41991	1.8238	2.21538	1.5596	1.88749
ABF1	YKL112W	Cytonuclear		139.954	163.686	170.477	169.893	False	False		False	False		False	False		False	False		2.49112	2.52937	4.10779	2.56577	3.33678
ABF2	YMR072W	mito		42.7127	68.021	142.908	143.479	False	False		False	False		False	False		False	False		14.5	32.8016	0.263784	0.416919	0.340351
ABM1	YJR108W	Exception				0.777	0.617618							False	False		False	False		0.0927419	0.387097		0.735993
ABP1	YCR088W	Cytonuclear		344.633	544.045	884.386	586.869	False	False		False	False		False	False		False	False		11.4275	16.7268	1.5537	1.13274	1.34322
ABP140	YOR239W	Cytonuclear		216.403	239.871	85.9154	90.9043	False	False		False	False		False	False		False	False		4.81081	1.82671	1.03164	1.09146	1.06155
ABZ1	YNR033W	Cytonuclear		106.557	89.5874	139.678	149.745	False	False		False	False		False	False		False	False		1.32487	1.86865	3.81223	4.64336	4.2278
ABZ2	YMR289W	Cytonuclear		23.6173	17.7239	52.1765	49.8049	False	False		False	False		False	False		False	False		1.248	3.052	2.27365	0.94237	1.60801
ACA1	YER045C	Cytonuclear		7.49598	6.91839	16.8477	17.6466	False	False		False	False		False	False		False	False		0.257143	0.534694	2.99982	2.74006
ACB1	YGR037C	Cytonuclear		28.9207	55.7295	81.7509	81.5381	True	0.3		False	False		False	False		False	False		48.7727	81.4148		0.397483
ACC1	YNR016C	Cytonuclear		9099.59	7791.48	6793.32	6940.55	False	False		False	False		False	False		False	False		14.5123	11.3498	28.3356	22.5241	25.4299
ACE2	YLR131C	Cytonuclear		46.8244	52.8677	57.7378	59.0571	False	False		False	False		False	False		False	False		0.741245	0.789235	2.18012	1.53113	1.85563
ACF2	YLR144C	Cytonuclear		56.5664	64.274	84.9132	95.7006	False	False		False	False		False	False		False	False		0.850641	1.1859	3.20067	3.00092	3.1008
ACF4	YJR083C	Cytonuclear		6.44796	10.2919	11.6971	13.2474	False	False		False	False		False	False		False	False		0.779032	1.01452	0.414092	0.405558	0.409825
ACH1	YBL015W	mito		31.8015	37.4624	38.0447	39.8551	False	False		False	False		False	False		False	False		1.15085	1.13378	3.63823	2.45594	3.04709
ACK1	YDL203C	Cytonuclear		33.7532	28.468	28.6873	31.1299	False	False		False	False		False	False		False	False		0.677083	0.616186	1.29504	2.13139	1.71321
ACL4	YDR161W			61.7355	76.3559	50.7123	49.651	False	False		False	False		False	False		False	False		3.74485	2.64562	0.594076	0.518401	0.556239
ACM1	YPL267W	Cytonuclear		5.11746	7.01266	8.03299	8.29021	False	False		False	False		False	False		False	False		1.14762	1.55714	1.14358	0.252839	0.698211
ACO1	YLR304C	Exception		1311.4	1106.3	9303.12	8477.14	False	False		False	False		False	False		False	False		16.8472	114.581	3.00518	3.58241	3.2938
ACO2	YJL200C	mito		242.288	268.517	130.144	150.584	False	False		False	False		False	False		False	False		3.51899	1.81835	3.07248	2.72899	2.90073
ACP1	YKL192C	mito		22.0605	39.3721	65.974	64.9302	False	False		False	False		False	False		False	False		17.5556	32.25	0.502921
ACS1	YAL054C	Cytonuclear				14.8101	13.8604							False	False		False	False		0.0637255	0.213585	1.47607	2.86746
ACS2	YLR153C	Cytonuclear		1049.8	1091.31	837.107	872.544	True	77.4	8	False	False		False	False		False	False		19.9466	14.2339	2.5832	2.38347	2.48334
ACT1	YFL039C	Cytonuclear		2600.94	2400.84	3141.61	3050.69	True	184.1	3	True	237.8	7	False	False	1	True	191.6		153.649	169.54	4.46077	4.01211	4.23644
ADA2	YDR448W	Cytonuclear		19.3284	21.9995	17.6934	17.5357	False	False		False	False		False	False		False	False		0.929885	0.766667	5.20467	2.60834	3.90651
ADD37	YMR184W	Cytonuclear		8.25519	8.71906	36.5714	42.6596	False	False		False	False		False	False		False	False		1.9196	7.95477	54.1002
ADD66	YKL206C	Cytonuclear		14.7056	16.061	25.1968	24.3015	False	False		False	False		False	False		False	False		1.79851	2.75373	1.56651	1.79191	1.67921
ADE1	YAR015W	Cytonuclear		108.897	132.462	150.197	146.227	False	False		False	False		False	False		False	False		11.2443	12.3518	0.811278	1.02278	0.91703
ADE12	YNL220W	Cytonuclear		362.842	342.767	201.755	206.927	False	False		False	False		False	False		False	False		15.7062	8.5841	1.4939	1.31641	1.40515
ADE13	YLR359W	Exception		436.086	476.669	584.316	574.635	False	False		False	False		False	False		False	False		17.0228	19.5631	2.03479	1.80993	1.92236
ADE16	YLR028C	Cytonuclear		253.9	251.039	269.611	289.983	False	False		False	False		False	False		False	False		6.21622	6.32264	2.79981	1.7303	2.26506
ADE17	YMR120C	Cytonuclear		396.287	430.169	767.611	812.816	True	342.6		False	False		False	False		False	False		9.90809	17.7656	1.27303	1.26212	1.26758
ADE2	YOR128C	Cytonuclear		156.548	186.78	143.782	158.138	False	False		False	False		False	False		False	False		4.51923	3.64336	2.49731	2.35626	2.42679
ADE3	YGR204W	Cytonuclear		1974.16	1473.72	1796.22	1923.8	False	False		False	False		False	False		False	False		16.5808	16.6668	2.31135	1.98867	2.15001
ADE4	YMR300C	Cytonuclear		187.079	207.467	373.498	399.751	False	False		False	False		False	False		False	False		6.46673	11.7701	4.90348	4.06289	4.48319
ADE5,7	YGL234W	Cytonuclear		1662.48	1268.18	1172.08	1210.33	False	False		False	False		False	False		False	False		19.7497	14.8337	2.64242	2.97403	2.80823
ADE6	YGR061C	Cytonuclear		3529.56	3279.08	1783.87	1919.83	False	False		False	False		False	False		False	False		15.8131	7.97461	3.74169	3.39048	3.56608
ADE8	YDR408C	Exception		29.2141	23.6902	24.8036	23.7393	False	False		False	False		False	False		False	False		4.94884	4.19302	0.425747	0.772417	0.599082
ADF1	YCL058W-A	Cytonuclear		1.92561	4.25138	4.91261	3.15686	False	False		False	False		False	False		False	False		2.15789	2.60088	0.788719	0.489989	0.639354
ADH1	YOL086C	Cytonuclear		13159.6	9905.54	3877.88	3582.99	True	189.6	5	True	115.3	5	True	165.9	7	True	164.9		836.271	243.213	2.37399	1.88341	2.1287
ADH2	YMR303C	Cytonuclear		303.742	604.824	132.744	120.148	False	False		False	False		False	False		False	False		36.7751	8.38968	4.54489	2.55868
ADH3	YMR083W	mito		464.798	330.748	627.341	666.403	False	False		False	False		False	False		False	False		23.5	36.1396	1.80557	2.11625	1.96091
ADH4	YGL256W	mito		11.9277	7.95368	5.11362	5.96078	False	False		False	False		False	False		False	False		0.669713	0.343342	1.29504	2.12884	1.71194
ADH5	YBR145W	Cytonuclear		10.5258	8.37551	16.2938	19.041	False	False		False	False		False	False		False	False		0.629261	1.14773	2.08482	2.34508	2.21495
ADH6	YMR318C	Cytonuclear		184.788	201.842	508.687	481.055	False	False		False	False		False	False		False	False		12.91	30.338	2.0844	2.22477	2.15458
ADH7	YCR105W	Cytonuclear																		0.0428177	0.100829
ADI1	YMR009W	Cytonuclear		6.20711	7.25101	11.3124	10.7809	False	False		False	False		False	False		False	False		1.75278	2.725	0	0.484185	0.242092
ADK1	YDR226W	Cytonuclear		347.402	357.048	354.124	357.223	False	False		False	False		False	False		True	89.1		60.5785	56.009		0.500819
ADK2	YER170W	mito		4.59641	4.98663	16.3017	15.917	False	False		False	False		False	False		False	False		0.767699	2.57743	0.15217	0.254626	0.203398
ADO1	YJR105W	Cytonuclear		455.65	452.75	360.593	341.853	False	False		False	False		False	False		False	False		34.4619	23.8871	3.00292	1.84929	2.4261
ADP1	YCR011C	SSTMD	1	178.989	162.552	230.78	207.029	True	133.4	80	True	169.2	94	True	0.3	43	True	54.6	62	2.13714	2.19667	97.0036	141.4	119.202
ADR1	YDR216W	Exception		87.2378	83.0335	395.023	495.377	False	False		False	False		False	False		False	False		0.438444	1.9577	1.86216	5.11364	3.4879
ADY2	YCR010C	TMD	90																	0.0387324	0.0528169	1.47607	1.78942
ADY3	YDL239C	Cytonuclear																		0.0556258	0.0410872	4.07246e-16	1.41841
ADY4	YLR227C	Cytonuclear																		0.0809717	0.0394737	4.07246e-16	1.78942
AEP1	YMR064W	mito		12.9264	11.488	28.5414	29.1553	False	False		False	False		False	False		False	False		0.411368	0.818882	2.4423	1.91261	2.17745
AEP2	YMR282C	mito		12.4696	11.6553	29.2729	30.1103	False	False		False	False		False	False		False	False		0.327022	0.744406	1.47607	2.18483
AEP3	YPL005W	mito		6.84556		8.74089	9.5056	False	False					False	False		False	False		0.130148	0.207578	0.74799	1.6281	1.18805
AFB1	YLR040C	SS	1	3.18198	4.99774	4.87339	6.43839	False	False		True	131.2	51	False	False		False	False		0.84	0.868889	4.70583	4.48706	4.59644
AFG1	YEL052W	mito		26.693	22.3992	65.7953	66.4575	True	263.3	68	True	201.1	61	False	False	7	False	False	10	0.918627	2.05588	1.69428	1.52752	1.6109
AFG2	YLR397C	Cytonuclear		111.369	119.103	106.771	106.386	False	False		False	False		False	False		False	False		1.64597	1.42638	1.97976	1.75425	1.86701
AFG3	YER017C	mito	116	65.971	42.4594	155.183	183.109	True	296.3	53	True	378.5	64	False	False	20	True	0.3	26	0.931759	2.50197	2.68586	4.81585	3.75085
AFI1	YOR129C	Cytonuclear		26.7031	16.7996			False	False		False	False								0.237136	0.112416	2.98402	3.83538	3.4097
AFR1	YDR085C	Cytonuclear				5.83958								False	False					0.115942	0.123994	2.98402	1.78942	2.38672
AFT1	YGL071W	Cytonuclear		60.3238	46.3413	66.7568	73.0327	False	False		False	False		False	False		False	False		0.94356	1.22069	2.495	1.53113	2.01307
AFT2	YPL202C	Cytonuclear		14.4687	18.6416	26.4558	29.8615	False	False		False	False		False	False		False	False		0.835731	1.32134	0.661837	0.394337	0.528087
AGA1	YNR044W	SS	1	67.4239	75.1697		15.1973	True	7.5	87	True	154.8	84			74	False	False	60	1.79408	0.214876	252.86	49.5198	151.19
AGA2	YGL032C	SS	1	3.45365	5.65487	0.314042	0.676092	False	False		False	False		False	False		False	False		5.21591	0.5	0.765911	6.49097	3.62844
AGC1	YPR021C	Exception	534	32.7404	26.3919	34.6145	33.5725	False	False		False	False		False	False		False	False		0.312846	0.324474	4.12006	3.81114	3.9656
AGE1	YDR524C	Cytonuclear		22.1476	16.8303	26.0259	31.4309	False	False		False	False		False	False		False	False		0.695652	0.977226	2.18012	3.55086	2.86549
AGE2	YIL044C	Cytonuclear		33.7274	27.0921	34.3359	34.7781	False	False		False	False		False	False		False	False		2.7709	3.14047	0.266486	0.671916	0.469201
AGP1	YCL025C	TMD	125	30.1952	29.1521	296.937	209.505	True	190.4	53	True	308.4	94	False	False	2	False	False		0.858833	5.26498	35.4975	25.0116	30.2545
AGP2	YBR132C	TMD	95	18.3534	13.5262	72.5258	73.5744	True	197.3	70	True	202.3	91	False	False	28	False	False	19	0.531826	1.68844	5.26479	6.31631	5.79055
AGP3	YFL055W	TMD	58																	0.0554562	0.059034	1.47607	5.05914
AGX1	YFL030W	Cytonuclear				2.2927								False	False					0.0777202	0.124352	4.07246e-16	3.91338e-16
AHA1	YDR214W	Cytonuclear		90.7508	115.668	145.139	144.748	False	False		False	False		False	False		False	False		7.50712	9.31054	0.853508	0.9644	0.908954
AHC1	YOR023C	Cytonuclear		30.9011	30.4758	24.7239	23.3531	False	False		False	False		False	False		False	False		0.819224	0.608466	6.66835	7.23093	6.94964
AHC2	YCR082W	Cytonuclear		8.80902	8.66992	33.7177	22.0971	False	False		False	False		False	False		False	False		4.43023	14.1589	0.334584	0.50582	0.420202
AHK1	YDL073W	Cytonuclear		66.6133	45.7133	73.4601	80.4492	False	False		False	False		False	False		False	False		0.501523	0.651777	3.08082	1.63673	2.35877
AHP1	YLR109W	Cytonuclear		961.863	1335.61	1236.45	1555.44	True	163.6	17	True	106.7	6	False	False	3	True	19.1	5	330.393	338.073	2.4764	1.44701	1.9617
AHT1	YHR093W																			0.00546448	0.00819672
AI1	Q0050	mito		349.199	36.0825			False	False		False	False								3.29341	0.0275449	22.7388	21.5913	22.165
AI2	Q0055	mito		290.333	39.6867			False	False		True	441.4								2.84503	0.0333333	44.5564	45.1037	44.83
AI3	Q0060	mito	16	42.6068				False	False											1.74279	0.00721154	11.929	3.98687	7.95794
AI4	Q0065	mito		156.497	8.26691			True	142.4	43	False	False								3.5	0.0332136	11.929	3.98687	7.95794
AI5_ALPHA	Q0070	mito	16	185.499	21.952			True	147.9	43	True	337.7								3.37797	0.129952	11.929	3.98687	7.95794
AI5_BETA	Q0075	mito		10.2057				True	144.6	72										0.514085	0.0140845	0.765911	1.78942	1.27766
AIF1	YNR074C	Exception	7	16.0335	15.7955	19.3382	16.1878	False	False		False	False		False	False		False	False		0.992084	1.02111	4.07246e-16	1.09891
AIM10	YER087W	Cytonuclear		19.6873	20.4283	56.7597	55.7099	False	False		False	False		False	False		False	False		0.541594	1.38648	3.08082	4.18619	3.6335
AIM11	YER093C-A	Exception	20	0.853006	1.09508	5.09658	5.11519	False	False		False	False		False	False		False	False		0.438406	2.24275	0.265947	1.0973	0.681623
AIM14	YGL160W	TMD	21	22.0781	19.4195	32.0513	34.6894	True	283.1	65	True	101.8	93	False	False	25	False	False	39	0.849387	0.833625	7.03303	15.0167	11.0249
AIM17	YHL021C	mito		34.6237	36.0191	54.5214	70.9889	False	False		False	False		False	False		False	False		1.39485	2.27897	2.29885	2.75935	2.5291
AIM18	YHR198C	mito		8.84271	9.19803	25.2387	28.4462	False	False		False	False		False	False		False	False		0.748447	2.0295	2.21538	2.45204	2.33371
AIM19	YIL087C	mito	31	1.86532	2.47664	3.99028	3.10977	False	False		False	False		False	False		False	False		0.743671	1.06646	1.47195	0.479784	0.975868
AIM2	YAL049C	Cytonuclear		21.5499	25.2491	40.5465	40.0965	False	False		False	False		False	False		False	False		3.34615	5.2834	1.9555	2.55347	2.25448
AIM20	YIL158W	Exception	6	5.64013	5.68581	5.93708	5.2058	False	False		True	91.9	55	False	False		False	False		1.39756	1.15366	0.168063	2.20905	1.18856
AIM21	YIR003W	Cytonuclear		64.7508	65.2908	88.9137	91.5679	False	False		False	False		False	False		False	False		1.21618	1.57132	1.70326	0.412841	1.05805
AIM22	YJL046W	Cytonuclear		7.648	8.57832	20.4858	20.058	False	False		False	False		False	False		False	False		0.404878	1.0061	0.74799	1.90243	1.32521
AIM23	YJL131C	mito		4.44345	5.61451	8.83302	9.07907	False	False		False	False		False	False		False	False		0.341737	0.577031	0.352833	1.09891	0.725873
AIM24	YJR080C	mito		21.158	21.9092	41.7075	39.7729	False	False		False	False		False	False		False	False		1.1962	2.06709	3.7286	1.90793	2.81826
AIM25	YJR100C	Cytonuclear		9.07881	8.34613	15.0783	15.905	False	False		False	False		False	False		False	False		0.678354	1.1372	2.27365	2.0626	2.16812
AIM26	YKL037W	Exception	7																	0.0252101	0.0168067
AIM29	YKR074W	Cytonuclear		16.3078	15.4271	20.1676	19.2292	False	False		False	False		False	False		False	False		5.45192	6.4391	0.0235339	0.295377	0.159456
AIM3	YBR108W	Cytonuclear		55.6561	55.6755	70.0193	75.9825	False	False		False	False		False	False		False	False		0.546941	0.695148	0.962556	5.11364	3.0381
AIM32	YML050W	Exception		2.02546	2.53277	11.2339	10.4291	False	False		False	False		False	False		False	False		0.217949	0.910256	1.86216	1.41445	1.6383
AIM33	YML087C	TMD	15			2.87202	2.57141							False	False		False	False		0.057508	0.238019	1.47607	0.735993
AIM34	YMR003W	mito	172	2.97985	3.44871	10.9168	8.7888	False	False		False	False		False	False		False	False		0.680905	2.05025	0.60029	0.757988	0.679139
AIM36	YMR157C	mito	64	7.75018	8.08689	30.2244	31.4447	False	False		False	False		False	False		False	False		1.02148	3.84961	2.27365	1.31108	1.79236
AIM39	YOL053W	Exception	156	5.27313	5.84789	5.94148	6.26646	False	False		False	False		False	False		False	False		0.337121	0.316919	2.85144	2.7415	2.79647
AIM4	YBR194W	Cytonuclear		0.794806	1.46388	2.18765	2.18205	False	False		False	False		False	False		False	False		0.625	1.16532	0.25889	0.146356	0.202623
AIM41	YOR215C	mito		5.53345	8.88652	11.9763	11.2904	False	False		False	False		False	False		False	False		1.82796	2.68548		0.254626
AIM44	YPL158C	Cytonuclear		77.3069	85.2871	73.3288	74.3632	False	False		False	False		False	False		False	False		1.26482	1.05072	1.69428	1.84688	1.77058
AIM45	YPR004C	mito		42.7271	40.8636	111.12	109.116	False	False		False	False		False	False		False	False		2.95797	7.41014	3.72931	3.39618	3.56274
AIM46	YHR199C	mito		18.297	16.2007	33.7937	37.4161	False	False		False	False		False	False		False	False		1.68328	2.99839	1.92195	2.00187	1.96191
AIM6	YDL237W	SS	1	29.1925	30.2328	45.1336	53.8972	True	74.4	73	True	77.2	91	True	36.4	35	True	100.8	43	2.67263	3.18159	2.00526	1.51632	1.76079
AIM7	YDR063W	Cytonuclear		5.89141	8.77084	9.16682	9.7486	False	False		False	False		False	False		False	False		2.73	3.45333	0.149687	0.19273	0.171208
AIM9	YER080W	mito		117.578	152.332	285.336	302.878	True	626.3		True	407.8	38	False	False		False	False	2	3.04459	5.99761	1.17033	1.04588	1.1081
AIP1	YMR092C	Cytonuclear		210.103	249.099	464.727	484.377	False	False		False	False		False	False		False	False		5.38149	9.90179	5.14411	2.90005	4.02208
AIR1	YIL079C	Cytonuclear		19.6033	21.5285	21.4503	22.1174	False	False		False	False		False	False		False	False		1.38366	1.33795	0.74799	0.480961	0.614475
AIR2	YDL175C	Cytonuclear		11.0161	13.2961	23.955	24.0787	False	False		False	False		False	False		False	False		0.885507	1.6087	0.352833	0.854327	0.60358
AKL1	YBR059C	Cytonuclear		223.764	190.24	256.215	285.461	False	False		False	False		False	False		False	False		1.44815	1.79847	1.65111	1.63055	1.64083
AKR1	YDR264C	TMD	322	220.561	185.24	258.208	294.101	True	416.3	74	True	445.6	85	False	False		False	False	3	3.57778	3.74444	10.308	9.18326	9.74564
AKR2	YOR034C	TMD	307	35.0237	25.8796	19.4173	20.4387	True	372.6	71	True	444.2	80	False	False	19	False	False	26	0.579333	0.298	14.1273	20.554	17.3406
ALA1	YOR335C	Cytonuclear		2059.71	2227.08	627.546	608.73	False	False		False	False		False	False		False	False		19.9557	5.38738	2.34188	1.62627	1.98407
ALB1	YJL122W	Cytonuclear		17.538	24.9418	16.7213	18.3017	False	False		False	False		False	False		False	False		6.14773	4.40909	0.374732	0.570417	0.472574
ALD2	YMR170C	Cytonuclear		16.6285	18.4075	34.04	36.305	False	False		False	False		False	False		False	False		0.60355	1.07988	1.29504	2.80947	2.05225
ALD3	YMR169C	Cytonuclear		5.58111	8.21194	12.0162	14.2373	False	False		False	False		False	False		False	False		0.2357	0.399408	1.47607	5.05914
ALD4	YOR374W	mito		87.1734	108.787	111.387	89.1662	False	False		False	False		False	False		False	False		3.17596	2.98173	3.72403	3.35046	3.53724
ALD5	YER073W	mito		275.297	304.402	441.068	431.683	False	False		False	False		False	False		False	False		9.39635	12.5883	2.72435	2.89577	2.81006
ALD6	YPL061W	Cytonuclear		2860.35	3807.44	2044	1933.13	False	False		False	False		False	False		False	False		120.46	62.515	3.41287	2.83419	3.12353
ALE1	YOR175C	TMD	20	92.731	92.4126	43.3164	46.9437	True	129.4	83	True	121.9	94	False	False	36	False	False	30	3.29677	1.01129	6.68601	8.98974	7.83788
ALF1	YNL148C	Cytonuclear		5.57291	4.92289	5.99729	6.22275	False	False		False	False		False	False		False	False		0.723529	0.798039	4.07246e-16	0.286383
ALG1	YBR110W	TMD	8	22.6984	23.4381	31.3837	35.4364	True	78.2	77	True	83.3	87	False	False	10	False	False	37	1.50556	1.39444	42.871	83.8292	63.3501
ALG11	YNL048W	TMD	21	21.7287	25.6182	41.0212	43.8994	True	92.9	77	True	271.6	92	False	False	17	False	False	8	1.09745	1.14936	4.16978	1.18651	2.67814
ALG12	YNR030W	TMD	3	54.023	54.8615	76.552	95.0178	True	133.2	85	True	98.8	95	False	False	19	False	False	19	2.50453	2.37772	4.52254	5.406	4.96427
ALG13	YGL047W	Cytonuclear		5.34002	5.16518	9.48708	9.77314	False	False		False	False		False	False		False	False		1.07389	1.84483	2.85294	2.12662	2.48978
ALG14	YBR070C	TMD	8	3.96397	3.75851	9.01665	8.27951	True	120.4	76	True	91	72	False	False	13	False	False		0.741597	1.22479	4.90829	2.18863	3.54846
ALG2	YGL065C	TMD	64	37.0776	44.8447	65.0087	67.692	True	200.9	62	True	166.6	46	False	False		False	False	13	1.61409	2.06845	7.10939	4.1899	5.64965
ALG3	YBL082C	TMD	42	31.3243	23.4049	47.6866	46.5999	True	179.4	65	True	181.1	90	False	False	0	False	False	10	1.53922	1.8268	20.9533	23.7259	22.3396
ALG5	YPL227C	TMD	13	15.9125	16.698	21.5442	24.7721	True	163.2	77	True	82.4	89	False	False	31	True	322.8	36	1.88358	1.89552	2.70107	2.61311	2.65709
ALG6	YOR002W	TMD	36	42.6105	40.6757	32.634	36.605	True	154.7	80	True	127.8	94	False	False		False	False	6	1.8844	0.914679	2.21803	2.15838	2.18821
ALG7	YBR243C	TMD	24	30.2763	23.3959	42.7713	49.5974	True	71.7	82	True	60.6	92	False	False		False	False	43	1.76615	2.05679	3.96199	5.37564	4.66882
ALG8	YOR067C	TMD	43	52.6257	50.5244	35.8172	35.5175	True	161.9	84	True	189.5	96	False	False		False	False		2.08131	0.862457	30.6763	63.2579	46.9671
ALG9	YNL219C	TMD	8	53.1315	54.2392	69.6153	86.1683	True	72.8	90	True	76.7	96	False	False	21	True	246.1	36	2.52968	2.14658	5.35512	10.8815	8.11831
ALK1	YGL021W	Cytonuclear		71.9668	71.427	75.1931	76.0624	False	False		False	False		False	False		False	False		1.12878	1.05322	3.96606	2.43764	3.20185
ALK2	YBL009W	Cytonuclear		53.1527	52.9168	55.6529	55.069	False	False		False	False		False	False		False	False		0.975628	0.95938	3.98412	5.26162	4.62287
ALO1	YML086C	mito		146.882	170.876	255.956	285.744	True	379.1	55	True	403	70	True	355	40	True	377.8	51	5.3482	8.42884	3.61749	2.26999	2.94374
ALP1	YNL270C	TMD	74																	0.0801394	0.054007	1.47607	2.86746
ALR1	YOL130W	TMD	744	131.542	92.5809	37.1583	42.3946	False	False		False	False		False	False		False	False		1.30465	0.445349	2.68586	4.84077	3.76331
ALR2	YFL050C	TMD	742																	0.0663562	0.0378347	4.07246e-16	1.41841
ALT1	YLR089C	Cytonuclear		150.3	155.652	135.175	150.565	False	False		False	False		False	False		False	False		3.86088	3.23777	2.27805	1.83465	2.05635
ALT2	YDR111C	Cytonuclear		22.6138	19.3311	22.9471	20.35	False	False		False	False		False	False		False	False		0.69685	0.705709	0.962556	1.35305	1.1578
ALY1	YKR021W	Cytonuclear		44.1074	40.0446	57.4264	63.8583	False	False		False	False		False	False		False	False		0.437773	0.623362	2.98402	2.89787	2.94095
ALY2	YJL084C	Cytonuclear		75.1996	75.3927	103.83	116.515	False	False		False	False		False	False		False	False		0.584527	0.817574	0.25889	2.29269	1.27579
AMA1	YGR225W	Cytonuclear																		0.026936	0.0185185		3.91338e-16
AMD1	YML035C	Cytonuclear		246.14	193.076	329.675	378.057	False	False		False	False		False	False		False	False		2.7984	4.29593	2.9015	2.01096	2.45623
AMD2	YDR242W	Cytonuclear				5.261								False	False					0.0627273	0.144545	1.47607	0
AME1	YBR211C	Cytonuclear		7.93117	9.25573	12.3611	11.8182	False	False		False	False		False	False		False	False		0.686154	0.973846	0.25889	0.472546	0.365718
AMF1	YOR378W	TMD	79																	0.125	0.0155039	4.54489	4.36736
AMN1	YBR158W	Cytonuclear		114.083	88.5874	24.1518	26.9466	False	False		False	False		False	False		False	False		2.84818	0.725455	3.03082	2.70866	2.86974
AMS1	YGL156W	Cytonuclear		27.9684	27.5321	256.953	325.836	False	False		False	False		False	False		False	False		0.200646	1.93727	2.98402	2.3469	2.66546
ANB1	YJR047C	Cytonuclear		50.532	33.9816	28.259	32.6111	False	False		False	False		False	False		False	False		13.9367	8.97468	0.416933	0.422698	0.419816
ANP1	YEL036C	TMD	16	41.4253	40.8451	60.1468	66.2021	True	69.6	75	True	90.7	92	False	False	32	False	False	30	2.20659	2.31637	66.1731	163.328	114.751
ANR2	YKL047W			27.5881	33.4583	52.2237	48.9509	False	False		False	False		False	False		False	False		0.947776	1.4971	2.98402	2.54038	2.7622
ANS1	YHR126C	SS	1																	0.075	0.025
ANT1	YPR128C	Exception	1	25.6746	22.8042	28.8976	24.4543	False	False		False	False		False	False		False	False		1.94377	1.96049	0.31649	0.556308	0.436399
ANY1	YMR010W	TMD	52	22.3066	17.2965	40.8186	43.9802	True	148.7	76	True	155.1	81	False	False		False	False		1.43103	2.01232	2.59903	6.7263	4.66267
AOS1	YPR180W	Cytonuclear		24.8272	24.7647	33.7229	36.059	False	False		False	False		False	False		False	False		1.72126	2.2931	1.75032	1.44961	1.59997
APA1	YCL050C	Cytonuclear		148.932	256.496	430.916	328.456	False	False		False	False		False	False		False	False		17.3261	29.2174	1.33451	1.79439	1.56445
APA2	YDR530C	Cytonuclear		8.18559	9.80418	12.0434	12.4111	False	False		False	False		False	False		False	False		0.766871	0.91411	0.743726	2.29269	1.51821
APC1	YNL172W	Exception		128.287	78.2795	103.676	117.668	False	False		False	False		False	False		False	False		0.304174	0.313322	2.99982	3.83538
APC11	YDL008W	Cytonuclear		5.41508	6.12801	11.8857	11.4319	False	False		False	False		False	False		False	False		1.88855	3.40663	37.4583	0.651793	19.055
APC2	YLR127C	Cytonuclear		26.5543	22.7782	33.7759	34.8014	False	False		False	False		False	False		False	False		0.291569	0.358314	15.1479	2.09496	8.62142
APC4	YDR118W	Cytonuclear		19.0012	17.4237	22.4024	24.9662	False	False		False	False		False	False		False	False		0.346861	0.445636	2.98402	3.82849	3.40626
APC5	YOR249C	Cytonuclear		19.9293	19.2376	14.6624	16.7404	False	False		False	False		False	False		False	False		0.357872	0.282799	2.98402	3.93252	3.45827
APC9	YLR102C	Cytonuclear		3.6894	5.64063	6.53678	6.58257	False	False		False	False		False	False		False	False		0.565789	0.75188	0.0392238	1.0973	0.568261
APD1	YBR151W	Cytonuclear		23.1087	20.0181	25.5457	25.3718	False	False		False	False		False	False		False	False		1.77445	2.09148	1.39122	2.80555	2.09839
APE2	YKL157W	mito		486.067	537.1	820.357	822.909	False	False		False	False		False	False		False	False		5.19885	7.31952	1.01222	0.848686	0.930454
APE3	YBR286W	SS	1	601.655	655.221	555.819	724.68	True	256	80	True	246.7	86	True	267	71	True	252.5	75	25.0613	21.4879	1.74847	1.53851	1.64349
APE4	YHR113W			71.4685	69.4039	90.0733	90.3156	False	False		False	False		False	False		False	False		2.48982	3.04175	1.88292	1.35609	1.61951
API2	YDR525W																			0.00909091	0.0227273
APJ1	YNL077W	Cytonuclear		18.215	16.2518	52.807	59.3111	False	False		False	False		False	False		False	False		0.560491	1.62382	1.70326	2.49751	2.10039
APL1	YJR005W	Cytonuclear		58.5986	52.8931	111.668	122.502	False	False		False	False		False	False		False	False		0.952924	1.87019	1.97976	1.72538	1.85257
APL2	YKL135C	Cytonuclear		70.6503	90.2731	120.63	119.348	False	False		False	False		False	False		False	False		1.28886	1.80468	4.6009	1.53026	3.06558
APL3	YBL037W	Cytonuclear		94.9374	102.824	166.595	168.844	False	False		False	False		False	False		False	False		0.812378	1.28655	2.68586	2.68243	2.68415
APL4	YPR029C	Cytonuclear		138.236	135.259	171.155	181.274	False	False		False	False		False	False		False	False		1.70108	2.0042	2.21538	2.51322	2.3643
APL5	YPL195W	Cytonuclear		179.221	195.729	194.255	203.587	False	False		False	False		False	False		False	False		1.83869	1.81511	1.65111	2.09517	1.87314
APL6	YGR261C	Cytonuclear		162.497	139.807	136.177	144.977	False	False		False	False		False	False		False	False		1.92469	1.71543	2.21803	2.27831	2.24817
APM1	YPL259C	Cytonuclear		34.1315	41.473	55.3027	63.2284	False	False		False	False		False	False		False	False		1.41176	2.09769	2.25646	1.68815	1.97231
APM2	YHL019C	Cytonuclear		19.9709	19.9365	26.3138	27.2685	False	False		False	False		False	False		False	False		0.485149	0.59901	1.29504	3.161	2.22802
APM3	YBR288C	Cytonuclear		60.0081	57.2394	64.7263	70.6453	True	3.3	67	False	False		False	False		True	4.6		2.03926	2.31095	2.59903	1.78219	2.19061
APM4	YOL062C	Cytonuclear		37.6018	26.3754	21.7348	22.6419	False	False		False	False		False	False		False	False		1.07825	0.780488	1.70326	2.28068	1.99197
APN1	YKL114C	mito		31.221	40.8936	46.1047	47.6262	False	False		False	False		False	False		False	False		2.28804	2.91984	1.58962	0.873529	1.23157
APN2	YBL019W	Cytonuclear		8.73534	7.17777	12.5722	12.7114	False	False		False	False		False	False		False	False		0.258157	0.383877	1.69428	1.93329	1.81379
APP1	YNL094W	Cytonuclear		22.4218	10.9857	24.1029	27.8696	False	False		False	False		False	False		False	False		0.443878	0.632653	13.9505	5.57275
APQ12	YIL040W	Exception	40	7.21931	6.79021	15.5223	16.5634	True	64.2	55	True	104.1	62	False	False		False	False		3.33094	6.50719	3.23806	3.90485	3.57145
APQ13	YJL075C	Exception	35																	0.00719424	0.00719424
APS1	YLR170C	Cytonuclear		7.75218	8.80824	19.4331	18.7956	False	False		False	False		False	False		False	False		2.93631	6.40764	0.429623	0.380375	0.404999
APS2	YJR058C	Cytonuclear		4.09053	4.07526	9.45997	8.9058	False	False		False	False		False	False		False	False		1.57432	3.42905	6.54458	7.55093	7.04776
APS3	YJL024C	Cytonuclear		8.30232	10.2897	16.4331	16.6822	False	False		False	False		False	False		False	False		2.00513	3.46923	9.6194	1.67222	5.64581
APT1	YML022W	Cytonuclear		64.383	82.8926	91.1595	84.7125	False	False		False	False		False	False		False	False		18.3245	19.6702	2.18774	1.82927	2.0085
APT2	YDR441C	Cytonuclear		7.17537	7.23595	10.2671	10.9555	False	False		False	False		False	False		False	False		1.84341	2.52747	1.33694	1.75589	1.54641
AQR1	YNL065W	TMD	100	20.5928	16.5582	41.6113	44.7429	True	276.4	85	True	194.4	91	False	False		False	False	6	0.620102	1.04685	89.9184	287.934	188.926
AQY1	YPR192W	TMD	49																	0.0359477	0.0196078		1.78942
AQY2	YLL052C	TMD	48	0.592054	0.346767			False	False		True	113.7								0.203333	0.11	2.99982	3.83538
AQY3	YFL054C	TMD	351	9.04842		14.6357	14.7766	False	False					False	False		False	False		0.164606	0.336167	4.54489	3.83538
ARA1	YBR149W	Cytonuclear		78.2093	96.3753	127.238	125.158	False	False		False	False		False	False		False	False		6.52754	8.40725	1.44597	1.20503	1.3255
ARA2	YMR041C	Cytonuclear		6.46401	7.26531	22.5942	23.2356	False	False		False	False		False	False		False	False		0.537202	1.62202	2.4423	1.73499	2.08865
ARB1	YER036C	Cytonuclear		768.07	888.002	826.156	813.836	False	False		False	False		False	False		False	False		18.9787	17.5295	1.95603	2.14227	2.04915
ARC1	YGL105W	Cytonuclear		436.204	581.68	602.596	623.799	False	False		False	False		False	False		False	False		31.1592	33.9403	0.853871	0.742759	0.798315
ARC15	YIL062C	Cytonuclear		19.9816	29.6281	34.0724	33.4874	False	False		False	False		False	False		False	False		8.90968	11.1871	0.256234	0.324151	0.290192
ARC18	YLR370C	Cytonuclear		26.9807	33.3269	47.8005	48.4205	False	False		False	False		False	False		False	False		8.24581	11.8492	1.94849	2.43413	2.19131
ARC19	YKL013C	Cytonuclear		22.6188	31.0742	47.6447	44.9664	False	False		False	False		False	False		False	False		7.86919	12.2936	1.92037	0.892618	1.40649
ARC35	YNR035C	Cytonuclear		105.71	106.228	139.574	142.488	False	False		False	False		False	False		False	False		7.68222	9.49854	1.85782	1.95748	1.90765
ARC40	YBR234C	Cytonuclear		109.827	117.42	153.523	151.105	False	False		False	False		False	False		False	False		6.7039	8.21818	2.60548	2.32308	2.46428
ARD1	YHR013C	Cytonuclear		36.1003	53.9045	44.6528	44.0212	False	False		False	False		False	False		False	False		6.89331	6.26778	2.18043	2.84641	2.51342
ARE1	YCR048W	TMD	182	99.4219	50.3293	162.057	116.847	True	301.6	65	True	289.7	90	False	False		False	False	10	2.19804	3.27496	38.7381	74.4038	56.571
ARE2	YNR019W	TMD	215	62.0888	83.3482	289.887	314.427	True	323.7	87	True	325.2	91	False	False		False	False	3	2.00855	5.80715	4.56936	4.96673	4.76804
ARF1	YDL192W	Cytonuclear		217.55	247.773	299.333	303.181	True	34.4	0	True	18.5	15	False	False	1	True	26.2	15	60.3242	72.2198	19.4484	13.1853	16.3168
ARF2	YDL137W	Cytonuclear		71.9397	75.2346	118.848	121.198	False	False		False	False		False	False		False	False		19.4725	28.4725	15.1631	11.1753	13.1692
ARF3	YOR094W	Cytonuclear		5.29897	8.60161	4.22913	4.57563	False	False		False	False		False	False		False	False		1.78261	1.04348	2.206	2.15348	2.17974
ARG1	YOL058W	Cytonuclear		42.5284	53.6815	19.2625	23.2365	False	False		False	False		False	False		False	False		2.40855	0.915677	7.01099	5.70743	6.35921
ARG2	YJL071W	mito		11.4043	10.4797	14.9543	14.8937	False	False		False	False		False	False		False	False		0.28087	0.361739	5.26479	3.07565	4.17022
ARG3	YJL088W	Cytonuclear		6.93709	6.43867	2.05199	2.93184	False	False		False	False		False	False		False	False		0.474926	0.154867	2.6082	2.10145	2.35483
ARG4	YHR018C	Cytonuclear		69.4718	89.4024	129.02	129.515	False	False		False	False		False	False		False	False		3.28772	4.78233	1.03179	0.872898	0.952342
ARG5,6	YER069W	mito		65.1457	63.2664	50.3244	57.2269	False	False		False	False		False	False		False	False		0.804398	0.600694	1.90456	1.67206	1.78831
ARG7	YMR062C	mito		36.6902	46.1784	85.3092	83.8794	False	False		False	False		False	False		False	False		1.90498	3.53733	1.88927	2.36357	2.12642
ARG8	YOL140W	mito		11.1062	10.8472			False	False		False	False								0.545991	0.100236	2.07035	2.12423	2.09729
ARG80	YMR042W			2.86803	2.41958	5.19474	5.81889	False	False		False	False		False	False		False	False		0.676966	1.3427	0.168063	0.718772	0.443418
ARG81	YML099C	Exception		36.0607	28.0239	35.0393	39.4033	False	False		False	False		False	False		False	False		0.37798	0.422247	1.47607	3.95913
ARG82	YDR173C	Cytonuclear		7.69943	8.99568	15.486	14.4888	False	False		False	False		False	False		False	False		0.542135	0.91573	0.74799	2.18483	1.46641
ARH1	YDR376W	mito		21.4656	22.7559	30.6009	30.4861	True	259.9	55	True	241.6	50	False	False	32	False	False		0.841093	1.03745	2.4423	3.25136	2.84683
ARI1	YGL157W	Cytonuclear		51.4751	57.9924	156.208	193.604	False	False		False	False		False	False		False	False		3.81897	11.2112	0.925805	1.29181	1.10881
ARK1	YNL020C	Cytonuclear		18.8711	18.8489	28.3194	32.7582	False	False		False	False		False	False		False	False		0.408451	0.602504	2.66269	1.68195	2.17232
ARL1	YBR164C	Cytonuclear		26.7396	32.1555	34.3366	30.184	False	False		False	False		False	False		False	False		7.53804	7.7663	5.25923	3.93486	4.59705
ARL3	YPL051W	Cytonuclear		3.64292	4.74549	6.13811	6.86931	False	False		False	False		False	False		False	False		0.879397	1.29397	1.14358	1.38462	1.2641
ARN1	YHL040C	TMD	71	42.3103	40.2781	34.0848	67.6927	True	191.2	82	True	175.5	96	False	False	20	False	False	21	1.39809	0.993631	3.63865	8.48959	6.06412
ARN2	YHL047C	TMD	71	66.644	54.363	19.8231	59.9242	True	168.7	85	True	153.5	97	False	False	10	False	False	27	2.08937	0.830918	219.114	680.119	449.616
ARO1	YDR127W	Cytonuclear		1884.82	1719.51	1622.94	1659.14	False	False		False	False		False	False		False	False		6.09692	5.26274	3.72106	3.01647	3.36876
ARO10	YDR380W			22.1709	32.3732	21.0845	26.4767	False	False		False	False		False	False		False	False		0.591195	0.477201	5.03755	3.60984	4.32369
ARO2	YGL148W	Cytonuclear		347.799	337.661	279.278	282.342	False	False		False	False		False	False		False	False		20.9098	15.7109	2.89445	3.0234	2.95892
ARO3	YDR035W	Cytonuclear		100.561	127.772	123.758	117.884	False	False		False	False		False	False		False	False		7.07951	6.95687	2.09294	1.53078	1.81186
ARO4	YBR249C	Cytonuclear		350.23	426.36	263.753	274.825	True	208.6	8	False	False		False	False		False	False		24.8666	15.5458	1.51444	1.29511	1.40477
ARO7	YPR060C	Cytonuclear		26.6606	41.6196	30.4092	33.1541	False	False		True	21.2	36	True	24.6		False	False		4.5428	3.85409	1.42104	1.12486	1.27295
ARO8	YGL202W	Cytonuclear		487.582	575.548	428.166	461.158	False	False		False	False		False	False		False	False		18.6567	13.8613	3.29006	2.70002	2.99504
ARO80	YDR421W	Cytonuclear		33.3485	22.2274	35.6327	35.415	False	False		False	False		False	False		False	False		0.261304	0.341746	2.4423	1.6281	2.0352
ARO9	YHR137W	Cytonuclear		31.5324	40.5289	46.4828	42.9262	False	False		False	False		False	False		False	False		1.21498	1.33755	2.62379	2.40357	2.51368
ARP1	YHR129C	Cytonuclear		7.04056	6.79875	9.48047	9.45238	False	False		False	False		False	False		False	False		0.398701	0.520779	2.98402	2.11429	2.54916
ARP10	YDR106W	Cytonuclear				1.67725								False	False					0.0789474	0.133333	0.765911	1.24445	1.00518
ARP2	YDL029W	Cytonuclear		150.72	153.35	236.472	227.855	False	False		False	False		False	False		False	False		8.46684	12.1849	3.08831	2.8795	2.9839
ARP3	YJR065C	Cytonuclear		169.74	178.09	212.786	218.781	False	False		False	False		False	False		False	False		7.40333	8.43556	3.95558	2.18764	3.07161
ARP4	YJL081C	Cytonuclear		44.9287	49.2289	63.5508	60.2731	False	False		False	False		False	False		False	False		1.67857	2.07347	2.84878	5.61454	4.23166
ARP5	YNL059C	Cytonuclear		98.522	115.057	137.006	146.104	False	False		False	False		False	False		False	False		1.64749	1.95172	3.01566	2.34755	2.68161
ARP6	YLR085C	Cytonuclear		19.1257	17.6805	21.6972	23.201	False	False		False	False		False	False		False	False		0.821185	0.929385	0.845493	1.7877	1.3166
ARP7	YPR034W	Cytonuclear		57.6236	63.3547	58.8746	59.1249	False	False		False	False		False	False		False	False		2.3682	2.04603	10.8293	2.61092	6.72012
ARP8	YOR141C	Cytonuclear		122.138	128.071	89.444	94.0351	False	False		False	False		False	False		False	False		1.38492	0.930839	3.20067	2.50371	2.85219
ARP9	YMR033W	Cytonuclear		58.4665	61.0914	111.876	116.29	False	False		False	False		False	False		False	False		2.26282	4.13889	3.14622	2.63803	2.89212
ARR1	YPR199C	Cytonuclear		7.27921	5.39114	5.38254	5.18509	False	False		False	False		False	False		False	False		0.608475	0.49322	22.0134	1.10504	11.5592
ARR2	YPR200C	Cytonuclear			0.216341						False	False								0.110687	0.0763359	0.765911	0	0.382956
ARR3	YPR201W	TMD	35																	0.0839506	0.0740741	1.47607	2.96048
ART10	YLR392C	Cytonuclear		10.2756	11.1273	15.8296	17.9552	False	False		False	False		False	False		False	False		0.337187	0.535645	2.98402	2.18483	2.58443
ART5	YGR068C	Cytonuclear		24.3773	17.7063	17.3201	15.9511	False	False		False	False		False	False		False	False		0.534923	0.408007	2.98402	3.27256	3.12829
ARV1	YLR242C	Exception	179	4.16278	3.84379	7.47292	7.37568	False	False		False	False		False	False		False	False		0.36646	0.554348	4.612	3.86466	4.23833
ARX1	YDR101C	Cytonuclear		211.184	287.777	209.771	221.86	False	False		False	False		False	False		False	False		6.18855	4.77441	3.38398	3.18101	3.2825
ASA1	YPR085C	Cytonuclear		6.45048	4.63614	7.83587	7.82885	False	False		False	False		False	False		False	False		0.227477	0.336712	1.86216	1.24216	1.55216
ASC1	YMR116C	Cytonuclear		3973.27	3061.62	1380.62	1319.67	True	172.6	5	True	129.6	3	True	160.4		False	False		295.002	103.631	2.31244	1.73604	2.02424
ASE1	YOR058C	Cytonuclear		47.7013	51.0355	23.4823	26.335	False	False		False	False		False	False		False	False		0.541761	0.244357	2.18012	0.933251	1.55668
ASF1	YJL115W	Cytonuclear		16.4872	27.1769	22.0682	23.826	False	False		False	False		False	False		False	False		2.35179	2.40893	2.70107	1.60598	2.15353
ASF2	YDL197C	Cytonuclear		8.88619	7.22868	7.48612	7.58732	False	False		False	False		False	False		False	False		0.248099	0.240494	2.98402	5.00137	3.9927
ASG1	YIL130W	Exception		129.902	118.631	127.752	142.228	False	False		False	False		False	False		False	False		1.12383	1.16736	1.97976	0.984634	1.4822
ASG7	YJL170C	TMD	50	1.68308	2.52411			False	False		True	117.5	88							0.511905	0.0880952	4.07246e-16	4.36736
ASH1	YKL185W	Exception		74.7525	70.2667	62.4341	71.2822	True	282.6	38	False	False	34	False	False		False	False		1.97114	1.57131	1.70326	1.52752	1.61539
ASI1	YMR119W	Exception	70	24.6607	17.6487	50.4279	54.2222	True	162.8	63	True	141.8	86	False	False	12	False	False	28	0.6832	1.0976	0.74799	3.62914	2.18856
ASI2	YNL159C	Exception	223	7.18423	9.19674	15.2616	18.1448	False	False		True	258.2		False	False		False	False		0.95	1.56034	2.4423	2.51886	2.48058
ASI3	YNL008C	Exception	79	31.5936	30.8263	34.5196	41.0263	True	196.9	82	True	206.5	90	False	False	25	False	False	26	0.827179	0.72452	4.7525	2.65073	3.70162
ASK1	YKL052C	Cytonuclear		9.54653	11.3303	17.8876	19.1585	False	False		False	False		False	False		False	False		1.05802	1.76792	1.37169	0.680573	1.02613
ASK10	YGR097W	Cytonuclear		141.817	101.401	111.408	132.4	False	False		False	False		False	False		False	False		0.833043	0.754141	1.69428	2.63637	2.16533
ASM4	YDL088C	Cytonuclear		36.5447	36.7102	45.827	48.8591	False	False		False	False		False	False		False	False		1.15217	1.40926	2.20024	1.36185	1.78104
ASN1	YPR145W	Cytonuclear		1126.17	1219.29	2137.04	2343.13	False	False		False	False		False	False		False	False		31.0375	53.5297	3.02187	2.41831	2.72009
ASN2	YGR124W	Cytonuclear		1291.96	1226.19	1180	1224.86	False	False		False	False		False	False		False	False		33.404	28.801	1.99874	1.82808	1.91341
ASP1	YDR321W	Cytonuclear		205.113	211.868	140.281	131.397	False	False		False	False		False	False		False	False		12.2631	7.45812	2.7208	2.55994	2.64037
ASP3-1	YLR155C	SS	1																	0.201102	0.0716253		3.91338e-16
ASP3-2	YLR157C	SS	1	16.4226	4.03136	18.7945	27.7106	False	False		False	False		False	False		False	False		0.763085	1.60055	6.28733	14.257	10.2722
ASP3-3	YLR158C	SS	1
ASP3-4	YLR160C	SS	1	6.63995	2.15174	8.11423	10.5737	False	False		False	False		False	False		False	False		0.334711	0.636364	13.3732	15.3208
ASR1	YPR093C	Cytonuclear		4.0253	3.14	5.98608	6.51594	False	False		False	False		False	False		False	False		0.358131	0.624567	2.18012	1.24216	1.71114
AST1	YBL069W	Cytonuclear		29.1304	40.7288	31.2622	30.5648	False	False		False	False		False	False		False	False		1.64884	1.30233	4.22059	1.354	2.78729
AST2	YER101C	Exception		9.9397	12.1677	28.6429	27.1247	False	False		False	False		False	False		False	False		0.512761	1.20766	1.86216	2.03191	1.94703
ATC1	YDR184C	Cytonuclear		13.886	18.1547	17.0928	19.1093	False	False		False	False		False	False		False	False		1.59153	1.61525	0	0.913616	0.456808
ATE1	YGL017W	Cytonuclear		22.9967	21.1492	27.8544	28.2788	False	False		False	False		False	False		False	False		0.776786	0.886905	1.47195	3.12919	2.30057
ATF1	YOR377W	Cytonuclear		39.9078	41.8721	20.7552	19.8325	False	False		False	False		False	False		False	False		1.30133	0.623574	3.54041	2.24276	2.89158
ATF2	YGR177C	Cytonuclear		54.4482	53.85	12.645	17.1188	False	False		False	False		False	False		False	False		1.6278	0.404851	0	1.70411	0.852055
ATG1	YGL180W	Cytonuclear		31.49	29.6033	64.1621	72.2829	False	False		False	False		False	False		False	False		0.322383	0.686526	2.99982	2.5213
ATG10	YLL042C	Cytonuclear		1.51675		0.554866		False	False					False	False					0.264881	0.139881	4.07246e-16	0
ATG11	YPR049C	Cytonuclear		50.1623	53.2555	93.0404	102.701	False	False		False	False		False	False		False	False		0.302375	0.581849	2.99982	2.74006
ATG12	YBR217W	Cytonuclear		1.46241	1.24477	2.62254	2.68084	False	False		False	False		False	False		False	False		0.334225	0.59893	0	0.924957	0.462478
ATG13	YPR185W	Cytonuclear		32.8431	23.5478	33.8789	36.4699	False	False		False	False		False	False		False	False		0.452639	0.526387	2.98402	4.5919	3.78796
ATG14	YBR128C	Cytonuclear				2.61801	2.71987							False	False		False	False		0.108696	0.168116	4.07246e-16	1.09891
ATG15	YCR068W	TMD	15	13.0942	8.52569	24.3227	21.1002	True	150.7	75	True	59.5	90	False	False	31	True	259.9	58	0.523033	0.8762	3.96606	1.93329	2.94968
ATG16	YMR159C	Cytonuclear		0.400569	0.946566	2.37461	2.31219	False	False		True	125.3	64	False	False		False	False		0.274834	0.81457		3.91338e-16
ATG17	YLR423C	Cytonuclear		4.32912	5.56779	11.2678	11.7558	True	265.9		False	False		False	False		False	False		0.242823	0.502392	0.765911	0.420377	0.593144
ATG18	YFR021W	Cytonuclear		27.1482	27.7156	25.9698	26.5587	False	False		False	False		False	False		False	False		0.959082	0.811377	3.7286	2.30403	3.01632
ATG19	YOL082W	Cytonuclear		12.2747	10.8411	20.0236	18.5605	False	False		False	False		False	False		False	False		0.573317	0.882212	3.32079	1.96821	2.6445
ATG2	YNL242W	Exception		100.041	84.3644	132.464	138.042	False	False		False	False		False	False		False	False		0.317954	0.44005	7.66467	5.00137
ATG20	YDL113C	Cytonuclear		20.3045	22.2132	37.003	38.33	False	False		False	False		False	False		False	False		0.450078	0.74649	3.32079	0.714675	2.01773
ATG21	YPL100W	Cytonuclear		17.3188	23.256	36.3206	38.1099	False	False		False	False		False	False		False	False		0.72334	1.17103	17.991	4.42118	11.2061
ATG22	YCL038C	TMD	99	14.3161	13.6791	48.4848	32.244	True	255.4	85	True	177.9	97	False	False		False	False	8	0.587902	1.20416	27.3721	21.9535
ATG23	YLR431C	Cytonuclear		4.27215	3.74967	6.99056	8.48472	False	False		False	False		False	False		False	False		0.177313	0.298458	4.07246e-16	1.31811
ATG26	YLR189C	Cytonuclear		80.1027	62.0797	80.3775	77.5198	False	False		False	False		False	False		False	False		0.434112	0.479983	3.20067	2.39754	2.79911
ATG27	YJL178C	SSTMD	1	21.3438	32.5766	34.2205	43.6868	True	144.9	65	True	158.3	77	True	158.1	55	True	179.4	54	3.82721	4.7261	3.9255	2.31648	3.12099
ATG29	YPL166W	Cytonuclear		1.28447	1.81914	3.5527	4.04006	False	False		False	False		False	False		False	False		0.292056	0.67757	0.765911	0.292724	0.529318
ATG3	YNR007C	Cytonuclear		5.09631	7.91514	13.8411	13.7511	False	False		False	False		False	False		False	False		0.573955	1.11415	2.98402	1.50532	2.24467
ATG32	YIL146C	Exception	390	6.86658	4.15672	11.5351	12.5731	False	False		False	False		False	False		False	False		0.162264	0.353774	0.437465	2.09496	1.26621
ATG33	YLR356W	mito	10	5.18555	7.22752	11.2957	12.9003	False	False		False	False		False	False		False	False		1.41414	2.5404	0.613422	2.62892	1.62117
ATG34	YOL083W	Cytonuclear			2.4767	3.29389					False	False		False	False					0.118644	0.139225	0.437465	2.09496	1.26621
ATG36	YJL185C			2.40321	1.666	5.251	5.17183	False	False		False	False		False	False		False	False		0.204082	0.510204	0.437465	0.924957	0.681211
ATG38	YLR211C			1.87897	1.68352	2.594	2.45546	False	False		False	False		False	False		False	False		0.264317	0.411894	0.352833	1.05223	0.702534
ATG4	YNL223W	Cytonuclear		8.15866	7.78356	16.6296	15.4864	False	False		False	False		False	False		False	False		0.287879	0.512121	2.98402	3.73787	3.36095
ATG40	YOR152C	SSTMD	1	1.64635	1.42765	1.31307	1.62157	False	False		True	78		False	False		False	False		0.284047	0.206226	1.69428	2.12884	1.91156
ATG41	YPL250C			4.37363	4.9624	5.67511	7.66562	False	False		False	False		False	False		False	False		2.18248	2.62409	0.208439	0.543233	0.375836
ATG5	YPL149W	Cytonuclear		4.00075	2.24598	5.78821	6.52458	False	False		False	False		False	False		False	False		0.279661	0.608475	2.18012	0.945614	1.56286
ATG7	YHR171W	Cytonuclear		13.2158	12.9519	22.4531	23.6425	False	False		False	False		False	False		False	False		0.29477	0.453249	4.54489	4.55143
ATG8	YBL078C	Cytonuclear		1.28852	2.03352	10.1512	10.109	False	False		False	False		False	False		False	False		1.06356	5.88983	0	0.447747	0.223873
ATG9	YDL149W	TMD	319	17.9437		35.2616	36.6111	True	417.9	77				False	False		False	False		0.159319	0.315631	1.47607	1.78942
ATH1	YPR026W	SS	1																	0.138614	0.164191	2.99982	13.5754
ATM1	YMR301C	mito	111	52.6166	40.2451	63.2827	76.1713	True	168	73	True	213.1	77	False	False	41	True	350.3	32	1.01085	1.31766	7.59156	2.00187	4.79671
ATO2	YNR002C	TMD	87			2.89498	4.29582							False	False		False	False		0.0318021	0.358657	1.47607	3.95913
ATO3	YDR384C	TMD	85	58.6709	81.1383	93.1405	98.7751	True	177.6	72	True	182.9	88	False	False	3	False	False	3	9.41304	9.89674	9.77815	10.2879	10.033
ATP1	YBL099W	mito		479.535	485.497	702.882	662.589	False	False		False	False		False	False		False	False		13.9661	18.3434	2.22935	1.74838	1.98887
ATP10	YLR393W	mito		4.6809	5.61953	7.43462	7.93913	False	False		False	False		False	False		False	False		0.610714	0.823214	2.85144	0.886835	1.86914
ATP11	YNL315C	mito		14.64	15.4058	49.2693	50.0882	False	False		False	False		False	False		False	False		1.29937	3.9185	1.56651	0.633515	1.10001
ATP12	YJL180C	Cytonuclear		9.40109	10.3289	23.9423	23.3771	False	False		False	False		False	False		False	False		0.780675	1.78681	4.12006	2.52794	3.324
ATP14	YLR295C	mito		6.50332	11.7083	22.4042	22.1705	False	False		False	False		False	False		False	False		5.232	10.972	0.401882	0.392249	0.397066
ATP15	YPL271W	mito		4.54852	6.50302	10.959	9.88905	False	False		False	False		False	False		False	False		12.2619	20.873	0.161557	0.286584	0.22407
ATP16	YDL004W	Cytonuclear		23.0349	26.6867	47.3428	46.6014	False	False		False	False		False	False		False	False		8.18634	14.5776	0.198322	0.364978	0.28165
ATP17	YDR377W	mito		12.3913	10.5804	22.7097	21.2822	True	66.5	29	False	False		False	False		False	False		9.07843	16.5833	0.199263	0.262493	0.230878
ATP18	YML081C-A	mito	9	3.46128	6.31974	19.5242	16.9466	False	False		False	False		True	60		False	False		12.1583	40.1		0.282297
ATP19	YOL077W-A	mito	15	2.36748	3.83878	2.95615	2.87703	False	False		False	False		False	False		False	False		5.56522	4.71739	0.293171	0.380116	0.336643
ATP2	YJR121W	mito		557.006	484.978	799.873	768.648	False	False		False	False		False	False		False	False		16.7646	23.8975	1.70246	1.64179	1.67212
ATP20	YPR020W	mito		4.97033	5.78964	8.91691	7.68084	False	False		False	False		False	False		False	False		3.39655	4.99138	0.190254
ATP22	YDR350C	Cytonuclear		12.7709	8.3055	19.0526	21.0819	False	False		False	False		False	False		False	False		0.217518	0.354745	0.962556	1.13903	1.05079
ATP23	YNR020C	Cytonuclear		4.69925	6.51397	14.4035	14.1964	False	False		False	False		False	False		False	False		0.677122	1.59779	0.25889	1.10504	0.681967
ATP25	YMR098C	mito		15.5375	15.5686	48.0248	49.0822	False	False		False	False		False	False		False	False		0.378467	1.05465	1.86216	1.88399	1.87307
ATP3	YBR039W	mito		71.8757	80.8725	148.513	144.817	False	False		False	False		False	False		False	False		6.88462	12.0321	0.665417	0.722044	0.69373
ATP4	YPL078C	mito		40.1182	51.3269	82.8025	80.4024	False	False		False	False		False	False		False	False		6.61224	10.8796	2.03243	1.33695	1.68469
ATP5	YDR298C	mito		36.7743	30.9367	51.7743	49.0447	False	False		False	False		False	False		False	False		6.277	8.75352	0.11864	0.424652	0.271646
ATP6	Q0085	mito	36	50.8391	2.37176			True	103.6	60	True	127.1	81							5.08462	0.0153846	0.962556	0.57087	0.766713
ATP7	YKL016C	mito		17.2391	28.8969	37.842	35.9323	False	False		False	False		False	False		False	False		6.68286	9.59143	0.164949	0.508908	0.336928
ATP8	Q0080	mito	13	2.52584	0.152308			False	False		False	False								5.7551	0.0204082	0.437465	0.185162	0.311314
ATR1	YML116W	TMD	109	8.42912	8.21202	50.2523	56.5771	True	153.4	77	True	171.5	94	False	False	14	False	False	7	0.328729	1.38674	94.7755	154.305	124.54
ATS1	YAL020C	Cytonuclear		15.4689	6.96807	7.43415	7.09489	False	False		False	False		False	False		False	False		0.830838	0.555389	4.12006	3.27256	3.69631
ATX1	YNL259C	Cytonuclear		4.305	5.25251	8.5682	9.13431	False	False		False	False		False	False		False	False		7.39189	12.6622	0.140752	0.359852	0.250302
ATX2	YOR079C	TMD	3	7.38576	8.95464	4.91512	5.31558	True	24.7	82	True	89.1	91	False	False	50	True	143.7	72	1.10032	0.504777	1.72617	3.43184	2.579
AUA1	YFL010W-A	Cytonuclear																		0.0210526	0.0157895
AUR1	YKL004W	TMD	42	56.4382	38.4247	65.737	74.5477	True	118.6	78	True	110.3	88	False	False	16	True	93.8	32	3.64055	3.86567	28.2055	55.4591	41.8323
AUS1	YOR011W	TMD	421	63.2629	33.6329			False	False		True	581.1	80							0.245161	0.103943	7.56965	6.28893	6.92929
AVL9	YLR114C	Cytonuclear		106.165	91.9408	113.855	118.767	False	False		False	False		False	False		False	False		1.42222	1.58824	3.54041	3.98598	3.76319
AVO1	YOL078W	Cytonuclear		47.1148	41.1279	30.7078	32.8398	False	False		False	False		False	False		False	False		0.274002	0.199235	2.98402	5.05914	4.02158
AVO2	YMR068W	Cytonuclear		3.13221	3.4685	7.86089	8.05452	False	False		False	False		False	False		False	False		0.168618	0.366511	1.47607	6.16464
AVT1	YJR001W	TMD	209	79.6078	71.9335	144.302	140.527	True	309.2	83	True	311.3	91	False	False	9	False	False	3	2.23881	3.15837	3.73801	3.86958	3.8038
AVT2	YEL064C	TMD	72	5.96453	4.85081	17.6396	16.9251	True	172.1	77	True	175	85	False	False		False	False	24	0.277547	0.616424	2.98402	3.19108	3.08755
AVT3	YKL146W	TMD	302	57.6021	54.713	101.36	100.025	True	433.5	61	True	439.9	87	False	False		False	False		1.20418	1.68182	3.00103	3.28212	3.14158
AVT4	YNL101W	TMD	243	34.3953	29.3694	54.6095	63.1158	True	323	44	True	407.8	84	False	False	30	False	False	17	0.621148	0.952381	4.90829	6.80567	5.85698
AVT5	YBL089W	TMD	8	9.98719	8.79763	18.1502	19.3848	True	201.9	65	True	148.9	81	False	False	16	False	False	47	0.518478	0.76087	8.89147	13.5942	11.2429
AVT6	YER119C	TMD	8	22.2733	12.9981	50.3361	48.2544	True	123.1	78	True	152.1	88	False	False	1	False	False	26	1.02784	2.1069	9.43163	6.57714	8.00439
AVT7	YIL088C	TMD	7	32.8889	29.3985	72.9876	85.8496	True	93.8	88	True	113.2	94	False	False	20	False	False	8	1.79328	2.7556	20.1284	51.5758	35.8521
AXL1	YPR122W	Cytonuclear		88.1037	95.3962	83.2274	96.1534	False	False		False	False		False	False		False	False		0.558313	0.489661	6.66835	3.30043	4.98439
AXL2	YIL140W	SSTMD	1	66.9824	64.7727	81.0568	116.243	True	152.5	75	True	156.5	69	False	False	51	True	199	50	1.3125	1.41748	8.39653	12.7679	10.5822
AYR1	YIL124W	Exception		38.0388	44.0312	83.7009	77.1167	False	False		False	False		False	False		False	False		3.97148	7.13758	0.620641	1.37228	0.996461
AYT1	YLL063C	Cytonuclear		5.53023	4.86468	6.03179	7.62362	False	False		False	False		False	False		False	False		0.223158	0.255789	28.1543	1.93329
AZF1	YOR113W	Cytonuclear		43.7586	42.0744	44.1597	45.1808	False	False		False	False		False	False		False	False		0.443716	0.431148	0	1.58661	0.793307
AZR1	YGR224W	TMD	71																	0.0252443	0.00325733		3.91338e-16
BAG7	YOR134W	Cytonuclear																		0.0158537	0.0402439	2.99982	1.41841
BAP2	YBR068C	TMD	100	186.61	164.496	429.055	438.784	True	232.7	83	True	227	91	False	False		False	False	2	5.59836	9.43689	141.469	544.217	342.843
BAP3	YDR046C	TMD	96	83.9453	75.4976	126.054	127.947	True	267.7	79	True	220.9	93	False	False	2	False	False	14	2.5876	2.79587	47.567	69.0645	58.3157
BAR1	YIL015W	SS	1	156.833	193.962	23.4252	45.4607	True	147.1	79	True	152	91	False	False	44	True	274.9	46	6.81548	0.847789	2.99982	10.6159
BAS1	YKR099W	Cytonuclear		41.2553	36.733	47.3574	51.6229	False	False		False	False		False	False		False	False		0.511084	0.615764	1.37169	0.936709	1.1542
BAT1	YHR208W	Exception		529.744	660.286	628.07	573.476	True	286.8	18	False	False		False	False		False	False		33.6764	30.231	2.77711	1.97176	2.37443
BAT2	YJR148W	Cytonuclear		261.66	271.944	281.341	326.359	False	False		False	False		False	False		False	False		16.2162	16.9151	2.23483	2.08197	2.1584
BBC1	YJL020C	Cytonuclear		366.316	461.691	617.023	650.765	False	False		False	False		False	False		False	False		2.7867	3.81477	1.3989	1.31613	1.35752
BBP1	YPL255W	Cytonuclear		5.92329	4.88691	6.78555	7.56839	False	False		False	False		False	False		False	False		0.300518	0.408031	0.437465	2.12884	1.28315
BCD1	YHR040W	Cytonuclear		10.4109	12.4396	12.4664	12.0837	False	False		False	False		False	False		False	False		0.747956	0.745232	1.69428	2.28068	1.98748
BCH1	YMR237W	Cytonuclear		198.698	183.218	363.942	367.889	False	False		False	False		False	False		False	False		3.09586	5.62552	2.37824	1.48233	1.93029
BCH2	YKR027W	Cytonuclear		41.3092	37.035	50.2949	53.2194	False	False		False	False		False	False		False	False		0.605091	0.720627	5.26479	2.5349	3.89984
BCK1	YJL095W	Cytonuclear		126.334	73.1693	102.473	108.257	False	False		False	False		False	False		False	False		0.419202	0.419878	4.90829	3.161	4.03465
BCK2	YER167W	Cytonuclear		57.5161	43.85	101.842	115.097	False	False		False	False		False	False		False	False		0.612676	1.20305	0.60029	2.18483	1.39256
BCP1	YDR361C	Cytonuclear		47.2817	62.2772	55.2147	54.8687	False	False		False	False		False	False		False	False		5.77289	5.46303	0.96984	1.44312	1.20648
BCS1	YDR375C	mito	45	13.0145	11.2255	26.3871	27.9809	False	False		False	False		False	False		False	False		0.492341	1.0372	4.12006	1.50532	2.81269
BCY1	YIL033C	Cytonuclear		83.9376	91.7735	116.126	116.615	False	False		False	False		False	False		False	False		4.42806	5.31055	0.791584	0.716902	0.754243
BDF1	YLR399C	Cytonuclear		157.132	149.084	107.113	108.551	False	False		False	False		False	False		False	False		2.83406	1.85662	0.281444	0.896313	0.588879
BDF2	YDL070W	Exception		141.854	96.4208	108.401	105.452	False	False		False	False		False	False		False	False		2.33803	2.14319	0.594724	1.60144	1.09808
BDH1	YAL060W	Cytonuclear		75.429	56.869	127.29	131.323	False	False		False	False		False	False		False	False		3.91775	7.09399	3.23595	2.35806	2.79701
BDH2	YAL061W	Cytonuclear		5.63453	5.03136	14.2191	13.6238	False	False		False	False		False	False		False	False		0.272727	0.665072	2.99982	2.3469
BDP1	YNL039W	Cytonuclear		32.3512	37.5122	46.0139	43.2285	False	False		False	False		False	False		False	False		0.852101	1.03109	1.69428	2.11836	1.90632
BDS1	YOL164W	Cytonuclear		7.70003				False	False											0.118238	0.0587326	4.07246e-16	1.31811
BEM1	YBR200W	Cytonuclear		45.809	44.7044	62.6478	62.3066	False	False		False	False		False	False		False	False		1.2663	1.63587	5.86636	0.804494	3.33542
BEM2	YER155C	Exception		1063.13	890.127	1139.76	1354.52	False	False		False	False		False	False		False	False		1.89437	2.2131	6.20051	4.87346	5.53698
BEM3	YPL115C	Cytonuclear		153.49	112.854	114.374	123.449	False	False		False	False		False	False		False	False		0.906554	0.762179	1.29266	1.25959	1.27612
BEM4	YPL161C	Cytonuclear		27.8902	32.2449	56.4318	58.0379	False	False		False	False		False	False		False	False		0.635647	1.13801	0.437465	2.00019	1.21883
BER1	YLR412W	Cytonuclear		8.42095	7.36315	10.1479	10.6519	False	False		False	False		False	False		False	False		0.889091	1.09091	2.66269	1.77739	2.22004
BET1	YIL004C	TA	118	4.54478	6.12573	6.28997	6.16437	False	False		False	False		False	False		False	False		2.23776	2.49301	0.126967	0.706865	0.416916
BET2	YPR176C	Cytonuclear		21.2227	21.3898	35.4233	33.2402	False	False		False	False		False	False		False	False		1.60123	2.55521	3.16045	1.51321	2.33683
BET3	YKR068C	Cytonuclear		11.6265	17.1475	25.0875	23.8905	False	False		False	False		False	False		False	False		3.3067	5.26031	0.980677	0.689264	0.83497
BET4	YJL031C	Cytonuclear		17.3754	16.4842	28.4727	28.5272	False	False		False	False		False	False		False	False		1.29268	2.125	1.59337	2.2292	1.91129
BET5	YML077W	Cytonuclear		6.09689	6.62602	13.6238	14.415	False	False		False	False		False	False		False	False		2.16562	4.3375	3.07376	2.85666	2.96521
BFA1	YJR053W	Cytonuclear		14.4266	13.0205	15.7122	14.3996	False	False		False	False		False	False		False	False		0.381739	0.361739	0.437465	0.339051	0.388258
BFR1	YOR198C	Cytonuclear		405.436	519.764	280.162	304.962	False	False		False	False		False	False		False	False		17.9766	10.5722
BFR2	YDR299W	Cytonuclear		76.0388	101.255	84.3741	84.0859	False	False		False	False		False	False		False	False		2.66636	2.34299	0.500512	0.593037	0.546775
BGL2	YGR282C	SS	1	344.558	349.027	512.803	683.262	True	185.6	80	True	168.4	85	True	186.1	73	True	179.9	79	39.4538	57.2054	2.7055	1.94403	2.32476
BI2	Q0110	mito	32	70.5901	2.73555			True	208.6	56	False	False								2.48467	0.0518868	1.47607	7.87111
BI3	Q0115	mito	32	87.4612				False	False											2.07432	0.0453668	2.18012	3.94733	3.06372
BI4	Q0120	mito		152.644				True	92.6	57										2.43975	0.0446009	2.18012	3.94733	3.06372
BIG1	YHR101C	SSTMD	1	4.57076	6.99738	11.5475	12.4454	False	False		True	141.8	64	False	False		False	False		0.602679	0.854167	5.82988	9.02543	7.42766
BIK1	YCL029C	Cytonuclear		17.2752	17.4752	29.7088	20.1317	False	False		False	False		False	False		False	False		0.741497	1.06349	0.493745	0.57087	0.532308
BIL1	YOR304C-A	Cytonuclear		0.897089	1.10206	0.626851	0.640396	False	False		False	False		False	False		False	False		1.33766	0.753247	10.8619	0.186905	5.5244
BIM1	YER016W	Cytonuclear		21.9221	26.8639	34.4612	32.97	False	False		False	False		False	False		False	False		1.8	2.43043	0.788719	0.9054	0.84706
BIO2	YGR286C	mito		25.2178	26.9624	11.5553	11.2652	False	False		False	False		False	False		False	False		1.64628	0.640957	22.5353	0.743681	11.6395
BIO3	YNR058W	Cytonuclear																		0.043659	0.0519751	4.12006	0.735993	2.42803
BIO4	YNR057C	Cytonuclear		1.15494	1.02122			False	False		False	False								0.182773	0.0756303	0.74799	1.24445	0.99622
BIO5	YNR056C	TMD	50																	0.0186833	0.00622776	4.07246e-16	3.91338e-16
BIR1	YJR089W	Cytonuclear		37.2311	28.0485	49.1881	47.7988	False	False		False	False		False	False		False	False		0.301571	0.443455	1.47607	0.718772
BIT2	YBR270C	Cytonuclear																		0.0650183	0.0989011	1.86216	1.41841
BIT61	YJL058C	Cytonuclear		11.2495	10.1002	15.7003	16.4303	False	False		False	False		False	False		False	False		0.298713	0.436581	1.37169	1.6281	1.4999
BLI1	YKL061W	Cytonuclear		1.08085	1.51805	4.36175	4.02361	False	False		False	False		False	False		False	False		0.894737	2.61404	0.00832338	0.221361	0.114842
BLM10	YFL007W	Exception		1203.61	987.171	1028.47	1052.18	False	False		False	False		False	False		False	False		2.07509	1.83745	3.03082	1.87807	2.45445
BLS1	YLR408C	Cytonuclear		0.888136	1.21332	2.01065	2.55142	False	False		False	False		False	False		False	False		0.601626	1.04472	0.0843031	0.340918	0.21261
BMH1	YER177W	Cytonuclear		452.762	495.558	795.734	816.934	True	197.4	9	False	False		False	False		False	False		57.9422	86.6623	1.52601	1.20829	1.36715
BMH2	YDR099W	Cytonuclear		190.181	236.703	392.832	417.804	False	False		False	False		False	False		False	False		24.6533	41.865	0.708023	0.752757	0.73039
BMS1	YPL217C	Cytonuclear		459.372	501.241	272.708	274.036	False	False		False	False		False	False		False	False		2.95144	1.59924	1.59337	1.29186	1.44262
BMT2	YBR141C			7.58938	9.49916	9.51234	9.25066	False	False		False	False		False	False		False	False		0.627219	0.677515	2.4423	0.570608	1.50645
BMT5	YIL096C			14.3714	17.0021	14.8939	14.1723	False	False		False	False		False	False		False	False		1.13798	1.03412	0.527512	0.710323	0.618917
BMT6	YLR063W			13.0863	15.0554	15.0491	15.6877	False	False		False	False		False	False		False	False		0.912568	0.905738	4.07246e-16	1.53026
BNA1	YJR025C	Cytonuclear		8.03188	12.9764	22.8706	24.7616	False	False		False	False		False	False		False	False		2.90449	5.97753	1.62887	0.823185	1.22603
BNA2	YJR078W	Cytonuclear		3.7424	3.88088	147.401	186.431	False	False		False	False		False	False		False	False		0.15859	6.44163	5.26479	3.83538	4.55009
BNA3	YJL060W	mito		48.785	54.5842	95.406	95.3882	False	False		False	False		False	False		False	False		2.2573	3.85056	37.1989	2.56698	19.883
BNA4	YBL098W	mito		24.5671	29.9756	84.4684	73.8099	False	False		False	False		False	False		False	False		1.11497	3.06399	2.495	1.40632	1.95066
BNA5	YLR231C	Cytonuclear		61.8949	65.9297	118.579	115.293	False	False		False	False		False	False		False	False		2.64207	4.56498	43.2259	3.28006	23.253
BNA6	YFR047C	Cytonuclear		39.4057	40.8031	95.085	91.5639	False	False		False	False		False	False		False	False		3.88345	8.64189	1.68757	1.47922	1.5834
BNA7	YDR428C	Cytonuclear		11.0472	12.7715	13.8888	12.0699	False	False		False	False		False	False		False	False		1.48855	1.5229	1.31079	1.67647	1.49363
BNI1	YNL271C	Cytonuclear		468.591	303.345	357.773	418.595	False	False		False	False		False	False		False	False		0.932446	0.895599	5.86636	1.86805	3.8672
BNI4	YNL233W	Cytonuclear		55.3618	66.6639	87.8353	103.314	False	False		False	False		False	False		False	False		0.656775	0.975364	0.25889	2.12884	1.19387
BNI5	YNL166C	Cytonuclear		43.1404	54.2819	64.0415	62.5824	False	False		False	False		False	False		False	False		2.08241	2.60356	0.138737	0.287169	0.212953
BNR1	YIL159W	Cytonuclear		67.5731	37.2889	40.4574	55.1198	False	False		False	False		False	False		False	False		0.248183	0.207122	4.12006	2.86746	3.49376
BNS1	YGR230W	Cytonuclear		0.599699	1.10759	1.90872	2.03515	False	False		False	False		False	False		False	False		0.376812	0.938406	0.765911	0	0.382956
BOI1	YBL085W	Cytonuclear		100.701	91.5147	145.974	160.059	False	False		False	False		False	False		False	False		0.883282	1.2895	1.97976	2.00338	1.99157
BOI2	YER114C	Cytonuclear		175.867	169.508	222.014	228.688	False	False		False	False		False	False		False	False		1.43372	1.66571	0.743726	0.480961	0.612344
BOL1	YAL044W-A			4.40617	5.22538	8.06272	8.01573	False	False		False	False		False	False		False	False		3.46396	5.20721	0.264977	0.420527	0.342752
BOL3	YAL046C			4.81935	4.85864	6.82912	6.44254	False	False		False	False		False	False		False	False		2.90756	3.97059	0	0.313931	0.156965
BOP2	YLR267W	Cytonuclear		7.24624	7.33582	13.6329	19.707	False	False		False	False		False	False		False	False		0.189142	0.38704	1.69428	3.30043	2.49736
BOP3	YNL042W	Cytonuclear		5.7478	5.13509	6.94313	7.07207	False	False		False	False		False	False		False	False		0.292191	0.343829	1.86216	1.31811	1.59013
BOR1	YNL275W	TMD	85	13.2183	10.4971	16.974	16.7533	True	169	77	True	223.5	88	False	False	24	False	False	31	0.410745	0.415078	3.98412	7.05892	5.52152
BOS1	YLR078C	TA	223	12.7895	18.4677	13.4814	16.5457	False	False		False	False		False	False		True	228.1		2.4102	1.8898	0.240599	0.358117	0.299358
BPH1	YCR032W	Cytonuclear		178.463	116.061	211.908	169.946	False	False		False	False		False	False		False	False		0.286439	0.36024	7.06633	6.79031	6.92832
BPL1	YDL141W	Cytonuclear		116.629	92.0883	105.297	98.2962	False	False		False	False		False	False		False	False		1.86758	1.7547	5.04139	3.33205	4.18672
BPT1	YLL015W	TMD	30	145.434	134.727	124.137	158.062	True	83.6	87	True	120.4	95	True	762.8	64	False	False	49	0.858013	0.552885	39.4572	143.99	91.7237
BRE1	YDL074C	Cytonuclear		87.3673	91.8522	100.906	102.434	False	False		False	False		False	False		False	False		1.52924	1.66405	0.849812	2.11486	1.48234
BRE2	YLR015W	Cytonuclear		22.3414	24.0412	24.5043	22.7514	False	False		False	False		False	False		False	False		0.763834	0.733202	1.70326	2.45204	2.07765
BRE4	YDL231C	TMD	144	37.3554				False	False											0.191385	0.152309	2.18012	5.86304
BRE5	YNR051C	Cytonuclear		103.139	93.0103	103.029	115.843	False	False		False	False		False	False		False	False		3.13372	3.30911	2.04657	2.51142	2.27899
BRF1	YGR246C	Cytonuclear		38.8363	48.5527	45.5099	44.8405	False	False		False	False		False	False		False	False		1.07035	1.05444	0.937946	1.23133	1.08464
BRL1	YHR036W	Exception	300	12.2835	19.9476	15.1817	16.8426	True	373.7	59	True	225.4	73	False	False	1	False	False	14	0.685381	0.585805	2.85144	7.78726	5.31935
BRN1	YBL097W	Cytonuclear		39.6132	42.2461	60.246	59.7773	False	False		False	False		False	False		False	False		0.628477	0.819868	2.66269	2.41559	2.53914
BRO1	YPL084W	Cytonuclear		125.282	140.059	189.953	203.941	False	False		False	False		False	False		False	False		1.5716	2.15917	3.11973	2.70161	2.91067
BRP1	YGL007W																				0.0238095	4.07246e-16	0
BRR1	YPR057W	Cytonuclear		7.60481	7.8621	11.0589	11.2854	True	329.2		False	False		False	False		False	False		0.599415	0.766082	1.29504	0.420377	0.857707
BRR2	YER172C	Cytonuclear		515.962	441.944	572.029	623.899	False	False		False	False		False	False		False	False		0.896257	1.07255	5.20467	3.70172	4.4532
BRR6	YGL247W	Exception	54	2.15656	2.39281	4.65911	4.52697	False	False		False	False		False	False		False	False		0.535354	0.931818	1.70326	7.87111	4.78718
BRX1	YOL077C	Cytonuclear		87.614	102.542	36.9049	37.4927	False	False		False	False		False	False		False	False		9.40753	3.49658	3.37774	1.60499	2.49137
BSC1	YDL037C	Cytonuclear		1.9437				False	False											0.106383	0.0334347	4.07246e-16	3.91338e-16
BSC2	YDR275W	Exception	68	2.06816	0.800117	3.68251	4.84612	False	False		False	False		False	False		False	False		0.283898	0.665254	0.765911	2.3469	1.55641
BSC3	YLR465C																			0.0679612	0.0728155	1.47607	0.735993
BSC4	YNL269W	Cytonuclear																			0.00757576
BSC5	YNR069C	Cytonuclear																		0.0836735	0.0765306	1.47607	6.16464
BSC6	YOL137W	TMD	73	18.4397	20.1868	22.2504	23.2833	True	188.1	84	True	184.1	95	False	False	29	False	False	36	0.889558	0.772088	79.4425	126.786	103.114
BSD2	YBR290W	TMD	179	12.0652	16.0216	28.9373	29.1109	False	False		True	220.7		False	False		False	False		1.23758	2.3059	1.1419	1.85169	1.4968
BSP1	YPR171W	Cytonuclear		33.0387	32.4046	34.8969	33.8436	False	False		False	False		False	False		False	False		0.822357	0.819757	1.97976	1.0973	1.53853
BST1	YFL025C	TMD	57	37.6953	28.1874	29.7163	40.6244	True	100.6	80	True	158.8	88	False	False	67	False	False	52	0.419903	0.35534	5.26479	6.28893	5.77686
BTN2	YGR142W	Cytonuclear		20.72	32.4316	74.3767	104.078	False	False		False	False		False	False		False	False		1.37591	4.1399	2.25646	3.99561	3.12604
BTS1	YPL069C	mito		9.79898	10.7561	10.4983	11.736	False	False		False	False		False	False		False	False		0.790179	0.784226	0.60029	1.45016	1.02522
BTT1	YDR252W	Cytonuclear		1.90807	2.23233	3.48845	3.87881	False	False		False	False		False	False		False	False		0.76	1.35	0.15217	0.519549	0.33586
BUB1	YGR188C	Cytonuclear		25.8838	19.2062	25.615	24.6098	False	False		False	False		False	False		False	False		0.177593	0.207436	3.99129	1.78942	2.89035
BUB2	YMR055C	Exception		4.03887	4.08731	7.49196	7.32704	False	False		False	False		False	False		False	False		0.358306	0.628664	2.66269	3.30043	2.98156
BUB3	YOR026W	Cytonuclear		8.04889	6.63715	6.90348	6.46026	False	False		False	False		False	False		False	False		0.554094	0.450292	5.26479	1.93329	3.59904
BUD13	YGL174W	Cytonuclear		3.9746	5.90092	6.75717	6.58658	False	False		False	False		False	False		False	False		0.623596	0.691011	0.25889	0	0.129445
BUD14	YAR014C	Cytonuclear		88.7405	74.6005	85.0515	85.6534	False	False		False	False		False	False		False	False		1.38873	1.43451	1.70326	0.999554	1.35141
BUD16	YEL029C	Cytonuclear		11.6009	10.6591	20.7725	20.266	False	False		False	False		False	False		False	False		0.9377	1.68051	1.47195	2.24886	1.8604
BUD17	YNR027W	Cytonuclear		11.2958	9.68349	15.1744	15.2624	False	False		False	False		False	False		False	False		0.869497	1.21698	3.32079	2.14626	2.73353
BUD19	YJL188C																			0.00970874			0.420377
BUD2	YKL092C	Exception		72.698	75.6506	74.5313	78.6225	False	False		False	False		False	False		False	False		0.538009	0.51629	0	2.42759	1.2138
BUD20	YLR074C	Cytonuclear		14.6385	20.3535	13.2994	13.276	False	False		False	False		False	False		False	False		5.42515	3.88024	0.178535	0.630063	0.404299
BUD21	YOR078W	Cytonuclear		16.5398	18.5297	10.6788	11.524	False	False		False	False		False	False		False	False		3.26977	1.82558	0.0708252	0.489926	0.280376
BUD22	YMR014W	Cytonuclear		42.5004	62.8091	87.6936	89.6792	False	False		False	False		False	False		False	False		1.69423	2.63654	0.304623	0.598325	0.451474
BUD23	YCR047C	Cytonuclear		27.6219	29.9187	26.7331	18.6177	False	False		False	False		False	False		False	False		3.25543	2.47283	2.1842	1.55025	1.86723
BUD25	YER014C-A	Cytonuclear																			0.025974	1.47607
BUD26	YDR241W	Exception	21																	0.135417	0.223958	4.07246e-16	3.91338e-16
BUD27	YFL023W	Cytonuclear		79.1425	97.5994	89.2727	85.4906	False	False		False	False		False	False		False	False		1.1813	1.13802	3.43459	1.59697	2.51578
BUD28	YLR062C	SS	1																	0.0119048	0.00793651
BUD3	YCL014W	Cytonuclear		254.642	230.916	411.627	296.788	False	False		False	False		False	False		False	False		0.820403	1.13439	3.96606	4.67067	4.31837
BUD30	YDL151C	SS	1																		0.00515464	4.07246e-16
BUD31	YCR063W	Cytonuclear		2.25276	2.2907	5.33334	3.79563	False	False		False	False		False	False		False	False		0.734177	1.5443	0.845493	1.25959	1.05254
BUD32	YGR262C	Cytonuclear		11.6849	16.4506	16.7276	14.0099	False	False		False	False		False	False		False	False		1.82252	1.7729	1.33694	1.33257	1.33475
BUD4	YJR092W	Cytonuclear		474.707	386.233	367.214	387.372	False	False		False	False		False	False		False	False		1.73688	1.49344	2.52627	1.82523	2.17575
BUD5	YCR038C	Cytonuclear		8.06414	7.3778	16.685	13.8828	False	False		False	False		False	False		False	False		0.155521	0.308709	1.47607	2.09496
BUD6	YLR319C	Cytonuclear		52.9108	55.835	68.1887	67.4133	False	False		False	False		False	False		False	False		0.787706	0.883397	0	0.911834	0.455917
BUD7	YOR299W	Cytonuclear		56.305	48.1015	31.1303	37.1919	False	False		False	False		False	False		False	False		0.82664	0.48996	3.96606	3.41495	3.69051
BUD8	YLR353W	TMD	516	19.7714	11.1732	18.4117	18.1871	False	False		False	False		False	False		False	False		0.403974	0.448675	1.47607	10.3811
BUD9	YGR041W	TMD	461	29.7369	20.1274	9.03022	9.49755	False	False		False	False		False	False		False	False		0.708942	0.281934	1.80552	2.30403	2.05478
BUG1	YDL099W	Cytonuclear		28.0334	40.2343	49.3261	50.6967	False	False		True	262.4	51	False	False		False	False		2.49269	3.51901	0.240599	0.320669	0.280634
BUL1	YMR275C	Cytonuclear		131.562	99.5006	224.285	240.457	False	False		False	False		False	False		False	False		1.02968	2.0435	1.99036	2.0626	2.02648
BUL2	YML111W	Cytonuclear		96.1393	90.4888	183.083	217.994	False	False		False	False		False	False		False	False		0.942997	1.91205	3.96606	3.49651	3.73129
BUR2	YLR226W	Cytonuclear		12.4429	16.9267	22.5173	22.7072	False	False		False	False		False	False		False	False		0.796717	1.1149	1.14996	0.95682	1.05339
BUR6	YER159C	Cytonuclear		4.83783	7.12519	18.4916	17.1855	False	False		False	False		False	False		False	False		2.57692	7.01399	0.675457	0.539384	0.607421
BXI1	YNL305C	TMD	54	12.1351	12.0421	41.9986	42.524	True	135.8	75	True	139.6	91	False	False		False	False		1.60738	3.76174	57.7367	130.523	94.1296
BYE1	YKL005C	Cytonuclear		21.1649	22.9659	21.3638	20.4756	False	False		False	False		False	False		False	False		0.57563	0.476471	2.4423	0.718772	1.58054
BZZ1	YHR114W	Cytonuclear		61.1741	72.0745	82.9181	84.6967	False	False		False	False		False	False		False	False		1.42823	1.62461	1.75032	0.917526	1.33392
CAB1	YDR531W	Cytonuclear		49.9853	39.2077	45.8838	46.533	False	False		False	False		False	False		False	False		2.72011	2.79212	2.50931	1.87218	2.19074
CAB2	YIL083C	Cytonuclear		33.1169	36.3911	61.8867	69.8747	False	False		False	False		False	False		False	False		2.22814	3.94945	1.82557	2.08193	1.95375
CAB3	YKL088W	Cytonuclear		32.2334	42.3701	51.9573	51.9777	False	False		False	False		False	False		False	False		1.03759	1.28234	1.70326	1.08201	1.39264
CAB4	YGR277C	Cytonuclear		19.9109	20.8026	32.6504	33.3624	False	False		False	False		False	False		False	False		1.84314	2.86601	4.72643	2.58889	3.65766
CAB5	YDR196C	Exception		9.86861	9.68952	11.2758	11.8537	False	False		False	False		False	False		False	False		1.40289	1.63636	1.52027	1.0973	1.30878
CAC2	YML102W	Cytonuclear		30.2354	25.9956	47.2354	47.2462	False	False		False	False		False	False		False	False		1.12154	1.73987	2.4423	2.14882	2.29556
CAD1	YDR423C	Cytonuclear		17.7968	18.5922	27.6741	28.7726	False	False		False	False		False	False		False	False		0.909756	1.37073	2.85144	21.3588	12.1051
CAF120	YNL278W	Cytonuclear		75.1698	56.8032	70.7044	83.4031	False	False		False	False		False	False		False	False		0.520735	0.545712	0	3.07565	1.53782
CAF130	YGR134W	Exception		56.0161	49.0456	75.7493	85.7222	False	False		False	False		False	False		False	False		0.38691	0.521371	2.99982	2.32508
CAF16	YFL028C	Cytonuclear		17.0058	21.2393	26.6623	27.0195	False	False		False	False		False	False		False	False		2.02759	2.57586	1.59337	1.14619	1.36978
CAF20	YOR276W	Cytonuclear		67.7166	81.5735	39.5731	39.1954	False	False		False	False		False	False		False	False		25.0185	12.0864	0.422584	0.405017	0.413801
CAF4	YKR036C	mito		19.7796	15.7497	17.6424	22.3353	True	321.8	48	True	322.2	67	False	False	62	False	False	31	0.475155	0.460404	3.20067	1.96821	2.58444
CAF40	YNL288W	Exception		32.7574	29.0762	34.9133	35.5784	False	False		False	False		False	False		False	False		1.99465	2.03342	0.788801	1.38873	1.08877
CAJ1	YER048C	Cytonuclear		65.4734	96.4292	154.201	144.613	False	False		False	False		False	False		False	False		4.55867	7.72832	0.257967	0.37152	0.314743
CAK1	YFL029C	Cytonuclear		10.7064	11.3574	16.0688	15.2337	False	False		False	False		False	False		False	False		0.707317	0.917344	3.20067	1.54673	2.3737
CAM1	YPL048W	Cytonuclear		548.483	377.61	420.62	431.888	True	280.7	18	False	False		False	False		False	False		23.0745	20.1274	3.88354	2.97717	3.43036
CAN1	YEL063C	Exception	93	70.0617	78.5972	264.895	291.665	True	214.2	85	True	204.6	95	False	False		False	False		2.60152	6.21489	4.07246e-16	4.36736
CAP1	YKL007W	Cytonuclear		40.2701	45.0856	69.6038	72.6109	False	False		False	False		False	False		False	False		4.98141	7.71747	1.67802	1.38386	1.53094
CAP2	YIL034C	Cytonuclear		37.9923	49.2846	63.2725	64.5967	False	False		False	False		False	False		False	False		4.46701	6.06944	3.08711	1.49639	2.29175
CAR1	YPL111W	Cytonuclear		95.059	145.94	235.2	240.5	False	False		False	False		False	False		False	False		9.98054	16.8563	1.35065	1.37829	1.36447
CAR2	YLR438W	Cytonuclear		222.148	202.131	266.063	269.676	False	False		False	False		False	False		False	False		10.4235	11.8906	5.26479	3.73787	4.50133
CAT2	YML042W	Cytonuclear				11.6573	12.5402							False	False		False	False		0.0588674	0.219076	0.765911	1.6281	1.19701
CAT5	YOR125C	Cytonuclear		8.05261	8.43868	8.7492	8.89357	False	False		False	False		False	False		False	False		1.3141	1.27991	0.60029	0.738197	0.669243
CAT8	YMR280C	Exception				54.2913	61.3164							False	False		False	False		0.0526499	0.238145	2.99982	1.41841
CAX4	YGR036C	TMD	35	4.54852	5.20346	9.17202	11.0761	True	103.9	67	True	95.1	87	False	False	18	False	False	32	0.925	1.32917	4.49256	5.01167	4.75212
CBC2	YPL178W	Cytonuclear		25.232	27.5819	30.2534	29.546	False	False		False	False		False	False		False	False		5.00478	5.51675	2.30285	1.48701	1.89493
CBF1	YJR060W	Cytonuclear		33.9829	58.075	39.3739	42.4919	False	False		False	False		False	False		False	False		3.30114	2.67898		0.398705
CBF2	YGR140W	Exception		51.9774	54.5473	83.4837	75.7067	False	False		False	False		False	False		False	False		0.473877	0.696447	3.08082	2.88381	2.98231
CBF5	YLR175W	Cytonuclear		565.686	675.619	483.577	484.426	False	False		False	False		False	False		False	False		22.656	16.3316	2.13251	1.67988	1.90619
CBK1	YNL161W	Cytonuclear		83.7375	89.658	111.511	127.262	False	False		False	False		False	False		False	False		1.34544	1.68758	2.83656	1.94151	2.38904
CBP1	YJL209W	mito		14.3699	9.27335	17.1461	17.4875	False	False		False	False		False	False		False	False		0.243511	0.322137	0.765911	2.55868	1.6623
CBP2	YHL038C	mito		16.7044	16.6503	33.0652	36.214	False	False		False	False		False	False		False	False		0.396989	0.696513	4.90829	2.49751	3.7029
CBP3	YPL215W	mito	152	18.3818	20.6805	69.042	69.6362	False	False		False	False		False	False		False	False		1.42262	4.87649	2.37824	4.30665	3.34245
CBP4	YGR174C	mito	5	2.04725	2.84068	8.78487	7.32023	False	False		False	False		False	False		False	False		0.78655	2.34795	1.70326	0.984634	1.34395
CBP6	YBR120C	mito		2.61338	3.2629	8.80903	9.4169	False	False		False	False		False	False		False	False		0.944785	2.74233	1.29266
CBR1	YIL043C	Exception	7	84.8489	73.671	155.062	143.786	True	67.2	60	True	73.2	70	False	False	3	True	57.6	24	11.5123	15.614	2.25286	2.23906	2.24596
CBS1	YDL069C	Cytonuclear		1.99366	1.73929	3.64146	3.93937	False	False		False	False		False	False		False	False		0.286957	0.571739	0.437465	1.09891	0.768189
CBS2	YDR197W	mito		9.38105	6.61073	17.1747	16.6611	False	False		False	False		False	False		False	False		0.423077	0.864103	1.86216	2.86746	2.36481
CBT1	YKL208W	mito		4.55461	4.65142	7.69872	7.24942	False	False		False	False		False	False		False	False		0.507353	0.823529	1.14358	1.39498	1.26928
CCA1	YER168C	Exception		56.4824	66.3397	98.0641	103.533	False	False		False	False		False	False		False	False		1.7596	2.6426	2.37824	1.55387	1.96606
CCC1	YLR220W	TMD	100	26.8428	26.9754	38.4462	36.0883	False	False		False	False		False	False		False	False		2.32198	2.90712	0.360444	0.913616	0.63703
CCC2	YDR270W	TMD	263	69.5564	66.4618	99.8597	126.983	True	368	75	True	360.7	93	False	False	23	False	False	37	0.794527	0.992537	76.2609	138.799	107.53
CCE1	YKL011C	mito		5.78193	5.93456	6.65676	6.63467	False	False		False	False		False	False		False	False		0.402542	0.425141	1.29504	2.39754	1.84629
CCH1	YGR217W	TMD	346	256.994	172.009	245.344	313.615	False	False		False	False		False	False		False	False		0.496324	0.65098	9.88636	10.7223
CCL1	YPR025C	Cytonuclear		13.7813	17.2089	23.3531	26.6596	False	False		False	False		False	False		False	False		0.856599	1.29695	1.29504	1.24057	1.2678
CCM1	YGR150C	mito		30.7823	20.8164	53.7445	62.0315	False	False		False	False		True	448.1		False	False		0.301156	0.647977	1.69428	2.86746	2.28087
CCP1	YKR066C	mito		63.0889	70.7558	131.482	121.734	True	231.9	52	True	218.3	31	False	False	14	False	False	5	4.64088	7.70304	3.2354	2.22552	2.73046
CCR4	YAL021C	Cytonuclear		179.311	181.324	236.769	226.021	False	False		False	False		False	False		False	False		2.22315	2.71301	3.35568	1.87345	2.61457
CCS1	YMR038C	Cytonuclear		71.5875	79.1054	125.251	123.626	True	110.8	34	False	False		False	False		False	False		10.378	16.162	2.98607	4.88296	3.93452
CCT2	YIL142W	Cytonuclear		278.535	330.29	429.885	446.607	False	False		False	False		False	False		False	False		9.55492	12.3911	1.17534	1.35047	1.26291
CCT3	YJL014W	Cytonuclear		297.601	383.87	370.79	376.483	False	False		False	False		False	False		False	False		10.3916	10.4626	1.25413	1.17927	1.2167
CCT4	YDL143W	Cytonuclear		343.733	359.342	386.875	375.056	False	False		False	False		False	False		False	False		10.9962	11.0321	10.6212	1.55497	6.08809
CCT5	YJR064W	Cytonuclear		504.75	422.119	463.061	451.104	False	False		False	False		False	False		False	False		12.3259	11.5524	1.99576	1.99483	1.99529
CCT6	YDR188W	Cytonuclear		367.996	387.323	396.237	390.397	False	False		False	False		False	False		False	False		11.1691	10.7395	2.30922	1.71496	2.01209
CCT7	YJL111W	Cytonuclear		285.891	331.148	288.697	281.427	False	False		False	False		False	False		False	False		8.61343	7.47368	2.2811	2.48182	2.38146
CCT8	YJL008C	Cytonuclear		333.192	437.726	447.608	443.513	False	False		False	False		False	False		False	False		10.3902	10.9886	2.65958	2.34765	2.50362
CCW12	YLR110C	SS	1	1934.3	2381.86	1715.64	1583.4	True	104.8	10	True	53.8	6	True	123.7		True	107.3		1074.35	685.69	1.10116	1.09588	1.09852
CCW14	YLR390W-A	SS	1	170.09	253.646	353.223	356.911	False	False		True	99.2	14	False	False		False	False		34.0377	47.7971	3.01531	70.964	36.9897
CCW22	YDR134C	SS	1
CCZ1	YBR131W	Cytonuclear		23.2881	22.2017	35.2531	38.2001	False	False		False	False		False	False		False	False		0.395745	0.610638	5.26479	3.83538	4.55009
CDA1	YLR307W	SS	1			4.75633	7.43054							True	166.7		True	194.3		0.0364238	0.663907		0.735993
CDA2	YLR308W	SS	1																	0.00638978	0.014377	0.765911
CDC1	YDR182W	TMD	40	28.2827	40.3073	44.9956	48.5772	True	147.7	81	True	126.4	89	False	False		False	False		1.85366	1.51016	113.453	430.284	271.868
CDC10	YCR002C	Cytonuclear		55.3131	81.2988	155.439	105.187	False	False		False	False		False	False		False	False		5.51393	10.1006	1.92404	1.64569	1.78487
CDC11	YJR076C	Cytonuclear		78.7457	82.6078	98.3628	97.8698	False	False		False	False		False	False		False	False		3.9351	4.55529	1.3384	1.0714	1.2049
CDC12	YHR107C	Cytonuclear		62.5041	101.273	116.94	123.645	False	False		False	False		False	False		False	False		4.42402	5.67279	1.623	1.26618	1.44459
CDC123	YLR215C	Cytonuclear		9.68257	14.9326	22.9911	22.8863	False	False		False	False		False	False		False	False		0.84626	1.38089	2.01648	1.799	1.90774
CDC13	YDL220C	Cytonuclear		36.1692	25.5905	37.8249	41.1418	False	False		False	False		False	False		False	False		0.300541	0.394595	2.98402	2.96048	2.97225
CDC14	YFR028C	Cytonuclear		79.0608	73.6907	70.7979	65.6445	True	54	32	False	False		False	False		False	False		2.06884	1.7654	2.83656	3.44766	3.14211
CDC15	YAR019C	Cytonuclear		40.4884	29.1845	29.5983	32.8941	False	False		False	False		False	False		False	False		0.317436	0.258462	3.99129	6.79031	5.3908
CDC16	YKL022C	Cytonuclear		51.4512	51.858	78.8557	79.5875	False	False		False	False		False	False		False	False		0.623068	0.91736	5.79928	2.7415	4.27039
CDC19	YAL038W	Cytonuclear		19068.9	19005	19510.3	18041.5	True	203.9	5	True	245.5	6	True	128.3		True	197.7	5	677.708	583.852	2.55227	2.10204	2.32716
CDC20	YGL116W	Cytonuclear		31.4687	41.4951	35.1785	38.2291	False	False		False	False		False	False		False	False		0.856792	0.777414	1.47195	2.59557	2.03376
CDC21	YOR074C	Cytonuclear		23.0677	33.075	13.9394	13.6117	False	False		False	False		False	False		False	False		2.53607	1.16557	2.59903	1.99965	2.29934
CDC23	YHR166C	Cytonuclear		20.4966	22.1167	24.4467	26.752	False	False		False	False		False	False		False	False		0.464115	0.502392	2.4423	0.823822	1.63306
CDC24	YAL041W	Cytonuclear		102.376	95.8284	133.426	133.121	False	False		False	False		False	False		False	False		1.17953	1.42982	3.14856	2.61311	2.88084
CDC25	YLR310C	Exception	1452	254.956	181.72	341.246	361.056	False	False		False	False		False	False		False	False		0.762893	1.13522	3.08082	2.91243	2.99663
CDC26	YFR036W	Cytonuclear		2.45735	2.68449	2.61229	2.82015	False	False		False	False		False	False		False	False		1.488	1.404		0.361727
CDC27	YBL084C	Cytonuclear		25.8615	25.0889	45.0137	45.4705	False	False		False	False		False	False		False	False		0.397233	0.64888	1.29504	2.3469	1.82097
CDC28	YBR160W	Cytonuclear		21.3587	26.4958	36.2418	39.1758	False	False		False	False		False	False		False	False		2.3913	3.36455	2.34027	1.56525	1.95276
CDC3	YLR314C	Cytonuclear		177.816	217.666	227.305	238.654	False	False		False	False		False	False		False	False		6.21881	6.83877	0.96984	0.944456	0.957148
CDC31	YOR257W	Cytonuclear		6.44274	8.6895	6.34164	6.15215	False	False		False	False		False	False		False	False		2.4784	1.87037	0.0925684	0.360654	0.226611
CDC33	YOL139C	Cytonuclear		156.429	223.753	127.063	121.434	False	False		False	False		False	False		False	False		36.5327	21.3598	1.39262	1.09779	1.24521
CDC34	YDR054C	Cytonuclear		30.435	46.3542	59.9676	63.2032	False	False		False	False		False	False		False	False		3.96115	5.53041	5.59892	3.7609	4.67991
CDC36	YDL165W	Cytonuclear		13.4567	15.2026	16.6154	16.1168	False	False		False	False		False	False		False	False		3.28906	3.48698	0.209528	1.07886	0.644196
CDC37	YDR168W	Cytonuclear		149.707	168.35	270.759	292.405	False	False		False	False		False	False		False	False		5.21105	8.67653	0.305745	0.407958	0.356852
CDC39	YCR093W	Exception		1351.9	1231.42	2257.46	1706.8	False	False		False	False		False	False		False	False		2.62067	3.75747	1.5091	3.72484	2.61697
CDC4	YFL009W	Cytonuclear		94.3682	79.9787	77.9898	74.6155	True	366.1	38	False	False		False	False		False	False		1.23782	1.0391	3.54041	2.11755	2.82898
CDC40	YDR364C	Cytonuclear		14.648	12.6429	15.2432	15.2259	False	False		False	False		False	False		False	False		0.555921	0.582237	1.14358	1.25959	1.20159
CDC42	YLR229C	Cytonuclear		46.2875	47.2224	54.179	54.2336	False	False		False	False		False	False		False	False		10.7578	11.7135	2.5224	1.78724	2.15482
CDC43	YGL155W	Cytonuclear		17.2279	15.7772	18.9662	19.0467	False	False		False	False		False	False		False	False		0.980106	1.0809	1.65111	2.28535	1.96823
CDC45	YLR103C	Cytonuclear		24.3755	26.3427	23.2973	22.8052	False	False		False	False		False	False		False	False		0.5553	0.438556	3.99129	2.41559	3.20344
CDC48	YDL126C	Cytonuclear		2189.88	2237.9	3898.12	3772.46	False	False		False	False		False	False		False	False		27.314	43.7548	1.32082	1.34328	1.33205
CDC5	YMR001C	Cytonuclear		81.6633	81.5168	161.759	162.046	False	False		False	False		False	False		False	False		1.3796	2.64377	1.56651	2.68362	2.12506
CDC50	YCR094W	TMD	45	22.7728	23.7735	45.6551	32.5237	True	175.9	75	True	237.3	81	False	False		False	False	27	1.66454	2.20536	5.94897	16.4284	11.1887
CDC53	YDL132W	Cytonuclear		161.433	188.032	240.703	255.097	False	False		False	False		False	False		False	False		2.2788	2.981	1.40805	1.58557	1.49681
CDC55	YGL190C	Cytonuclear		53.5121	66.0792	81.1858	89.5111	False	False		False	False		False	False		False	False		1.8112	2.50854	2.6307	2.10772	2.36921
CDC6	YJL194W	Exception		23.9375	25.7459	27.6104	29.1055	False	False		False	False		False	False		False	False		0.837549	0.874514	2.98402	2.23879	2.61141
CDC60	YPL160W	Cytonuclear		2703.99	3248.11	2136.99	2248.86	False	False		False	False		False	False		False	False		21.8006	14.55	3.63563	3.0393	3.33747
CDC7	YDL017W	Cytonuclear		12.0782	15.4007	21.6167	21.643	False	False		False	False		False	False		False	False		0.466535	0.708661	2.99982	2.49751
CDC73	YLR418C	Cytonuclear		36.5597	49.0041	58.6278	57.2043	False	False		False	False		False	False		False	False		2.3769	3.03553	0.186519	0.513884	0.350201
CDC8	YJR057W	Cytonuclear		9.63776	8.80089	12.8402	13.1285	False	False		False	False		False	False		False	False		1.66359	2.17972	0.682892	0.610485	0.646689
CDC9	YDL164C	mito		71.5386	77.7655	63.7459	71.219	False	False		False	False		False	False		False	False		1.1627	0.964286	2.4423	1.40632	1.92431
CDD1	YLR245C	Cytonuclear		3.42835	3.04569	5.32903	6.24742	False	False		False	False		False	False		False	False		1.33566	2.32517		1.65348
CDH1	YGL003C	Cytonuclear		16.1079	14.5325	26.6148	30.0797	False	False		False	False		False	False		False	False		0.429453	0.708113	1.86216	1.09891	1.48053
CDS1	YBR029C	TMD	71	45.1941	43.5957	99.2434	103.001	True	154.7	77	True	145.8	91	False	False	3	False	False		2.57642	3.79476	16.8721	37.1428	27.0075
CEF1	YMR213W	Cytonuclear		14.5028	19.5888	30.308	29.6395	False	False		False	False		False	False		False	False		0.431472	0.717428	1.29504	0.823822	1.05943
CEG1	YGL130W	Cytonuclear		38.1403	46.4099	61.5015	59.9911	False	False		False	False		False	False		False	False		1.74348	2.30435	2.62379	2.60375	2.61377
CEM1	YER061C	mito		14.4091	12.7967	32.4664	38.8269	False	False		False	False		False	False		False	False		0.623025	1.54063	3.99129	4.14957	4.07043
CEP3	YMR168C	Cytonuclear		15.6474	14.4362	27.8912	32.4522	False	False		False	False		False	False		False	False		0.35468	0.641215	1.86216	2.18483	2.02349
CET1	YPL228W	Cytonuclear		46.6034	60.1718	71.813	71.4376	False	False		False	False		False	False		False	False		1.52455	1.89818	1.33694	1.2474	1.29217
CEX1	YOR112W	Cytonuclear		55.7533	279.935	122.669	148.087	False	False		True	379.4	4	True	371		False	False		2.25591	1.34646	3.03082	4.0933	3.56206
CFD1	YIL003W	Cytonuclear		10.5663	10.7182	18.6159	15.89	False	False		False	False		False	False		False	False		1.04082	1.64626	1.40805	2.28631	1.84718
CFT1	YDR301W	Cytonuclear		184.172	167.709	164.59	166.782	False	False		False	False		False	False		False	False		0.846834	0.738954	240.711	2.71939	121.715
CFT2	YLR115W	Cytonuclear		60.1963	59.0349	88.5462	91.7768	False	False		False	False		False	False		False	False		0.708721	0.986047	3.32079	6.43293	4.87686
CGI121	YML036W	Cytonuclear		7.01907	7.49303	19.844	18.4304	False	False		False	False		False	False		False	False		1.8489	4.65659	1.6096	0.96704	1.28832
CGR1	YGL029W	Cytonuclear		3.47936	8.96891	5.28531	5.47103	False	False		False	False		False	False		False	False		3.52893	3.04132	0.337164	0.212115	0.27464
CHA1	YCL064C	mito		238.119	342.76	9.40498	12.5772	True	190.7	26	True	241.8	32	False	False		False	False	20	19.9266	0.684211	2.60333	2.5497	2.57651
CHA4	YLR098C	Cytonuclear		15.6814	12.2537	21.0727	22.1863	False	False		False	False		False	False		False	False		0.29584	0.439908	2.18012	3.07565	2.62788
CHC1	YGL206C	Cytonuclear		2890.92	3195.16	3466.5	3555.62	False	False		False	False		False	False		False	False		9.74909	10.2675	1.34731	1.70687	1.52709
CHD1	YER164W	Cytonuclear		408.135	406.955	530.269	566.927	False	False		False	False		False	False		False	False		1.62457	2.10245	1.91228	1.78688	1.84958
CHK1	YBR274W	Cytonuclear		23.4718	16.1967	25.4558	25.0455	False	False		False	False		False	False		False	False		0.590909	0.743371	1.86216	1.65874	1.76045
CHL1	YPL008W	Cytonuclear		26.5969	25.3006	25.6932	29.8318	False	False		False	False		False	False		False	False		0.318445	0.296404	2.18012	8.27532	5.22772
CHL4	YDR254W	Cytonuclear		7.65134	8.12558	12.889	13.3037	False	False		False	False		False	False		False	False		0.334423	0.510893	16.8791	1.63673	9.25794
CHM7	YJL049W	Cytonuclear		11.8951	13.29	18.9647	19.485	False	False		False	False		False	False		False	False		0.534368	0.767184	0.765911	0.394337	0.580124
CHO1	YER026C	Exception	82	54.834	63.5914	319.397	295.735	True	196.3	56	True	217.3	61	False	False	2	False	False	6	7	31.7455	4.20106	4.15008	4.17557
CHO2	YGR157W	TMD	56	317.146	237.433	873.086	968.784	True	150.6	80	True	149.5	94	True	436.8	9	True	650.6	8	4.98333	10.0586	60.5664	154.802	107.684
CHS1	YNL192W	TMD	795	215.526	199.32	219.616	273.312	False	False		True	873.9		False	False		False	False		1.50618	1.55035	10.5669	15.0024	12.7847
CHS2	YBR038W	TMD	644	206.622	209.401	265.314	264.526	True	719.2	70	True	721.2	78	False	False		False	False		2.13174	2.28734	17.5709	26.5193	22.0451
CHS3	YBR023C	TMD	171	189.103	136.597	142.673	182.727	True	282.1	70	False	False		False	False		True	412.3		1.49014	1.09863	28.4583	60.2566	44.3575
CHS5	YLR330W	Cytonuclear		170.37	167.589	186.459	194.013	False	False		False	False		False	False		False	False		3.21131	3.45908	1.92195	7.29502	4.60849
CHS6	YJL099W	Cytonuclear		33.1648	34.9452	48.7706	46.7112	False	False		False	False		False	False		False	False		0.540161	0.710174	3.96606	6.1465	5.05628
CHS7	YHR142W	TMD	62	18.7149	17.2905	29.0632	31.5936	True	133.2	74	True	138.5	88	False	False		False	False	24	1.94164	2.31546	69.7825	107.102	88.4423
CHZ1	YER030W	Cytonuclear		12.4734	21.9316	34.1679	33.1224	False	False		False	False		False	False		False	False		6.24026	11.5487	0.156024	0.281673	0.218848
CIA1	YDR267C	Cytonuclear		20.4992	25.6308	30.4056	30.9691	False	False		False	False		False	False		False	False		1.73414	2.2719	1.47195	2.47509	1.97352
CIA2	YHR122W	Cytonuclear		11.6619	17.944	20.716	21.7302	False	False		False	False		False	False		False	False		2.39224	3.09698	0.360444	0.366717	0.363581
CIC1	YHR052W	Cytonuclear		93.4714	119.809	87.8413	97.7001	False	False		False	False		False	False		False	False		6.2069	5.17374	0.513189	0.482711	0.49795
CIK1	YMR198W	Cytonuclear		18.4191	14.6639	32.0981	33.1915	False	False		False	False		False	False		False	False		0.418487	0.772269	102.529	2.18483	52.3567
CIN1	YOR349W	Exception		27.7449	27.6018			False	False		False	False								0.238916	0.0980296	2.99982	2.55868
CIN10	YDR387C	TMD	40	9.36225	4.50539	10.6936	9.96457	True	120	78	False	False		False	False		False	False		0.234712	0.302158	4.73644	10.3811
CIN2	YPL241C	Cytonuclear		6.4572	6.27395	6.24175	6.09334	False	False		False	False		False	False		False	False		0.737918	0.684015	1.50745	3.99982	2.75363
CIN4	YMR138W	Cytonuclear		4.57934	2.82076	7.6394	7.35378	False	False		False	False		False	False		False	False		0.723958	1.71875	0.962556	1.62149	1.29202
CIN5	YOR028C	Cytonuclear		2.59319	3.66061	2.14852	2.36153	False	False		False	False		False	False		False	False		0.322635	0.201014	1.86216	0.924957	1.39356
CIN8	YEL061C	Cytonuclear		69.8237	68.0148	134.419	135.447	False	False		False	False		False	False		False	False		0.598402	1.12138	2.4423	2.28068	2.36149
CIP1	YPL014W	Cytonuclear		6.32172	6.65523	6.73739	7.62682	False	False		False	False		False	False		False	False		0.391361	0.418848	0	2.74006	1.37003
CIR1	YGR207C			21.0837	33.8728	76.1017	78.8706	False	False		False	False		False	False		False	False		3.50954	8.94847	0.0666365	0.586463	0.32655
CIR2	YOR356W			68.5629	57.8902	53.9754	46.9245	False	False		False	False		False	False		False	False		1.3932	1.03956	3.43459	2.11879	2.77669
CIS1	YLR346C	Cytonuclear		0.893599	0.829256	10.6919	11.9852	False	False		False	False		False	False		False	False		0.651961	8.23039	4.07246e-16	0.292724
CIS3	YJL158C	SS	1	278.506	440.916	380.992	411.002	False	False		False	False		False	False		False	False		62.8794	58.9978	1.13873	1.29427	1.2165
CIT1	YNR001C	mito		94.7461	102.609	306.241	369.572	False	False		False	False		False	False		False	False		3.61354	11.3396	0.633702	0.774772	0.704237
CIT2	YCR005C	Cytonuclear		122.985	113.923	686.525	618.361	False	False		False	False		False	False		False	False		4.73753	24.5152	0.265379	0.65635	0.460864
CIT3	YPR001W	mito				8.61208	7.90686							True	338.2		False	False		0.109856	0.303901	4.07246e-16	3.91338e-16
CKA1	YIL035C	Cytonuclear		48.6373	54.6286	77.8817	77.4345	False	False		False	False		False	False		False	False		3.17158	4.4933	2.23351	2.25258	2.24304
CKA2	YOR061W	Cytonuclear		48.9414	61.9887	40.6172	42.2984	False	False		False	False		False	False		False	False		4.16765	2.83382	2.20492	1.6491	1.92701
CKB1	YGL019W	Cytonuclear		50.3349	43.8553	53.8722	47.4336	False	False		False	False		False	False		False	False		5.13082	5.18817	1.01973	1.09763	1.05868
CKB2	YOR039W	Cytonuclear		34.6251	30.7349	21.112	20.6339	False	False		False	False		False	False		False	False		4.05212	2.49035	0.740719	0.906327	0.823523
CKI1	YLR133W	Cytonuclear		38.0121	43.9139	81.898	83.1936	False	False		False	False		False	False		False	False		1.0446	1.92796	2.27365	1.46958	1.87161
CKS1	YBR135W	Cytonuclear		9.39165	9.08307	9.81935	10.7785	False	False		False	False		False	False		False	False		3.5	3.62252	0.257269	0.512751	0.38501
CLA4	YNL298W	Cytonuclear		60.2794	61.6577	61.9479	65.3505	False	False		False	False		False	False		False	False		0.7586	0.737248	6.28733	1.58661	3.93697
CLB1	YGR108W	Exception		24.1435	23.271	7.03148	8.14603	False	False		False	False		False	False		False	False		0.894068	0.282839	1.29266	2.89434	2.0935
CLB2	YPR119W	Exception		49.1654	52.703	37.7583	40.2463	False	False		True	241.2		False	False		False	False		1.81402	1.29675	1.03395	1.44961	1.24178
CLB3	YDL155W	Cytonuclear		23.9107	21.9487	28.3479	27.1192	False	False		False	False		False	False		False	False		1.06192	1.21145	2.66269	2.51886	2.59077
CLB4	YLR210W	Cytonuclear		15.7034	16.939	20.5781	19.1429	False	False		False	False		False	False		False	False		0.644252	0.776573	3.43459	1.58661	2.5106
CLB5	YPR120C	Cytonuclear		13.7872	15.383	12.5131	12.7332	False	False		False	False		False	False		False	False		0.642202	0.541284	22.0134	1.31311	11.6632
CLB6	YGR109C	Cytonuclear		10.011	11.247	5.1321	5.73583	False	False		False	False		False	False		False	False		0.606299	0.286089	2.01188	1.36185	1.68686
CLC1	YGR167W	Cytonuclear		58.0523	81.4273	103.354	101.834	False	False		False	False		False	False		False	False		11.0256	14.8846		0.316023
CLD1	YGR110W	Cytonuclear				6.88671	8.10957							False	False		False	False		0.0616592	0.308296	4.07246e-16	2.09496
CLF1	YLR117C	Cytonuclear		33.7916	35.1671	55.9261	56.574	False	False		False	False		False	False		False	False		0.605378	0.923692	1.29504	0.803393	1.04921
CLG1	YGL215W	Cytonuclear		62.2103	28.2054	58.4156	67.1356	False	False		False	False		False	False		False	False		1.95033	2.51104	1.99036	2.95029	2.47032
CLN1	YMR199W	Cytonuclear		40.2859	43.2352	45.0629	54.6068	False	False		False	False		False	False		False	False		1.22486	1.36746	2.98402	2.62354	2.80378
CLN2	YPL256C	Cytonuclear		78.4794	85.646	53.0732	61.9933	False	False		False	False		False	False		False	False		2.42216	1.51923	3.27546	2.56077	2.91811
CLN3	YAL040C	Exception		40.5684	23.3704	14.1097	17.6535	False	False		False	False		False	False		False	False		0.802926	0.410499	4.73644	5.44383	5.09013
CLP1	YOR250C	Cytonuclear		21.7006	22.6576	17.9944	17.8712	False	False		False	False		False	False		False	False		0.964126	0.733184	3.16045	2.90106	3.03075
CLU1	YMR012W	Cytonuclear		1990.41	2039.07	3172.76	3181.1	False	False		False	False		False	False		False	False		10.4374	15.4812	1.94369	1.90971	1.9267
CMC1	YKL137W	Cytonuclear		2.28677	3.40564	11.9764	12.2745	False	False		False	False		False	False		True	111		1.96429	7.94196	0.0628256	0.268928	0.165877
CMC2	YBL059C-A	Cytonuclear		2.22103	3.31981	8.91704	8.4822	False	False		False	False		False	False		False	False		1.92273	5.94545	0.3475	0.166172	0.256836
CMC4	YMR194C-B	Cytonuclear		0.29208	0.272129	0.609928	0.789171	False	False		False	False		False	False		False	False		0.527027	0.993243	0.352833
CMD1	YBR109C	Cytonuclear		64.5252	76.3161	97.8942	95.1022	False	False		False	False		False	False		False	False		28.2568	34.2095	0.279286	0.37972	0.329503
CMG1	YLR271W	Cytonuclear		1.24255	1.8323	2.32735	2.49851	False	False		False	False		False	False		False	False		0.163636	0.274545		3.91338e-16
CMK1	YFR014C	Cytonuclear		16.4396	14.3881	20.9363	21.3406	False	False		False	False		False	False		False	False		0.710291	0.852349	1.75032	1.68195	1.71614
CMK2	YOL016C	Cytonuclear		26.1217	31.7314	45.3373	53.1572	False	False		False	False		False	False		False	False		1.24219	1.94531	3.00103	1.65655	2.32879
CMP2	YML057W	Cytonuclear		70.8172	71.3778	144.182	140.661	False	False		False	False		False	False		False	False		1.69669	3.09339	2.21803	2.03307	2.12555
CMR1	YDL156W			20.4029	18.1476	17.1305	19.2458	False	False		False	False		False	False		False	False		0.606119	0.537285	3.96606	2.74006	3.35306
CMR2	YOR093C	Exception	228	149.628	120.855	98.9746	109.852	False	False		False	False		False	False		False	False		0.442996	0.32262	2.98402	3.95913	3.47158
CMR3	YPR013C			3.04647	2.64234			False	False		False	False								0.231132	0.0959119	1.29504	1.63673	1.46588
CMS1	YLR003C	Cytonuclear		24.2202	31.3864	39.5185	43.7759	False	False		False	False		False	False		False	False		2.77397	3.90411	0.281444	0.416087	0.348766
CNA1	YLR433C	Cytonuclear		50.6843	57.9415	61.7853	64.8953	False	False		False	False		False	False		False	False		1.56679	1.6083	2.495	1.99755	2.24628
CNB1	YKL190W	Cytonuclear		24.295	20.4398	26.4285	24.8354	False	False		False	False		False	False		False	False		6.1392	6.59943	0.293171
CNE1	YAL058W	SSTMD	1	14.1533	11.7087	13.4608	14.1922	False	False		True	87.3	90	False	False		False	False		0.704771	0.49006	2.98402	3.77102	3.37752
CNL1	YDR357C	Cytonuclear		2.17659	1.68934	3.4356	3.72462	False	False		False	False		False	False		False	False		1.0813	1.89024	0.743726	0.148636	0.446181
CNM67	YNL225C	Cytonuclear		17.3045	21.3017	34.1676	36.7132	False	False		False	False		False	False		False	False		0.487973	0.841065	2.18012	2.13139	2.15575
CNN1	YFR046C	Cytonuclear		3.39861	3.63996	5.07492	5.21283	False	False		False	False		False	False		False	False		0.237569	0.308011	0.437465	0.718772	0.578119
CNS1	YBR155W	Cytonuclear		39.9231	52.5536	42.6164	47.488	False	False		False	False		False	False		False	False		2.61788	2.40933	1.79296	1.29186	1.54241
COA1	YIL157C	mito	74	9.1441	10.7041	28.1082	27.8136	False	False		False	False		False	False		False	False		2.20202	5.83586	15.3548	15.3002	15.3275
COA2	YPL189C-A	Exception		0.77115	0.938367	2.50855	2.2671	False	False		False	False		False	False		False	False		1.5	3.94928	0	0.390595	0.195298
COA3	YJL062W-A	mito	27	3.27409	4.95595	14.5854	13.9512	False	False		False	False		False	False		False	False		5.19186	14.75	0.124456	0.441981	0.283218
COA4	YLR218C	Cytonuclear		1.23724	1.57565	3.59057	3.53517	False	False		False	False		False	False		False	False		0.57947	1.36424	1.70326	1.41841
COA6	YMR244C-A			1.84021	2.41919	8.74203	8.421	False	False		False	False		False	False		False	False		1.7381	6.34286	0.281444	0.512083	0.396764
COB	Q0105	mito	28	120.248	3.66644			True	94.4	50	True	81.5	92							5.24482	0.0725389	2.18012	3.94733	3.06372
COF1	YLL050C	Cytonuclear		174.751	183.626	295.712	291.841	True	110.6		True	81.3	15	False	False		False	False	2	73.0833	108.09	0.602421	0.486732	0.544576
COG1	YGL223C	Cytonuclear		24.7259	23.6578	29.5088	32.0567	False	False		False	False		False	False		False	False		1.19976	1.3756	1.79296	3.41818	2.60557
COG2	YGR120C	Cytonuclear		7.70619	7.92469	11.7427	12.2318	False	False		False	False		False	False		False	False		0.918251	1.34221	0.208339	0.787664	0.498002
COG3	YER157W	Cytonuclear		64.2661	61.4431	129.575	132.919	False	False		False	False		False	False		False	False		0.82606	1.57855	25.0907	18.5547	21.8227
COG4	YPR105C	Cytonuclear		70.6704	71.1715	78.7374	82.935	False	False		False	False		False	False		False	False		0.787703	0.850928	1.6096	1.6575	1.63355
COG5	YNL051W	Cytonuclear		18.547	19.2855	30.2312	29.3478	False	False		False	False		False	False		False	False		1	1.44431	2.21538	2.30403	2.2597
COG6	YNL041C	Cytonuclear		76.5447	78.455	117.445	122.728	False	False		False	False		False	False		False	False		0.942262	1.36786	1.14996	0.855376	1.00267
COG7	YGL005C	Cytonuclear		9.90496	10.4468	14.0703	14.3985	False	False		False	False		False	False		False	False		1.09286	1.48214	1.291	1.52721	1.40911
COG8	YML071C	Cytonuclear		46.0844	47.0881	79.5089	86.1833	False	False		False	False		False	False		False	False		1.0699	1.84704	0.661837	1.41348	1.03766
COM2	YER130C	Cytonuclear		16.3482	17.9429	52.3339	61.6565	False	False		False	False		False	False		False	False		0.771396	2.30968	3.98412	1.74616	2.86514
COP1	YDL145C	Exception		1584.97	1369.47	1796.21	1930.83	False	False		False	False		False	False		False	False		8.71963	10.3823	3.13673	2.97512	3.05593
COQ1	YBR003W	mito		20.9824	21.3579	40.0757	46.5675	False	False		True	185.6		False	False		False	False		0.932489	1.66245	2.4423	1.46631	1.95431
COQ10	YOL008W	Exception		5.55764	6.53463	4.39349	4.65773	False	False		False	False		False	False		False	False		1.09615	0.819712	0.661837	0.780297	0.721067
COQ11	YLR290C			6.43757	7.36933	10.8397	9.91127	False	False		False	False		False	False		False	False		0.697842	1.08453	2.04822	2.21747	2.13285
COQ2	YNR041C	mito	92	18.8571	17.3707	25.8837	26.9522	True	216.1	52	False	False		False	False		False	False		1.24799	1.64343	5.50246	3.28212	4.39229
COQ3	YOL096C	mito		7.08687	10.3651	9.34354	10.147	False	False		False	False		False	False		False	False		0.765176	0.801917	3.98412	1.9613	2.97271
COQ4	YDR204W	mito		15.9072	14.8954	24.0133	21.8365	False	False		False	False		False	False		False	False		1.19494	1.66667	4.6009	2.48471	3.54281
COQ5	YML110C	mito		61.5648	59.4261	173.668	168.277	False	False		False	False		False	False		False	False		5.35552	14.4886	1.81543	1.7749	1.79516
COQ6	YGR255C	mito		29.9536	22.021	63.6381	70.8075	False	False		False	False		False	False		False	False		0.972917	2.35417	3.40559	2.52794	2.96677
COQ8	YGL119W	mito		20.4586	18.9738	26.0129	25.8638	True	240.7	74	True	28.8	27	False	False	30	False	False	19	0.709163	0.893426	1.69428	1.15352	1.4239
COQ9	YLR201C	mito		11.3134	13.139	21.5566	21.8144	False	False		False	False		False	False		False	False		1.53065	2.51533	1.26509	0.79998	1.03253
COR1	YBL045C	mito		82.7692	87.6009	147.577	138.731	False	False		False	False		False	False		False	False		3.45087	5.48253	0.789917	1.68375	1.23683
COS1	YNL336W	TMD	43	6.6232	6.62045	21.8495	21.5791	False	False		True	109.6	85	False	False		False	False		0.695026	1.17147	20.9829	81.2423	51.1126
COS10	YNR075W	TMD	37	5.78153	3.23166	10.0328	11.779	False	False		True	106.4	95	False	False		False	False		0.364	0.653333	5.26479	9.02543	7.14511
COS111	YBR203W	Cytonuclear																		0.0659459	0.067027	13.9505	3.83538
COS12	YGL263W	TMD	71																	0.0590551	0.0577428	4.07246e-16	3.91338e-16
COS2	YBR302C	TMD	73			5.70568	5.16491							False	False		False	False		0.239474	0.301316	15.7023	55.9195
COS3	YML132W	TMD	73	10.5091	10.6039	43.1844	44.9738	True	118.4	50	True	117.1	75	False	False		False	False		1.125	2.43553	7.66467	26.2703
COS4	YFL062W	Exception	43	5.42602	7.7759	16.758	18.5167	True	173.4	67	True	110.9	95	False	False		False	False		0.635526	0.965789	82.1754	195.157	138.666
COS5	YJR161C	TMD	43	9.92134	14.8297	32.1234	32.1889	True	175.7	88	True	117.6	95	False	False	21	False	False	17	0.917969	1.66276	61.3557	57.0533
COS6	YGR295C	TMD	43	41.1304	35.2776	95.6898	103.475	True	131.1	87	True	112.2	97	False	False		False	False		3.08115	5.52618	54.599	108.57	81.5844
COS7	YDL248W	TMD	43	14.885	12.202	34.5602	36.8646	True	190.1	91	True	108.2	94	False	False	43	False	False	40	0.984375	1.92057	51.5507	138.958	95.2544
COS8	YHL048W	TMD	43	16.3933	12.3006	36.5595	34.3566	True	115.9	80	True	116.3	92	False	False	6	False	False	28	1.22382	2.04188	52.8254	108.255	80.5402
COS9	YKL219W	Exception	75	8.97614	8.7	17.8339	17.1465	True	167.7	72	True	150.6	97	False	False	3	False	False	32	0.658088	0.863971	1.99036	6.20087	4.09561
COT1	YOR316C	Exception	10	27.7951	32.7658	20.3094	24.408	True	133.7	83	True	94.6	89	False	False	31	False	False	35	2.13636	0.998864	3.13363	2.5409	2.83727
COX1	Q0045	mito	15	244.118	9.12054			True	162.2	40	False	False								5.8757	0.0560748	11.929	3.98687	7.95794
COX10	YPL172C	mito	141	10.0848	8.58396	22.0193	25.8293	False	False		False	False		False	False		False	False		0.412527	0.900648	0.765911	3.40211	2.08401
COX11	YPL132W	mito	85	6.18309	5.82716	9.06665	9.51028	False	False		False	False		False	False		False	False		0.627907	0.833887	2.18012	1.90243	2.04127
COX12	YLR038C	Cytonuclear		3.16955	6.08565	7.76946	7.68172	False	False		False	False		False	False		False	False		5.92857	8.53571	0	0.219536	0.109768
COX13	YGL191W	mito	44	9.19911	15.7187	22.1653	21.5773	False	False		False	False		False	False		False	False		6.57308	10.2962	1.28538	0.906002	1.09569
COX14	YML129C	mito	17	2.87836	3.38988	22.4014	21.5294	False	False		False	False		False	False		False	False		5.37324	35.8803	0.196277	0.32188	0.259079
COX15	YER141W	mito	86	39.1149	37.9779	166.925	158.768	True	264.3	58	True	274.1	62	False	False	5	True	359.5	26	1.61396	5.63758	2.51378	3.55011	3.03195
COX16	YJL003W	Exception	33	1.70748	2.81672	8.48338	7.59603	False	False		False	False		False	False		False	False		1.29832	4.58403	0.491755	0.689595	0.590675
COX17	YLL009C	Cytonuclear		1.43122	3.17024	12.5552	12.6779	False	False		False	False		False	False		False	False		4.24286	20.2857	0.298072	0.274308	0.28619
COX18	YGR062C	mito	164	3.41779	2.58823	4.81326	5.17982	False	False		False	False		False	False		False	False		0.266562	0.399054	4.12006	2.74006	3.43006
COX19	YLL018C-A	Cytonuclear		3.06668	1.4764	1.78414	2.29213	False	False		False	False		False	False		False	False		1.75758	1.72727	2.20024	1.69228	1.94626
COX2	Q0250	mito	31	40.7372	2.44042			True	107.9	47	False	False								4.46032	0.031746	2.18012	1.44961	1.81486
COX20	YDR231C	mito	91	5.16403	5.47467	9.20469	8.93917	False	False		False	False		False	False		False	False		1.12379	1.75971	2.20447	1.39498	1.79973
COX23	YHR116W	Cytonuclear		1.98201	2.35927	8.94602	9.7351	False	False		False	False		False	False		False	False		0.875	3.30921	0.0392238	0.647329	0.343277
COX26	YDR119W-A	mito	28	0.0634319	0.0981227	0.13977	0.0933205	False	False		False	False		False	False		False	False		0.134328	0.253731	0	0.146226	0.0731131
COX3	Q0275	mito	23	52.4532	2.33705			True	155.6	54	True	106.1	82							4.66667	0.0166667	2.98402	2.28068	2.63235
COX4	YGL187C	mito		9.21028	10.8939	17.3555	15.0576	False	False		False	False		False	False		False	False		3.51923	5.28205	0.613422	0.439023	0.526222
COX5A	YNL052W	mito	89	14.0512	16.2515	28.1641	26.2223	False	False		False	False		False	False		False	False		5.62338	9.28571	0.0398654	0.319674	0.17977
COX5B	YIL111W	mito	86	2.67541	2.85303	4.60501	4.20908	False	False		False	False		False	False		False	False		1.0596	1.66225	0	0.372986	0.186493
COX6	YHR051W	mito		10.6686	14.2267	24.7443	23.7054	False	False		False	False		False	False		False	False		4.81208	8.48658	0.406473	0.50176	0.454117
COX7	YMR256C	mito	30	1.49636	3.09361	8.54963	7.86067	False	False		False	False		False	False		False	False		5.5082	16.6148	0.103423	0.22733	0.165376
COX8	YLR395C	mito	52	3.18834	5.59985	8.08984	7.05673	False	False		False	False		False	False		False	False		6.06329	10.0253	0.0975227	0.195285	0.146404
COX9	YDL067C	mito	9	3.2002	4.50624	7.4017	7.00889	False	False		False	False		False	False		False	False		9.75	15.3833	0.0953453	0.294599	0.194972
COY1	YKL179C	TMD	615	69.3357	88.4834	126.65	136.088	False	False		False	False		False	False		False	False		1.44191	2.35074	2.66269	2.69173	2.67721
CPA1	YOR303W	Cytonuclear		52.1544	47.7899	18.4069	25.9807	False	False		False	False		False	False		False	False		2.57767	1.11044	2.80334	2.04749	2.42541
CPA2	YJR109C	Cytonuclear		668.369	729.617	758.805	908.944	False	False		False	False		False	False		False	False		4.83825	5.31278	4.81206	3.97053	4.3913
CPD1	YGR247W	Cytonuclear		6.26265	6.35742	7.80012	6.75845	False	False		False	False		False	False		False	False		0.929167	1.01667	1.75032	1.15352	1.45192
CPR1	YDR155C	Cytonuclear		656.866	630.144	972.484	964.35	True	49	7	True	42.1	9	True	0.3	8	True	59.3	0	216.172	286.742	0.977762	0.957077	0.967419
CPR2	YHR057C	SS	1	11.2664	9.39865	38.2884	36.6885	True	124.9	53	True	105.6	67	False	False	17	True	83.2	13	2.63107	7.6966	4.55945	5.00361	4.78153
CPR3	YML078W	mito		53.6753	62.723	158.715	149.145	False	False		False	False		False	False		False	False		15.5	36.847	0.313624	0.407422	0.360523
CPR4	YCR069W	SSTMD	1	22.1476	26.2772	50.1547	43.0663	True	147.5	52	True	119.6	82	True	135.5	47	True	100.7	53	2.88871	4.60658	1.4409	1.022	1.23145
CPR5	YDR304C	SS	1	49.4644	67.1866	116.199	123.198	True	124.1	71	True	125.5	82	True	226	9	True	65.3	12	12.6704	19.9093	1.80023	2.23725	2.01874
CPR6	YLR216C	Cytonuclear		245.443	338.232	614.157	666.187	True	41.3	32	False	False		False	False		False	False		17.9099	36.3763	1.19318	1.02121	1.1072
CPR7	YJR032W	Cytonuclear		36.9371	44.6961	53.7207	54.8064	False	False		False	False		False	False		False	False		2.22208	2.75761	1.04019	0.987043	1.01361
CPR8	YNR028W			10.9041	12.496	13.4258	15.8093	True	109.7	63	True	106.9	69	True	153.7	47	True	149.6	55	1.35761	1.43204	8.8512	22.1811	15.5162
CPS1	YJL172W	TMD	20	156.763	163.28	185.534	269.633	True	97.4	87	True	126.7	85	True	292.2	37	True	96.4	38	6.72617	6.66984	14.2319	38.2701	26.251
CPT1	YNL130C	TMD	41	43.8485	43.7658	109.595	114.332	True	111.5	79	True	116.5	94	False	False	0	False	False	6	3.70812	5.7868	3.08711	3.1575	3.1223
CRC1	YOR100C	Exception	33																	0.0320122	0.115854	4.07246e-16	2.09496
CRD1	YDL142C	mito	83	5.13538	5.64437	7.40016	9.04917	False	False		False	False		False	False		False	False		0.603873	0.839789	3.08082	2.32508	2.70295
CRF1	YDR223W	Exception																		0.0352564	0.0331197	1.47607	1.41841
CRG1	YHR209W	Cytonuclear		5.29312	5.66799	14.3402	23.4174	False	False		True	87.1	88	True	85.6		True	85.8		0.392123	2.48288	1.37169	0.854327	1.11301
CRH1	YGR189C	SS	1	212.976	219.296	314.081	457.938	True	175.7	75	True	183.4	90	True	198.5	70	True	208.1	76	9.68307	14.9823	1.72326	1.3893	1.55628
CRM1	YGR218W	Cytonuclear		779.593	892.301	878.615	957.891	False	False		False	False		False	False		False	False		6.07512	5.99447	2.44504	1.77158	2.10831
CRN1	YLR429W	Cytonuclear		230.417	263.572	322.035	330.111	False	False		False	False		False	False		False	False		5.14494	6.07669	0.604271	0.558633	0.581452
CRP1	YHR146W	Cytonuclear		143.185	201.67	239.38	239.602	False	False		False	False		False	False		False	False		6.90773	8.78112	0.651426	0.316356	0.483891
CRR1	YLR213C	SS	1			4.94294	5.79139							True	141.8		False	False		0.206856	0.288416	1.86216	2.09496	1.97856
CRS5	YOR031W
CRT10	YOL063C	Cytonuclear		54.2668	41.3895	31.4094	32.8052	False	False		False	False		False	False		False	False		0.466075	0.307411	3.20067	3.40211	3.30139
CRZ1	YNL027W	Cytonuclear		42.7437	48.6049	75.7601	87.5489	False	False		False	False		False	False		False	False		0.850515	1.37408	1.03395	1.25959	1.14677
CSC1	YLR241W	TMD	35	48.2757	44.7831	68.1201	81.1564	True	70.1	79	True	140.1	92	True	614.9	52	True	455	52	1.03129	1.16411	6.41524	3.12628	4.77076
CSE1	YGL238W	Cytonuclear		421.6	345.854	401.397	430.631	False	False		False	False		False	False		False	False		3.436	3.46722	2.206	1.17583	1.69091
CSE2	YNR010W	Cytonuclear		2.71456	3.37843	4.61828	4.52081	False	False		False	False		False	False		False	False		1.15	1.65333	0.00832338	0.094118	0.0512207
CSE4	YKL049C	Cytonuclear		5.31769	8.81989	13.6588	12.8009	False	False		False	False		False	False		False	False		1.18478	2.00652	0	0.422698	0.211349
CSF1	YLR087C	TMD	18	361.551	127.268	174.555	232.174	False	False		False	False		False	False		False	False		0.364819	0.257688	11.0474	81.615
CSG2	YBR036C	SSTMD	1	52.8632	54.3115	108.644	135.327	True	128.9	84	True	126.4	91	True	205.6	38	True	133.5	51	4.07664	7.01703	4.3756	4.80964	4.59262
CSH1	YBR161W	TMD	7	5.9801	5.73065	5.92412	8.26841	True	73.9	64	True	45	84	False	False	30	False	False	71	0.543767	0.437666	4.12006	5.75987	4.93997
CSI1	YMR025W	Cytonuclear		3.35347	2.85102	9.78936	9.34122	False	False		False	False		False	False		False	False		0.298986	0.939189	1.29504	1.93329	1.61416
CSI2	YOL007C			17.3416	24.3522	12.5522	16.6764	True	61.7	68	True	179.2	80	False	False	30	False	False	39	2.09795	1.08187	5.50246	6.32303	5.91274
CSL4	YNL232W	Cytonuclear		27.9569	29.7314	23.1653	22.6996	False	False		False	False		False	False		False	False		2.88396	2.17406	0.337164	1.19242	0.764791
CSM1	YCR086W	Cytonuclear		3.24363	4.84461	12.2251	8.39204	False	False		False	False		False	False		False	False		0.984293	2.30366	0.15217	0.27967	0.21592
CSM2	YIL132C	Cytonuclear		0.917119	1.25199	0.742373		False	False		False	False		False	False					0.235981	0.114486	2.18012	2.3469	2.26351
CSM3	YMR048W	Cytonuclear		7.78982	9.71291	19.6856	19.9994	False	False		False	False		False	False		False	False		0.775157	1.56918	0.0843031	0.680573	0.382438
CSM4	YPL200W	TA	131																	0.0159236	0.022293	4.07246e-16
CSN9	YDR179C	Cytonuclear		1.69373	2.34843	5.06992	5.38277	False	False		False	False		False	False		False	False		0.610429	1.53374	0.15217	0.333926	0.243048
CSR1	YLR380W	Cytonuclear		82.2944	94.6633	91.5543	98.4942	False	False		False	False		False	False		False	False		4.67115	4.45232	2.68659	1.87259	2.27959
CSR2	YPR030W	Cytonuclear																		0.0383244	0.0846702	1.47607	1.41841
CSS2	YFR020W	SS	1	1.44881	1.14225			False	False		True	94.2	91							0.238197	0.0815451	1.86216	5.86304
CSS3	YOL159C	SS	1	2.03295	2.45846	2.05233	2.58549	True	77.5	80	True	62.3	52	False	False	19	False	False	16	0.790698	0.636628	1.80552	2.80555	2.30553
CST26	YBR042C	Exception	13	17.1728	17.4641	24.9337	25.735	True	61.7	72	True	104	85	False	False	21	False	False	2	1.39573	1.3593	82.4976	237.688	160.093
CST6	YIL036W	Cytonuclear		54.1593	45.5831	82.5021	90.6928	False	False		False	False		False	False		False	False		1.21939	2.02126	1.03395	0.535541	0.784745
CST9	YLR394W	Cytonuclear		5.24722				False	False											0.113872	0.0745342	4.07246e-16	5.86304
CTA1	YDR256C	Cytonuclear																		0.0261628	0.0319767	0.765911	3.91338e-16
CTF13	YMR094W	Exception		7.98373	6.33417	11.4832	11.1261	False	False		False	False		False	False		False	False		0.26618	0.387265	3.99129	5.05914	4.52521
CTF18	YMR078C	Cytonuclear		33.7457	32.6814	64.1679	63.7467	False	False		False	False		False	False		False	False		0.527628	0.934636	2.4423	3.23095	2.83663
CTF19	YPL018W	Cytonuclear		14.2109	12.9306	8.76762	9.82962	False	False		False	False		False	False		False	False		0.859459	0.548649	1.70326	1.96821	1.83574
CTF3	YLR381W	Exception		14.7368	11.7142	16.9856	18.0404	False	False		False	False		False	False		False	False		0.211172	0.26158	2.98402	1.6281	2.30606
CTF4	YPR135W	Cytonuclear		91.9451	103.12	101.589	110.742	False	False		False	False		False	False		False	False		0.969828	0.976293	2.20024	1.91362	2.05693
CTF8	YHR191C	Cytonuclear		2.16585	3.25915	2.84889	2.89038	False	False		False	False		False	False		False	False		1.3694	1.36567	0.0843031	0.393172	0.238738
CTH1	YDR151C	Cytonuclear		20.0257	24.1449	42.9648	47.7287	False	False		False	False		False	False		False	False		1.7592	3.37883	0.562818	0.591489	0.577154
CTI6	YPL181W	Cytonuclear		27.3433	30.7359	40.1818	40.7831	False	False		False	False		False	False		False	False		0.991124	1.29487	0.437465	0.58946	0.513463
CTK1	YKL139W	Cytonuclear		23.8165	25.7323	37.431	42.5054	False	False		False	False		False	False		False	False		0.746692	1.13611	2.18012	3.48643	2.83327
CTK2	YJL006C	Cytonuclear		10.0861	12.3011	17.6042	21.587	False	False		False	False		False	False		False	False		0.881173	1.4429	2.85144	2.60745	2.72945
CTK3	YML112W	Cytonuclear		7.32075	11.7087	27.2548	28.8686	False	False		False	False		False	False		False	False		0.934343	2.48822	2.495	1.55387	2.02444
CTL1	YMR180C	Cytonuclear		3.71293	2.75554	7.23624	8.37647	False	False		False	False		False	False		False	False		0.286604	0.641745	1.47607	1.93329
CTM1	YHR109W	Exception		11.5275	11.3995	35.4908	38.4035	False	False		False	False		False	False		False	False		0.278157	0.817406	6.41524	3.27256	4.8439
CTO1	YCR015C			6.17181	7.17981	16.5424	12.329	False	False		False	False		False	False		False	False		0.523585	1.17453	0.962556	1.25959	1.11107
CTP1	YBR291C	mito	16	7.52817	8.92244	4.29223	3.59001	False	False		False	False		False	False		False	False		0.82	0.338333	2.80581	3.23458	3.0202
CTR1	YPR124W	TMD	153	117.056	123.625	479.273	471.913	True	229.4	82	True	237.6	87	False	False		False	False	0	7.5	22.9472	1.1409	1.23288	1.18689
CTR2	YHR175W	TMD	82	11.197	12.5409	19.7136	22.0859	False	False		False	False		False	False		False	False		2.97105	4.56053	2.72292	2.49426	2.60859
CTR3	YLR411W	TMD	42	0.869552	0.891322			False	False		False	False								0.126033	0.11157	1.47607	2.3469
CTR86	YCR054C	Cytonuclear		27.325	33.8837	73.3778	51.9009	False	False		False	False		False	False		False	False		0.796986	1.59397	2.01188	2.5213	2.26659
CTR9	YOL145C	Cytonuclear		256.439	322.507	178.708	182.959	False	False		False	False		False	False		False	False		2.18414	1.2013	2.8747	1.92524	2.39997
CTS1	YLR286C	SS	1	530.417	682.571	249.29	286.84	True	33.4	75	True	107.6	87	True	58.2	30	True	0.3	48	26.5275	8.03197	8.61273	12.2007	10.4067
CTS2	YDR371W	SS	1	14.1038	12.372	25.1969	31.2092	False	False		False	False		False	False		False	False		0.473633	0.880859	27.8306	74.1109	50.9708
CTT1	YGR088W	Cytonuclear																		0.098579	0.112789	4.07246e-16	1.41841
CUB1	YPL260W			80.6315	109.328	226.617	241.752	False	False		False	False		False	False		False	False		2.69293	6.1096	0.322563	0.39227	0.357417
CUE1	YMR264W	TMD	7	9.82732	10.7259	35.0369	35.3595	True	66.1	68	True	85.5	82	False	False	2	True	77.8	19	2.81618	6.85294	77.9541	322.359	200.156
CUE2	YKL090W	Cytonuclear		8.54382	6.64	11.6673	12.716	False	False		False	False		False	False		False	False		0.36036	0.511261	0	0.936709	0.468354
CUE3	YGL110C	Cytonuclear		37.1058	40.3193	42.6049	43.2019	False	False		False	False		False	False		False	False		0.8632	0.8792	2.01188	2.42183	2.21685
CUE4	YML101C	Exception		4.51199	3.37802	8.97121	8.84688	False	False		True	0.3		False	False		False	False		2.63983	5.15678	36.7229	115.191	75.9567
CUE5	YOR042W	Cytonuclear		75.4353	72.5659	52.1581	53.7051	False	False		False	False		False	False		False	False		3.7585	2.57282	0.613422	0.958968	0.786195
CUL3	YGR003W	Cytonuclear		40.3285	41.2716	72.4935	71.6753	False	False		False	False		False	False		False	False		0.616779	1.03423	4.612	2.13139	3.3717
CUP1-1	YHR053C	Cytonuclear		0.252715	0.938285	0.859518	0.856253	False	False		False	False		False	False		False	False		1.68548	1.54839	0.386826	0.112128	0.249477
CUP1-2	YHR055C	Cytonuclear		0.11152	0.444173	0.396067	0.43484	False	False		False	False		False	False		False	False		0.83871	0.669355		0.00799825
CUP2	YGL166W	Cytonuclear		7.20848	4.57859	8.88261	9.69469	False	False		False	False		False	False		False	False		0.940265	1.49115	0.493745	1.25959	0.876668
CUP9	YPL177C	Cytonuclear		21.5195	20.7655	21.6831	23.4739	False	False		False	False		False	False		False	False		1.9772	1.93811	2.50998	1.31613	1.91306
CUR1	YPR158W	Cytonuclear		7.95297	8.07404	14.6049	15.7291	False	False		False	False		False	False		False	False		1.10277	1.94862	0.416933	0.771173	0.594053
CUS1	YMR240C	Cytonuclear		11.1	22.3916	21.6819	23.2794	False	False		True	219.3		False	False		False	False		0.701373	0.914188	54.8174	0.812467	27.8149
CUS2	YNL286W	Cytonuclear		6.5525	5.42693	6.44502	6.41058	False	False		False	False		False	False		False	False		0.606643	0.643357	0.25889	0.993562	0.626226
CUZ1	YNL155W			20.3012	22.6904	49.5277	51.6003	False	False		False	False		False	False		False	False		2.34545	5.25636	0.673643	0.524355	0.598999
CWC15	YDR163W	Cytonuclear		2.83886	4.55448	6.47224	5.60153	False	False		False	False		False	False		False	False		1.01136	1.63352	0.558924	0.300744	0.429834
CWC2	YDL209C	Cytonuclear		6.49406	8.92901	11.6629	11.4494	False	False		False	False		False	False		False	False		0.569118	0.811765	103.215	2.30606	52.7607
CWC21	YDR482C	Cytonuclear		1.99107	2.33639	2.01001	2.04006	False	False		False	False		False	False		False	False		1.10662	0.944853	0.304623	0.122007	0.213315
CWC22	YGR278W	Exception		15.9864	18.307	26.496	27.6717	False	False		False	False		False	False		False	False		0.462803	0.649654	0	1.05223	0.526117
CWC23	YGL128C	Cytonuclear		3.62547	4.78498	5.77454	6.11664	False	False		False	False		False	False		False	False		0.473592	0.630282	0.25889	0.58946	0.424175
CWC24	YLR323C	Cytonuclear		5.48915	5.72083	7.00063	6.6918	False	False		False	False		False	False		False	False		0.692308	0.869231	0.25889	0.231201	0.245046
CWC25	YNL245C	Cytonuclear		2.99191	4.71024	4.38441	5.20367	False	False		False	False		False	False		False	False		0.986111	1.18333	0.0843031
CWC27	YPL064C	Cytonuclear		9.05946	7.42983	10.5095	10.6587	False	False		False	False		False	False		False	False		0.756623	0.94702	2.4423	0.709172	1.57574
CWH41	YGL027C	TMD	11	123.208	136.607	230.499	262.861	True	106.6	78	True	104.2	89	True	386.5	28	True	261.8	32	2.66607	3.1301	4.401	7.46999	5.9355
CWH43	YCR017C	TMD	65	218.245	186.486	314.699	254.244	True	116.5	88	True	104.5	94	False	False		False	False	13	3.21122	2.72537	4.82172	5.05729	4.93951
CWP1	YKL096W	SS	1	33.0568	48.7513	6.59989	7.7351	False	False		False	False		False	False		False	False		6.51875	0.945833	1.18112	1.04093	1.11102
CWP2	YKL096W-A	SS	1	124.02	236.915	236.928	240.957	True	30.2	5	False	False		True	62.2		True	49.9		192.113	205.199	0.352072	0.741788	0.54693
CYB2	YML054C	Exception				5.69811								False	False					0.035473	0.115709	4.07246e-16	1.41841
CYB5	YNL111C	TA	98	11.8205	17.1251	11.4364	12.7089	False	False		False	False		False	False		False	False		8.61157	6.62397	0.285474	0.491583	0.388528
CYC1	YJR048W	Cytonuclear		4.14985	6.27594	4.10621	3.45755	False	False		False	False		False	False		False	False		3.75455	2.54545	0.203582	0.415128	0.309355
CYC2	YOR037W	mito		7.89714	7.57258	7.88581	7.90425	False	False		False	False		False	False		False	False		0.504087	0.502725	2.99982	1.24057
CYC3	YAL039C	mito		9.78465	11.0344	28.1788	31.5814	False	False		False	False		False	False		False	False		1.28148	3.25185	1.59337	1.51105	1.55221
CYC7	YEL039C	Cytonuclear		0.19965	0.290635	0.846227	1.10734	False	False		False	False		False	False		False	False		0.171053	0.609649	0	0.339051	0.169525
CYC8	YBR112C	Cytonuclear		263.316	253.058	260.628	255.348	False	False		False	False		False	False		False	False		2.48501	2.20941	1.15074	1.22313	1.18694
CYK3	YDL117W	Cytonuclear		83.7833	71.8066	51.4384	63.7641	False	False		False	False		False	False		False	False		0.845937	0.597065	3.00103	4.47012	3.73558
CYM1	YDR430C	mito		141.465	127.824	256.429	274.92	False	False		False	False		False	False		False	False		1.19899	2.15808	2.27365	1.31108	1.79236
CYR1	YJL005W	Cytonuclear		338.26	245.21	253.555	307.113	False	False		False	False		False	False		False	False		0.687716	0.604341	4.65133	5.44383	5.04758
CYS3	YAL012W	Cytonuclear		683.552	799.889	927.288	961.195	True	132.5	15	False	False		False	False		False	False		43.1139	46.8165	1.45264	1.3019	1.37727
CYS4	YGR155W	Cytonuclear		1007.72	1104.52	956.861	1021.08	False	False		False	False		False	False		False	False		35.4931	30.1693	1.13396	0.985538	1.05975
CYT1	YOR065W	mito	263	13.6486	15.1478	4.07478	3.92421	False	False		False	False		False	False		False	False		1.31129	0.319355	0.788719	0.91966	0.854189
CYT2	YKL087C	Cytonuclear		7.67441	7.14853	22.3973	23.4045	False	False		False	False		False	False		False	False		1.24	3.55778	0.493745	0.668729	0.581237
DAD1	YDR016C	Cytonuclear		1.93742	2.04618	2.91981	2.55094	False	False		False	False		False	False		False	False		1.76842	2.45263	0.0561651	0.354966	0.205566
DAD2	YKR083C	Cytonuclear		2.04759	3.37965	3.35376	3.23675	False	False		False	False		False	False		False	False		1.3209	1.45896	0.138737	0.270809	0.204773
DAD3	YBR233W-A	Cytonuclear		1.25311	1.92102	2.09863	2.11975	False	False		False	False		False	False		False	False		1.47368	2.00526	0.499287	0.182823	0.341055
DAD4	YDR320C-A	Cytonuclear		1.78946	2.24404	3.60525	3.33684	False	False		False	False		False	False		False	False		3.17123	5.58219	0.041697	0.397435	0.219566
DAK1	YML070W	Cytonuclear		193.874	247.859	472.661	454.672	False	False		False	False		False	False		False	False		5.66923	10.8231	1.74777	1.57577	1.66177
DAK2	YFL053W	Cytonuclear																		0.0244932	0.0287162		3.91338e-16
DAL1	YIR027C	Cytonuclear																		0.0845987	0.107375	10.8031	17.9506
DAL2	YIR029W	Cytonuclear					3.28934										False	False		0.0784884	0.149709	1.47607	7.70795
DAL3	YIR032C	Cytonuclear				0.969832	0.834628							False	False		False	False		0.0867347	0.186224	4.07246e-16	2.88264
DAL4	YIR028W	TMD	145																	0.0204403	0.0416667	4.07246e-16	0.735993
DAL5	YJR152W	TMD	81																	0.0431985	0.0404412	1.47607	1.41841
DAL7	YIR031C	Cytonuclear		5.30643		4.6653		False	False					False	False					0.0882883	0.130631	1.86216	1.41841
DAL80	YKR034W	Cytonuclear																		0.0148148	0.0277778	1.47607	3.91338e-16
DAL81	YIR023W	Exception		77.1029	65.9941	77.4677	89.1123	False	False		False	False		False	False		False	False		0.683831	0.699279	8.62917	5.76791	7.19854
DAL82	YNL314W	Cytonuclear		3.31993	2.66917	5.50404	4.82366	False	False		False	False		False	False		False	False		0.408203	0.630859	2.4423	1.73499	2.08865
DAM1	YGR113W	Cytonuclear		14.331	13.34	20.4655	17.394	False	False		False	False		False	False		False	False		0.975291	1.30233	0.845493	1.05223	0.948864
DAN1	YJR150C	SS	1																	0.0919732	0.100334	4.07246e-16	3.91338e-16
DAN4	YJR151C	SS	1																	0.0830465	0.0925129	4.07246e-16	1.41841
DAP1	YPL170W	Cytonuclear		4.79105	6.14472	3.96391	4.31258	False	False		False	False		False	False		False	False		2.19281	1.36928	1.1419	0.581015	0.861459
DAP2	YHR028C	TMD	30	89.8036	73.6315	91.1273	120.375	True	116.1	82	True	153.6	91	True	494.7	42	True	320.5	58	1.64347	1.4536	1.99036	3.92996	2.96016
DAS1	YJL149W	Cytonuclear		32.5513	37.4605	55.4294	64.6785	False	False		False	False		False	False		False	False		0.710843	1.0369	3.43459	2.6556	3.0451
DAS2	YDR020C	Exception		6.11667	7.53693	8.1951	7.91245	False	False		False	False		False	False		False	False		1.08155	1.24249	3.08082	1.29891	2.18987
DAT1	YML113W	Cytonuclear		11.0578	11.3221	11.5129	14.0005	False	False		False	False		False	False		False	False		1.51406	1.61446	0.491755	0.991044	0.7414
DBF2	YGR092W	Cytonuclear		45.4798	60.5907	59.1691	60.7795	False	False		False	False		False	False		False	False		1.42496	1.46161	1.79296	1.22346	1.50821
DBF20	YPR111W	Cytonuclear		18.2604	19.0539	37.5408	35.3532	False	False		False	False		False	False		False	False		0.499115	0.966372	2.4423	1.93771	2.19001
DBF4	YDR052C	Cytonuclear		42.1791	45.7415	55.0719	60.8163	False	False		False	False		False	False		False	False		0.768085	0.944681	11.8013	1.799	6.80013
DBP1	YPL119C	Cytonuclear		8.55827	7.57929	18.9224	19.1064	False	False		False	False		False	False		False	False		0.187702	0.390777	4.07246e-16	0.718772
DBP10	YDL031W	Cytonuclear		287.128	309.517	317.28	310.915	False	False		False	False		False	False		False	False		2.57831	2.56827	0.729728	1.03476	0.882245
DBP2	YNL112W	Cytonuclear		670.136	600.684	368.197	364.352	True	124.2	12	False	False		False	False		False	False		18.4077	9.91773	1.52587	1.61041	1.56814
DBP3	YGL078C	Cytonuclear		154.934	228.85	158.705	157.03	False	False		False	False		False	False		False	False		6.07252	4.60019	1.88951	2.56257	2.22604
DBP5	YOR046C	Cytonuclear		182.259	230.536	116.706	117.664	False	False		False	False		False	False		False	False		7.47308	3.98758	3.66168	2.85958	3.26063
DBP6	YNR038W	Cytonuclear		89.9852	99.6288	80.8811	83.0721	False	False		False	False		False	False		False	False		2.10159	1.64206	1.19215	1.24136	1.21676
DBP7	YKR024C	Cytonuclear		85.1379	93.8	78.2634	80.965	False	False		False	False		False	False		False	False		1.40108	1.15814	1.03395	1.70411	1.36903
DBP8	YHR169W	Cytonuclear		37.014	45.0972	42.4106	44.8015	False	False		False	False		False	False		False	False		1.92477	1.8588	3.55377	1.75923	2.6565
DBP9	YLR276C	Cytonuclear		125.04	153.397	148.876	151.203	False	False		False	False		False	False		False	False		3.37563	3.33697	1.89501	1.26223	1.57862
DBR1	YKL149C	Cytonuclear		10.428	11.923	15.5322	16.3903	False	False		False	False		False	False		False	False		0.594828	0.791872	2.01188	1.65874	1.83531
DCC1	YCL016C	Cytonuclear		9.49498	9.78674	18.4158	13.1154	False	False		False	False		False	False		False	False		0.573491	0.884514	1.29504	2.5614	1.92822
DCD1	YHR144C	Cytonuclear		15.6809	15.4586	15.4017	17.754	False	False		False	False		False	False		False	False		1.34824	1.34665	1.41614	1.46669	1.44141
DCG1	YIR030C	Cytonuclear		2.66577	2.54799	3.05873	2.67331	False	False		False	False		False	False		False	False		0.32449	0.383673	1.29504	1.46088	1.37796
DCI1	YOR180C	Cytonuclear																		0.0588235	0.0257353		0.735993
DCK1	YLR422W			248.195	181.306	263.087	299.482	False	False		False	False		False	False		False	False		0.503621	0.644077	7.56965	5.6372	6.60343
DCN1	YLR128W	Cytonuclear		4.11821	5.33089	8.15063	7.5071	False	False		False	False		False	False		False	False		0.561111	0.816667	1.29504	0.803393	1.04921
DCP1	YOL149W	Cytonuclear		13.735	20.227	12.307	12.2801	False	False		False	False		False	False		False	False		2.71767	1.78448	2.00912	1.6331	1.82111
DCP2	YNL118C	Cytonuclear		207.188	219.723	315.964	355.122	False	False		False	False		False	False		False	False		1.95881	2.87899	1.50745	1.67085	1.58915
DCR2	YLR361C			17.2969	15.4192	21.2652	25.7158	True	78.5	83	True	87.2	95	False	False	69	False	False	61	0.638169	0.685665	2.85144	10.9777	6.91457
DCS1	YLR270W	Cytonuclear		26.8196	38.0738	63.8896	63.1607	False	False		False	False		False	False		False	False		2.2906	4.15954	2.50931	1.74619	2.12775
DCS2	YOR173W	Cytonuclear				2.02599	2.47859							False	False		False	False		0.100282	0.137006	2.18012	2.86746	2.52379
DCV1	YFR012W	SSTMD	1																	0.0270936	0.0812808	4.07246e-16	0.735993
DCW1	YKL046C	SS	1	57.7998	54.7143	59.6042	80.6357	True	127.3	70	True	121.4	87	True	218.7	58	True	139.6	72	3.50222	3.88	2.93912	2.00196	2.47054
DDC1	YPL194W	Cytonuclear		12.4976	12.7394	17.3812	17.5537	False	False		False	False		False	False		False	False		0.277325	0.385808	3.99129	3.30043	3.64586
DDI1	YER143W	Cytonuclear		30.4842	40.9386	120.822	122.421	False	False		False	False		False	False		False	False		1.7366	5.26457	0.337164	1.60144	0.969303
DDI2	YFL061W	Cytonuclear																		0.00884956	0.050885		1.78942
DDI3	YNL335W	Cytonuclear																		0.0176991	0.0685841	4.07246e-16
DDL1	YOR022C	mito		16.6594	20.376	15.6651	17.4803	False	False		False	False		False	False		False	False		0.332402	0.263966	1.29504	0.924957	1.11
DDP1	YOR163W	Cytonuclear		15.2961	17.1325	7.17878	8.07478	False	False		False	False		False	False		False	False		3.95767	1.72487	0.121828	0.543257	0.332543
DDR2	YOL052C-A	SS	1	0.261823	0.193309	0.313495	0.475665	False	False		False	False		False	False		False	False		0.491935	0.814516	0	2.18483	1.09242
DDR48	YMR173W	Cytonuclear		215.762	295.093	652.569	800.491	False	False		True	218.1	23	False	False		False	False		12.3991	30.5777	0.292863	0.535541	0.414202
DED1	YOR204W	Cytonuclear		1419.99	1266.84	672.376	672.17	False	False		False	False		False	False		False	False		31.6645	14.8207	1.73482	1.86897	1.80189
DED81	YHR019C	Cytonuclear		1011.13	1110.08	734.595	733.051	False	False		False	False		False	False		False	False		29.7324	18.9306	2.4717	2.00905	2.24038
DEF1	YKL054C	Cytonuclear		605.289	953.929	629.658	659.67	False	False		True	378.4	19	False	False		False	False		12.6766	9.46346	0.353711	0.452825	0.403268
DEG1	YFL001W	Cytonuclear		19.3699	24.4973	26.3679	30.9625	False	False		False	False		False	False		False	False		0.997743	1.18284	4.0683	1.59472	2.83151
DEP1	YAL013W	Cytonuclear		21.1982	22.3935	26.5529	23.7229	False	False		False	False		False	False		False	False		1.19828	1.28325	2.01188	1.06883	1.54036
DER1	YBR201W	TMD	5	2.9287	2.87181	7.5523	8.16386	False	False		True	105.1	77	False	False		False	False		0.632075	1.37972	3.01566	5.58063	4.29815
DET1	YDR051C	Cytonuclear		23.6433	25.5348	30.0179	27.4687	False	False		False	False		False	False		False	False		1.83582	2.09701	3.03082	1.95614	2.49348
DFG10	YIL049W	TMD	18	4.24691	4.03209	7.1934	8.49958	True	16.9	78	True	78	91	False	False	54	False	False	23	0.748031	0.962598	18.8565	36.4829	27.6697
DFG16	YOR030W	TMD	2	10.4174	6.30088	7.18373	9.14821	False	False		False	False		False	False		False	False		0.260484	0.207258	2.18012	4.42118	3.30065
DFG5	YMR238W	SS	1	37.379	36.1985	75.2056	92.6682	True	144.5	72	True	117.9	89	True	141.4	68	True	148.8	74	2.29847	4.27015	3.2083	4.16926	3.68878
DFM1	YDR411C	TMD	42	12.4068	17.4405	40.1098	43.4198	True	124.3	80	True	110.9	95	False	False	20	False	False	20	1.60819	2.8231	133.962	208.896	171.429
DFR1	YOR236W	mito		11.6017	11.9871	6.23563	6.29989	False	False		False	False		False	False		False	False		2.32075	1.13915	0.594724	0.847673	0.721199
DGA1	YOR245C	TMD	72	12.12	12.0603	9.96325	11.0914	True	133.5	84	True	157.7	95	False	False	43	False	False	23	0.806683	0.529833	57.5939	60.5842	59.0891
DGK1	YOR311C	TMD	78	20.8383	21.1729	18.5302	19.8172	True	171.2	71	True	172.8	87	False	False	17	False	False	41	2.50859	1.75086	6.45294	12.9848	9.71885
DGR1	YNL130C-A	Cytonuclear																			0.0204082
DGR2	YKL121W	Cytonuclear		19.8946	14.6994	22.3248	22.1196	False	False		False	False		False	False		False	False		0.201641	0.259086	0.765911	1.31811	1.04201
DHH1	YDL160C	Cytonuclear		252.12	337.338	275.53	303.235	False	False		False	False		False	False		False	False		9.83136	8.93195	2.38279	1.98281	2.1828
DHR2	YKL078W	Cytonuclear		62.6916	71.6915	45.155	40.9368	False	False		False	False		False	False		False	False		1.06114	0.638587	5.99401	3.64291	4.81846
DIA1	YMR316W	Cytonuclear		4.57675	3.89857	32.5531	45.6046	False	False		False	False		False	False		False	False		0.305638	2.7092	0.437465	2.39754	1.4175
DIA2	YOR080W	Cytonuclear		16.5173	12.5585	10.9159	14.0351	False	False		False	False		False	False		False	False		0.234652	0.195089	2.99982	2.88264
DIA3	YDL024C	SS	1			3.80757	4.43881							False	False		False	False		0.0586354	0.189765	4.07246e-16	1.78942
DIA4	YHR011W	mito		4.96205	5.08526	12.3082	12.5986	False	False		False	False		False	False		False	False		0.220358	0.53915	0	2.55868	1.27934
DIB1	YPR082C	Cytonuclear		3.01285	3.67192	7.95493	7.70447	False	False		False	False		False	False		False	False		1.38542	3.10069	0.845493	0.829285	0.837389
DIC1	YLR348C	mito	17	90.7547	50.7859	85.0026	73.4336	False	False		False	False		False	False		False	False		6.74749	7.45151	2.7315	2.57883	2.65516
DID2	YKR035W-A	Cytonuclear		10.9025	16.8846	27.5278	27.9368	False	False		False	False		False	False		False	False		2.8561	5.35366	0.174937	0.46124	0.318088
DID4	YKL002W	Cytonuclear		11.1087	13.2277	20.4161	18.3957	False	False		False	False		False	False		False	False		1.86266	2.94206	0.709401	0.235648	0.472524
DIE2	YGR227W	TMD	36	28.9667	30.1888	42.3494	49.3271	True	118.1	88	True	135.4	97	False	False		False	False	35	1.45817	1.30228	33.0236	53.059	43.0413
DIF1	YLR437C	Cytonuclear		5.66073	5.68057	7.76627	8.11886	False	False		False	False		False	False		False	False		2.76866	3.55597	0.240599
DIG1	YPL049C	Cytonuclear		55.7991	52.8067	43.0337	47.0436	False	False		False	False		False	False		False	False		2.3223	1.73289	0.304623	0.540292	0.422457
DIG2	YDR480W	Cytonuclear		9.60631	8.61147	15.725	14.9533	False	False		False	False		False	False		False	False		0.773148	1.22377	0.414092	0.146356	0.280224
DIM1	YPL266W	Cytonuclear		58.5984	69.0866	59.3532	56.1426	False	False		False	False		False	False		False	False		5.27273	4.58934	1.20263	1.38422	1.29343
DIN7	YDR263C	Cytonuclear																		0.087007	0.0591647	4.07246e-16	0.735993
DIP2	YLR129W	Exception		279.535	278.466	221.773	226.435	False	False		False	False		False	False		False	False		2.70604	2.05614	2.37339	2.58165	2.47752
DIP5	YPL265W	TMD	91	235.318	254.539	349.78	433.372	True	208.9	85	True	206.9	93	False	False		False	False	6	8.4064	8.55172	37.8825	51.0938	44.4881
DIS3	YOL021C	Cytonuclear		285.713	303.024	159.412	164.501	False	False		False	False		False	False		False	False		2.56537	1.30289	1.52027	1.78525	1.65276
DIT1	YDR403W	Cytonuclear				5.96438	6.81992							False	False		False	False		0.0456238	0.179702	4.07246e-16	0.735993
DIT2	YDR402C																			0.0193878	0.0112245	4.07246e-16	3.91338e-16
DJP1	YIR004W	Cytonuclear		38.9853	45.3819	65.4404	66.99	False	False		False	False		False	False		False	False		1.96998	2.78291	0.661837	0.651793	0.656815
DLD1	YDL174C	mito		40.6614	34.9993	160.621	151.386	False	False		True	5	64	False	False		False	False		1.09694	3.78486	2.01188	1.70238	1.85713
DLD2	YDL178W	mito		59.7367	64.0539	117.546	119.679	False	False		False	False		False	False		False	False		1.91902	3.41714	2.38788	2.89785	2.64287
DLD3	YEL071W	Cytonuclear		638.927	648.783	2114.86	2556.24	False	False		False	False		False	False		False	False		22.0704	73.1499	2.55309	1.98658	2.26984
DLS1	YJL065C	Cytonuclear		7.86585	5.2887	6.88333	6.61119	False	False		False	False		False	False		False	False		1.97321	1.875	1.20041	0.321515	0.760964
DLT1	YMR126C	TMD	16	2.67154	2.17729	5.184	5.95412	False	False		True	48.6	32	False	False		False	False		0.278426	0.396501	0.765911	5.75987	3.26289
DMA1	YHR115C	Cytonuclear		33.6378	31.2888	41.3367	41.9988	False	False		False	False		False	False		False	False		1.56235	1.93525	0.922884	0.915254	0.919069
DMA2	YNL116W	Cytonuclear		33.1717	32.197	57.757	52.2583	False	False		False	False		False	False		False	False		1.04493	1.65679	0.845493	0.991044	0.918269
DMC1	YER179W	Cytonuclear																		0.0701493	0.0835821	4.07246e-16	3.91338e-16
DML1	YMR211W	Cytonuclear		16.0396	16.495	30.1045	30.3072	False	False		False	False		False	False		False	False		0.607143	1.05672	3.96606	1.83215	2.89911
DNA2	YHR164C	Cytonuclear		79.2155	66.6278	112.945	126.547	False	False		False	False		False	False		False	False		0.28562	0.447144	2.99982	3.19108
DNF1	YER166W	TMD	215	287.788	207.405	336.26	417.29	False	False		False	False		True	0.3		True	422.2		1.28658	1.56139	120.981	348.747	234.864
DNF2	YDR093W	TMD	253	326.127	195.637	212.257	277.142	True	325.5	79	False	False		False	False		False	False		1.26286	0.952263	105.098	380.179	242.638
DNF3	YMR162C	TMD	165	137.419	93.446	247.119	284.503	True	182.7	77	True	107.2	82	False	False	47	True	730.7	50	0.520519	0.899819	8.61171	14.4586	11.5351
DNL4	YOR005C	Cytonuclear		14.8681	14.6793			False	False		False	False								0.138095	0.137566	18.8948	31.8682	25.3815
DNM1	YLL001W	mito		90.6604	107.959	214.026	212.441	False	False		False	False		False	False		False	False		1.4934	3.0066	0.743726	0.950857	0.847292
DOA1	YKL213C	Cytonuclear		94.3679	99.1299	164.816	167.076	False	False		False	False		False	False		False	False		1.61383	2.65503	1.41721	1.63055	1.52388
DOA4	YDR069C	Cytonuclear		38.6908	31.8206	57.1157	61.1707	False	False		False	False		False	False		False	False		0.348975	0.561489	1.86216	1.31811	1.59013
DOC1	YGL240W	Cytonuclear		2.8767	2.524	5.68563	4.97454	False	False		False	False		False	False		False	False		0.366534	0.677291	1.29504	1.90243	1.59873
DOG1	YHR044C	Cytonuclear		2.79678	2.28719	3.57159	4.4	False	False		False	False		False	False		False	False		0.336032	0.508097	1.86216	0.472546	1.16735
DOG2	YHR043C	Cytonuclear		11.7996	13.3113	24.8163	28.7363	False	False		False	False		False	False		False	False		1.69636	3.4332	1.59246	1.08249	1.33748
DOM34	YNL001W	Cytonuclear		42.5123	49.2352	45.6643	48.7817	False	False		False	False		False	False		False	False		2.59432	2.57752	0.974786	0.59239	0.783588
DON1	YDR273W	Cytonuclear																		0.068306	0.068306		0.735993
DOP1	YDR141C	Exception		411.562	445.157	445.625	514.636	False	False		False	False		False	False		False	False		1.31607	1.30047	3.32079	1.43022	2.3755
DOS2	YDR068W	Cytonuclear		15.5891	21.9383	28.2876	28.6316	False	False		False	False		False	False		False	False		1.76367	2.44373	0.788719	0.416087	0.602403
DOT1	YDR440W	Cytonuclear		21.4634	21.0076	24.1069	24.2772	False	False		False	False		False	False		False	False		0.520583	0.567753	0.765911	1.35305	1.05948
DOT5	YIL010W	Cytonuclear		16.019	17.929	27.6525	26.6975	False	False		False	False		False	False		False	False		3.20833	4.81481	1.9555	1.63594	1.79572
DOT6	YER088C	Cytonuclear		94.1733	81.0537	134.271	156.545	False	False		False	False		False	False		False	False		1.75633	2.61177	1.15074	1.36082	1.25578
DPB11	YJL090C	Cytonuclear		18.4347	13.6124	17.9508	17.4536	False	False		False	False		False	False		False	False		0.241176	0.254248	1.47607	5.05914
DPB2	YPR175W	Cytonuclear		45.7665	42.3236	55.7925	67.3584	False	False		False	False		False	False		False	False		0.773188	1.03333	2.18012	1.21567	1.69789
DPB3	YBR278W	Cytonuclear		4.81582	5.98819	5.96232	6.65851	False	False		False	False		False	False		False	False		1.19802	1.23515	1.69428	1.0973	1.39579
DPB4	YDR121W	Cytonuclear		10.4439	14.2207	13.6038	13.0229	False	False		False	False		False	False		False	False		2.81472	2.70558	0.0996636	0.328609	0.214136
DPH1	YIL103W	Cytonuclear		29.0026	37.8859	33.7017	34.4788	False	False		False	False		False	False		False	False		1.61854	1.51056	1.97976	1.42903	1.7044
DPH2	YKL191W	Cytonuclear		139.862	83.9767	67.1018	66.7566	False	False		False	False		False	False		False	False		3.37477	1.97103	2.21803	2.53116	2.3746
DPH5	YLR172C	Cytonuclear		122.897	118.338	104.275	107.411	False	False		False	False		False	False		False	False		11.4037	9.40698	3.11186	2.60993	2.86089
DPH6	YLR143W			54.0667	62.1493	65.897	68.6487	False	False		False	False		False	False		False	False		1.04883	1.11735	3.28949	3.6854	3.48745
DPL1	YDR294C	Exception		65.5245	71.345	94.538	102.968	True	100.4	76	True	128.3	79	False	False	1	False	False	10	2.4678	2.27373	2.1462	3.14734	2.64677
DPM1	YPR183W	TA	239	112.497	142.3	180.062	199.188	False	False		False	False		False	False		False	False		16.3022	20.4963	0.780917	0.809999	0.795458
DPP1	YDR284C	TMD	22	17.2807	16.2196	41.1052	38.2824	True	84.8	90	True	97.5	91	False	False	4	False	False		2.43621	3.78621	85.3263	178.383	131.855
DPS1	YLL018C	Cytonuclear		777.07	983.568	963.121	963.911	False	False		False	False		False	False		False	False		24.9471	24.4418	5.16561	3.61701	4.39131
DRE2	YKR071C	Cytonuclear		60.0978	82.0687	138.386	145.825	False	False		False	False		False	False		False	False		5.06877	9.39971		0.292396
DRN1	YGR093W			27.0105	31.3538	33.2819	32.1866	False	False		False	False		False	False		False	False		0.969488	1.0502	0.765911	1.36146	1.06369
DRS1	YLL008W	Cytonuclear		263.46	313.879	202.766	205.717	False	False		False	False		False	False		False	False		4.38579	2.89509	2.39001	3.21772	2.80387
DRS2	YAL026C	TMD	222	171.296	144.216	171.388	217.638	True	671.4	56	False	False		False	False		False	False		1.14639	1.14122	10.4867	8.82852	9.6576
DSC2	YOL073C	TMD	20	7.13264	6.01168	7.04889	6.42693	True	129.7	67	True	141.3	94	False	False	46	False	False	43	0.733746	0.529412	8.89147	9.64092	9.26619
DSC3	YOR223W	TA	244	7.49276	7.50011	6.60327	5.68177	False	False		False	False		False	False		False	False		0.730375	0.580205	1.14358	0.225256	0.684419
DSD1	YGL196W	Cytonuclear		31.5351	28.5033	33.4936	32.8112	False	False		False	False		False	False		False	False		1.37879	1.44289	3.40559	1.92197	2.66378
DSE1	YER124C	Cytonuclear		203.692	236.256	309.785	310.404	False	False		False	False		False	False		False	False		5.69251	7.47125	5.05215	3.15541	4.10378
DSE2	YHR143W	SS	1	103.032	110.169	67.3754	71.793	True	100.1	57	True	76	80	False	False	0	False	False	18	12.684	5.42025	159.648	438.508	299.078
DSE3	YOR264W	Cytonuclear		35.7963	40.2535	14.054	13.8133	False	False		False	False		False	False		False	False		1.78306	0.596288	1.14358	1.74574	1.44466
DSE4	YNR067C	SS	1	374.19	371.729	201.316	266.132	True	135.8	73	True	152.4	87	True	425.7	68	True	419.4	65	4.19991	2.10599	64.5559	126.933	95.7447
DSF1	YEL070W	Cytonuclear																		0.0457256	0.0139165	4.07246e-16	1.78942
DSF2	YBR007C	Cytonuclear		25.8221	26.2971	38.7365	45.9675	False	False		False	False		False	False		False	False		0.440977	0.634328	0.962556	4.43248	2.69752
DSK2	YMR276W	Cytonuclear		274.116	235.042	639.523	607.335	False	False		False	False		False	False		False	False		15.9773	36.1725	0.376531	0.672852	0.524691
DSL1	YNL258C	Cytonuclear		67.3027	76.3199	91.2311	95.731	False	False		False	False		False	False		False	False		1.05099	1.3053	1.75032	0.991346	1.37083
DSN1	YIR010W	Cytonuclear		24.8528	23.0285	28.6796	26.682	False	False		False	False		False	False		False	False		0.607452	0.672444	1.69428	1.36082	1.52755
DSS1	YMR287C	mito		28.9542	21.7949	75.0629	89.7288	False	False		False	False		False	False		False	False		0.236082	0.728351	0	0.718772	0.359386
DSS4	YPR017C	Cytonuclear		3.06873	4.01923	4.74441	4.14168	False	False		False	False		False	False		False	False		1.44792	1.69792	0	0.887038	0.443519
DST1	YGL043W	Cytonuclear		51.1374	55.8213	70.819	72.6252	False	False		False	False		False	False		False	False		4.65645	5.9871	0.44955	0.338703	0.394127
DTD1	YDL219W	Cytonuclear		8.96015	12.9633	14.0387	14.2496	False	False		False	False		False	False		False	False		4.25828	5.02649	1.01222	1.75059	1.3814
DTR1	YBR180W	TMD	111																	0.0052356	0.0113438		3.91338e-16
DUF1	YOL087C			77.5129	62.5011	60.168	69.8292	False	False		False	False		False	False		False	False		0.484333	0.425246	8.19106	3.73787	5.96447
DUG1	YFR044C	mito		312.696	332.342	700.091	676.143	False	False		False	False		False	False		False	False		11.8641	23.3662	1.75804	2.37179	2.06492
DUG2	YBR281C	Cytonuclear		106.53	117.566	118.929	118.178	False	False		False	False		False	False		False	False		1.24232	1.22753	3.32079	1.95614	2.63847
DUG3	YNL191W	Cytonuclear		17.7603	17.4935	19.9291	20.7851	False	False		False	False		False	False		False	False		1.2081	1.28911	1.70326	1.36146	1.53236
DUN1	YDL101C	Cytonuclear		24.1034	30.5111	39.8757	41.0482	False	False		False	False		False	False		False	False		0.870623	1.2179	0.974786	0.999554	0.98717
DUO1	YGL061C	Cytonuclear		7.71927	9.174	9.70883	10.1685	False	False		False	False		False	False		False	False		1.13508	1.32056	0	0.108318	0.0541589
DUR1,2	YBR208C	Cytonuclear		315.148	273.983	1316.54	1431.25	False	False		False	False		False	False		False	False		0.799292	3.32707	7.66467	6.79031
DUR3	YHL016C	TMD	15			8.60683	11.5286							False	False		False	False		0.0726902	0.173913	15.5262	28.7447
DUS1	YML080W	Cytonuclear		23.2559	29.6481	43.6512	42.6233	False	False		False	False		False	False		False	False		1.32193	1.90448	2.495	1.22346	1.85923
DUS3	YLR401C	Cytonuclear		115.279	110.594	62.011	63.6495	False	False		False	False		False	False		False	False		2.21599	1.12108	1.80552	1.97906	1.89229
DUS4	YLR405W	Cytonuclear		14.7989	13.5873	16.3468	15.7237	False	False		False	False		False	False		False	False		0.872283	0.97962	3.20067	2.28068	2.74068
DUT1	YBR252W	Cytonuclear		19.0816	20.7667	19.0118	17.4472	False	False		False	False		False	False		False	False		7.84797	6.87162	0.270884	0.393669	0.332276
DXO1	YDR370C			9.78654	8.77133	18.3878	19.8432	False	False		False	False		False	False		False	False		0.378104	0.772009	0.765911	0.474458	0.620185
DYN1	YKR054C	Exception		925.095	448.062	565.894	746.127	False	False		False	False		False	False		False	False		0.402272	0.372099	4.12006	2.96048	3.54027
DYN2	YDR424C	Cytonuclear		4.72677	5.68504	7.35049	7.90222	False	False		False	False		False	False		True	88.7		4.95161	7.02688	0.104834	0.298992	0.201913
DYN3	YMR299C	Cytonuclear		3.68517	4.03369	9.77612	9.25011	False	False		False	False		False	False		False	False		0.354633	0.782748	1.47607	0.924957
DYS1	YHR068W	Cytonuclear		326.719	327.648	315.955	310.791	False	False		False	False		False	False		False	False		18.8557	16.2668	2.4546	2.11274	2.28367
EAF1	YDR359C	Cytonuclear		70.8078	44.6082	51.3786	58.8521	False	False		False	False		False	False		False	False		0.517294	0.477111	136.818	7.48205	72.1502
EAF3	YPR023C	Cytonuclear		42.9152	35.9872	38.6408	38.7086	False	False		False	False		False	False		False	False		2.06219	1.98632	0.661837	1.86109	1.26146
EAF5	YEL018W	Cytonuclear		6.72435	8.26232	16.0392	15.2493	False	False		False	False		False	False		False	False		0.848214	1.65893	0.74799	0.185162	0.466576
EAF6	YJR082C	Cytonuclear		1.58831	1.96459	3.10198	3.15415	False	False		False	False		False	False		False	False		1.18421	2.04386	0.594724	0.490229	0.542476
EAF7	YNL136W	Cytonuclear		9.02966	12.6296	19.4821	19.6046	False	False		False	False		False	False		False	False		0.526995	0.89554	1.97976	2.3469	2.16333
EAP1	YKL204W	Cytonuclear		81.1568	109.798	157.885	176.673	False	False		False	False		False	False		False	False		2.05213	3.25197	0.491755	1.04037	0.766063
EAR1	YMR171C	TMD	46	23.1581	16.012	28.2196	34.4698	True	0.3	68	True	124.3	80	True	227.8	13	True	278.2	35	0.749546	0.99637	3.32079	3.2246	3.2727
EBP2	YKL172W	Cytonuclear		121.111	198.96	141.75	148.977	True	104	31	False	False		False	False		False	False		7.64136	6.26986	0.270884	0.384886	0.327885
EBS1	YDR206W	Cytonuclear		95.3685	62.7879	84.6787	93.4889	False	False		False	False		False	False		False	False		0.891525	0.915254	23.5926	1.53026	12.5614
ECI1	YLR284C	Cytonuclear		3.5422	2.1611	7.3558	1.85185	True	15.7	95	False	False		False	False		False	False		0.282918	0.5	1.47607	0.718772
ECL1	YGR146C	Cytonuclear		14.1709	13.4616	17.6287	25.4903	False	False		False	False		False	False		False	False		2.62028	3.625	0.304623	0.565736	0.435179
ECM1	YAL059W	Exception		15.1868	17.6821	13.4075	13.2352	False	False		False	False		False	False		False	False		3.09155	2.34742	1.47607	0.243052
ECM10	YEL030W	Cytonuclear				10.9939	12.2574							False	False		False	False		0.117829	0.239535	0.765911	38.9057	19.8358
ECM11	YDR446W	Cytonuclear																		0.0231023	0.00990099	4.07246e-16	3.91338e-16
ECM12	YHR021W-A	Exception	17																	0.0625	0.0526316	1.47607	2.88264
ECM13	YBL043W	Cytonuclear																		0.00968992	0.0523256
ECM14	YHR132C	SS	1	50.5724	67.9718	62.1086	81.5761	True	88.3	74	True	92.2	89	True	185.4	30	True	0.3	30	4.42691	3.67053	2.62125	4.24501	3.43313
ECM15	YBL001C	Exception		9.96677	14.7274	28.6611	26.5968	False	False		False	False		False	False		False	False		9.57619	20.0619	0.194526	0.415862	0.305194
ECM16	YMR128W	Cytonuclear		354.619	443.203	503.639	492.807	False	False		False	False		False	False		False	False		2.15852	2.49487	0	1.31865	0.659324
ECM18	YDR125C	mito				4.76653	6.52238							False	False		False	False		0.125551	0.23348	4.07246e-16	2.86746
ECM19	YLR390W	mito	35	1.83345	2.25141	5.65822	6.42118	False	False		False	False		False	False		False	False		1.42035	3.73451	0.678506	0.933251	0.805878
ECM2	YBR065C	Cytonuclear		12.1727	11.8197	15.5491	17.1876	False	False		False	False		False	False		False	False		0.784932	0.964384	0.74799	0.823822	0.785906
ECM21	YBL101C	Cytonuclear		107.939	86.1973	179.896	199.524	False	False		False	False		False	False		False	False		0.695438	1.25089	3.99129	4.84751	4.4194
ECM22	YLR228C	Exception		47.3788	37.91	44.3634	43.1261	False	False		False	False		False	False		False	False		0.549693	0.542945	1.69428	2.49751	2.0959
ECM23	YPL021W	Cytonuclear																		0.0159574	0.00531915		0
ECM25	YJL201W	Cytonuclear		58.0303	43.4617	65.8068	69.2171	False	False		False	False		False	False		False	False		1.1775	1.48917	2.59903	3.32563	2.96233
ECM27	YJR106W	TMD	21	17.061	9.18526	23.6445	33.8978	True	129.7	86	True	118.9	92	False	False	49	True	424.1	55	0.318871	0.495179	3.98412	12.9385	8.4613
ECM29	YHL030W	Cytonuclear		771.455	750.611	1048.54	996.2	False	False		False	False		False	False		False	False		1.86784	2.33414	3.32079	2.40443	2.86261
ECM3	YOR092W	Exception	10	23.9896	15.9972	19.8996	26.2111	False	False		True	21.1	65	False	False		False	False		0.689739	0.533388	3.20067	3.31507	3.25787
ECM30	YLR436C	Exception		141.972	96.0508	143.58	159.166	False	False		False	False		False	False		False	False		0.648627	0.78549	12.7823	10.4865	11.6344
ECM31	YBR176W	mito		14.8353	15.3213	20.5766	21.1999	False	False		False	False		False	False		False	False		1.39457	1.70128	1.97976	1.86838	1.92407
ECM32	YER176W	Cytonuclear		169.596	165.993	296.321	319.088	False	False		False	False		False	False		False	False		1.12522	2.01827	1.97976	1.78037	1.88007
ECM33	YBR078W	SS	1	1094.27	1184.22	1094.9	1360.68	True	212.6	77	True	214.5	86	True	238.4	69	True	224.4	73	69.4395	61.6756	3.10031	2.1942	2.64725
ECM34	YHL043W	Exception	51																	0.00584795	0.0146199		1.41841
ECM38	YLR299W	TMD	14	18.4606	18.5663	41.7993	45.9384	False	False		True	176	87	False	False		True	0.3		0.561271	0.909985	2.99982	2.72576
ECM4	YKR076W	Cytonuclear		4.65209	4.86838	17.0657	17.3357	False	False		False	False		False	False		False	False		0.30593	1.05526	1.47607	1.93329
ECM5	YMR176W	Cytonuclear		111.165	68.7566	136.698	141.702	False	False		False	False		False	False		False	False		0.396955	0.615793	2.99982	4.93065
ECM7	YLR443W	TMD	29	9.29916	5.17966	10.112	10.5158	True	80.1	65	True	122	84	False	False	26	False	False	64	0.428731	0.457684	3.08082	4.0069	3.54386
ECM8	YBR076W	Cytonuclear																		0.00985915	0.0450704		0.735993
ECM9	YKR004C	Cytonuclear		6.57916	4.3197	8.50088	8.46042	False	False		False	False		False	False		False	False		0.329365	0.484127	0.25889	2.12884	1.19387
ECO1	YFR027W	Cytonuclear		2.84087	4.35421	5.20859	4.28814	False	False		False	False		False	False		False	False		0.39539	0.505319	1.14358	1.63673	1.39016
ECT1	YGR007W	Cytonuclear		37.5528	30.9067	38.1329	37.6646	False	False		False	False		False	False		False	False		2.74846	2.89352	3.92252	2.48471	3.20361
EDC1	YGL222C	Cytonuclear		5.75826	8.40352	8.06475	7.33556	False	False		False	False		False	False		False	False		1.93182	1.92045	0	0.17516	0.0875802
EDC2	YER035W	Cytonuclear		2.29362	4.2044	11.4368	14.2056	False	False		False	False		False	False		False	False		1.40753	4.7774	0.208339	0.19148	0.199909
EDC3	YEL015W	Cytonuclear		58.3843	76.5657	139.596	140.313	False	False		False	False		False	False		False	False		1.82518	3.76359	1.66099	2.20851	1.93475
EDE1	YBL047C	Cytonuclear		958.965	1004.52	1133.31	1231.24	False	False		False	False		False	False		False	False		4.63893	5.13242	0.58944	0.843421	0.716431
EDS1	YBR033W	Exception																		0.0146739	0.0402174	4.07246e-16	1.41841
EEB1	YPL095C	Cytonuclear		6.52095	5.15442	13.3869	13.633	False	False		False	False		False	False		False	False		0.246171	0.552516	6.66835	2.09496	4.38165
EFB1	YAL003W	Cytonuclear		927.228	1253.93	800.37	780.01	True	157.1	6	True	28.3	3	False	False	1	True	87.5	6	228.572	143.838
EFG1	YGR271C-A	Cytonuclear		12.3967	18.1715	14.2648	16.1957	False	False		False	False		False	False		False	False		2.30983	2.22222	0.889055	0.262476	0.575765
EFM1	YHL039W	Cytonuclear		77.4726	78.2022	74.0315	77.2864	False	False		False	False		False	False		False	False		1.91041	1.69795	0.857311	0.931956	0.894633
EFM2	YBR271W			22.2888	22.0737	16.5268	17.299	False	False		False	False		False	False		False	False		1.05833	0.791667	1.47195	1.43182	1.45188
EFM3	YJR129C			10.7517	8.42437	8.99007	9.43422	False	False		False	False		False	False		False	False		0.75	0.664706	1.37169	2.68396	2.02783
EFM4	YIL064W			21.4543	22.3754	18.7241	16.8123	False	False		False	False		False	False		False	False		2.76744	2.17636	1.2364	1.2724	1.2544
EFM5	YGR001C			44.7418	51.9464	66.3049	66.0381	False	False		False	False		False	False		False	False		6.6988	8.38153	0.978918	1.18168	1.0803
EFM6	YNL024C			2.10851	1.72729	1.24829	1.30345	False	False		False	False		False	False		False	False		0.257085	0.163968	0.60029	1.6281	1.1142
EFR3	YMR212C	Exception		100.523	103.893	174.083	178.559	False	False		False	False		False	False		False	False		1.45849	2.30907	13.3847	14.3759	13.8803
EFT1	YOR133W			16228.1	11991.1	7620.64	7343.4	True	414.3	5	True	407.5	5	False	False		False	False	3	170.133	84.1595	3.16255	2.80718	2.98486
EFT2	YDR385W			5116.42	6169.4	2576.04	2362.16	False	False		True	459.2		False	False		False	False		72.6263	28.121	3.42247	2.15332	2.78789
EGD1	YPL037C	Cytonuclear		183.851	262.016	219.825	225.187	False	False		True	19.3	19	False	False		True	81		78.3766	69.2247		0.44718
EGD2	YHR193C	Cytonuclear		188.848	318.814	222.554	224.149	True	36.9	17	False	False		False	False		False	False		75.54	56.6629
EGH1	YIR007W			28.207	31.2875	42.752	45.4889	False	False		False	False		False	False		False	False		0.435294	0.569935	1.69428	2.74006	2.21717
EGO2	YCR075W-A	Cytonuclear		1.40291	2.06776	5.92142	4.03881	False	False		False	False		False	False		False	False		2.5	6.88816	0.527512	0.322457	0.424984
EGO4	YNR034W-A	Cytonuclear		0.186829		0.163146		False	False					False	False					0.131313	0.166667	0.437465	0.714675	0.57607
EGT2	YNL327W	SS	1	636.792	530.529	309.64	405.828	True	161.3	78	True	174.8	88	True	312.7	69	True	303.8	72	7.28071	3.69194	1.71853	1.05697	1.38775
EHD3	YDR036C	mito		63.157	56.7534	98.6294	99.2452	False	False		False	False		False	False		False	False		2.02794	3.19461	4.6009	8.48761	6.54426
EHT1	YBR177C	Cytonuclear		53.8762	59.1514	174.884	176.654	False	False		False	False		False	False		False	False		2.36726	6.90044	1.72488	1.45502	1.58995
EIS1	YMR031C			96.1606	164.119	387.487	375.751	False	False		False	False		False	False		False	False		1.61611	4.34182	1.41721	0.847666	1.13244
EKI1	YDR147W	Cytonuclear		24.0962	27.6363	51.7737	52.5184	False	False		False	False		False	False		False	False		0.796262	1.43738	1.70326	3.19108	2.44717
ELA1	YNL230C	Cytonuclear		4.18888	2.27807	6.80971	7.74736	False	False		False	False		False	False		False	False		0.202632	0.413158	2.99982	0.735993
ELC1	YPL046C	Cytonuclear		0.690785	1.19892	2.1288	2.07097	False	False		False	False		False	False		False	False		0.84	1.655	0
ELF1	YKL160W	Cytonuclear		17.1788	24.4318	19.2042	18.2855	False	False		False	False		False	False		False	False		8.34247	6.79452	0.209528	0.570417	0.389973
ELG1	YOR144C	Cytonuclear		27.3013	23.1939	12.6628	16.7069	False	False		False	False		False	False		False	False		0.327652	0.197601	2.98402	0.714675	1.84935
ELM1	YKL048C	Cytonuclear		15.0996	13.307	23.1203	24.5283	False	False		False	False		False	False		False	False		0.321373	0.457098	1.47607	2.18483
ELO1	YJL196C	TMD	64	67.1672	55.5327	143.823	122.755	True	125.4	78	True	141.4	91	False	False		False	False	6	7.32154	11.2476	7.53345	8.96785	8.25065
ELP2	YGR200C	Cytonuclear		253.839	229.744	177.983	178.768	False	False		False	False		False	False		False	False		3.30545	2.31749	2.8747	2.33465	2.60468
ELP3	YPL086C	Cytonuclear		112.615	125.366	113.584	120.678	False	False		False	False		False	False		False	False		3.25717	3.07706	5.07842	4.17664	4.62753
ELP4	YPL101W	Exception		44.842	44.5613	52.311	48.0685	False	False		False	False		False	False		False	False		1.7954	2.00219	0.451565	0.565736	0.50865
ELP6	YMR312W	Cytonuclear		18.6071	22.6898	38.2204	38.9852	False	False		False	False		False	False		False	False		2.39781	4.08394	3.13363	4.27748	3.70555
EMC1	YCL045C	SSTMD	1	180.059	184.365	238.649	209.14	True	44.9	78	True	101.1	88	True	176.8	48	True	308.4	57	4.38436	3.91984	2.97183	2.32167	2.64675
EMC10	YDR056C	SS	1	14.044	19.0088	26.6168	26.7821	True	60.9	70	True	95.4	62	False	False	16	True	39.1	4	4.1165	5.54126	2.08884	3.67319	2.88102
EMC2	YJR088C	Cytonuclear		42.4191	53.0892	65.2072	65.211	False	False		False	False		False	False		False	False		4.66894	5.98805	0.952582	0.791116	0.871849
EMC4	YGL231C	TMD	98	23.9952	28.1286	35.1198	35.16	False	False		False	False		False	False		False	False		6.07068	7.90052	0.768413	1.33111	1.04976
EMC6	YLL014W	TMD	24	9.38712	9.48502	16.1179	15.5081	False	False		False	False		False	False		False	False		6.76606	10.5321	3.04841	4.19829	3.62335
EMG1	YLR186W	Cytonuclear		42.0942	47.4807	38.389	39.0757	False	False		False	False		False	False		False	False		6.12648	4.84783	1.17824	0.89537	1.03681
EMI1	YDR512C	Cytonuclear		4.11836	6.88894	8.89824	8.41105	False	False		False	False		False	False		False	False		1.40426	1.9867	0	0.576841	0.288421
EMI2	YDR516C	Cytonuclear		65.4313	64.1717	67.6136	75.5519	False	False		False	False		False	False		False	False		2.15968	2.28942	3.71748	1.84535	2.78142
EMP24	YGL200C	SSTMD	1	50.3225	50.9712	91.061	86.9186	True	75.7	49	True	114.1	56	False	False		False	False	8	12.9828	17.3946	4.22483	3.83231	4.02857
EMP46	YLR080W	SSTMD	1		3.01597	3.00386	4.60152				True	206	71	False	False		False	False		0.167416	0.182022	1.47607	2.3469
EMP47	YFL048C	SSTMD	1	62.1443	74.9323	77.1179	95.5869	True	158.8	72	True	157.8	84	True	0.3	42	True	233.3	47	4.22422	4.28363	2.3124	1.87324	2.09282
EMP65	YER140W	TMD	88	11.4022	11.8639	25.4802	26.3592	True	123.4	65	True	174.4	94	False	False	29	False	False	35	0.417415	0.679533	1.70326	5.86304
EMP70	YLR083C	SSTMD	1	171.707	170.948	140.952	166.106	True	62.8	75	True	109.3	87	True	335.3	38	True	292.2	51	5.34506	3.51422	22.3102	59.648	40.9791
EMW1	YNL313C	Cytonuclear		236.571	270.815	217.662	229.489	False	False		False	False		False	False		False	False		2.6895	2.12818	1.97976	2.08483	2.0323
ENA1	YDR040C	TMD	64	254.71	163.203	240.158	324.328	True	123.1	65	True	157.1	83	False	False	4	True	895.8	3	2.41529	2.16896	17.2762	21.3398	19.308
ENA2	YDR039C	TMD	64																	0.34707	0.242674	2.01188	2.41559	2.21373
ENA5	YDR038C	TMD	64	97.6448	82.3364	86.8671	107.641	True	546	83	True	545.5	91	False	False	50	False	False	52	0.897894	0.717949	5.35941	4.68358	5.0215
ENB1	YOL158C	TMD	141	140.575	134.922	23.2643	38.9551	True	164.8	80	True	185.6	95	False	False	14	False	False	28	4.85255	0.658155	3.2083	3.63774	3.42302
END3	YNL084C	Cytonuclear		43.961	59.1116	74.4247	78.9992	False	False		False	False		False	False		False	False		3.51571	5.04143	0.422044	0.459536	0.44079
ENO1	YGR254W	Cytonuclear		4864.07	4931.77	4268.76	4311.84	True	135.5	6	True	233.7	7	True	189.2		False	False	2	227.664	171.091	0.683286	1.21502	0.949153
ENO2	YHR174W	Cytonuclear		20568.4	21826.7	19751.2	19680.2	True	164.9	6	True	256.3		True	213		True	254		987.092	791.159	0.595192	0.684198	0.639695
ENP1	YBR247C	Cytonuclear		98.9812	122.185	101.982	106.46	False	False		False	False		False	False		False	False		4.07955	3.57541	1.1921	1.02127	1.10668
ENP2	YGR145W	Cytonuclear		163.133	211.794	146.282	149.378	False	False		False	False		False	False		False	False		3.21328	2.40537	2.99016	1.92295	2.45655
ENT1	YDL161W	Cytonuclear		42.0075	54.6462	77.267	74.5696	False	False		False	False		False	False		False	False		2.0978	2.95495	0.678506	0.431357	0.554931
ENT2	YLR206W	Cytonuclear		88.0186	82.3648	115.458	108.224	False	False		False	False		False	False		False	False		1.94544	2.44218	1.18534	0.699698	0.942517
ENT3	YJR125C	Cytonuclear		60.9068	80.9572	100.549	101.493	False	False		False	False		False	False		False	False		3.70416	4.94621	0.257269	0.51293	0.3851
ENT4	YLL038C	Cytonuclear		5.30972	6.03795	7.91498	8.13793	False	False		False	False		False	False		False	False		0.854839	1.11694	0	1.28337	0.641683
ENT5	YDR153C	Cytonuclear		29.0022	52.7501	63.5249	72.3813	False	False		False	False		False	False		False	False		2.18325	3.12257	1.77056	1.03183	1.40119
ENV10	YLR065C	TMD	16	8.20651	10.7113	18.0064	17.5794	True	80.6	43	True	116.8	77	False	False		False	False	12	2.98901	4.26923	91.633	238.507	165.07
ENV11	YGR071C			35.2987	31.0599	36.8534	36.7384	False	False		False	False		False	False		False	False		0.369919	0.425668	0.765911	0.977238	0.871575
ENV7	YPL236C			4.9422	5.63553	13.2152	12.3972	False	False		False	False		False	False		False	False		0.361644	0.813699	1.86216	1.62149	1.74182
ENV9	YOR246C	Exception	27	35.9622	18.0305	8.00313	7.46741	False	False		False	False		False	False		False	False		2.10725	0.625378	3.63823	2.02188	2.83005
EOS1	YNL080C	TMD	137	13.2117	9.10309	12.5916	15.1441	False	False		True	181.6	67	False	False		False	False		0.817439	0.850136	2.4196	3.12295	2.77127
EPL1	YFL024C	Cytonuclear		37.1137	29.4618	36.55	42.2541	False	False		False	False		False	False		False	False		0.402761	0.466387	2.18012	1.63673	1.90842
EPO1	YMR124W	Cytonuclear		62.3156	63.2451	124.733	137.167	False	False		False	False		False	False		False	False		0.62553	1.16314	1.69428	0.771173	1.23273
EPS1	YIL005W	SSTMD	1	48.0744	65.1647	53.3551	61.132	True	346.2	48	True	89.8	88	False	False	36	True	0.3	58	1.58547	1.07835	4.61266	4.74206	4.67736
EPT1	YHR123W	TMD	50	26.426	26.2724	51.9897	53.7759	True	129.8	85	True	124.2	91	False	False		False	False	19	2.1352	2.80357	3.92431	3.80866	3.86649
ERB1	YMR049C	Cytonuclear		344.863	417.038	465.889	474.444	False	False		False	False		False	False		False	False		5.08601	5.75743	1.18107	0.887943	1.03451
ERC1	YHR032W	TMD	173	55.4704	45.847	32.8618	33.6773	True	306.1	77	True	305.1	93	False	False	1	False	False	12	1.68986	0.810137	5.3633	6.00664	5.68497
ERD1	YDR414C	TMD	25	8.89824	7.6045	13.57	14.5057	True	170.8	77	True	93.5	92	False	False	20	False	False		0.752066	0.829201	8.79135	24.5739	16.6826
ERD2	YBL040C	TMD	3	20.9148	24.3284	58.3735	65.0552	True	97	78	True	94.1	84	False	False	6	False	False		5.33636	9.99545	20.6544	15.5877	18.1211
ERF2	YLR246W	TMD	76	2.59032		6.68544	7.08127	False	False					False	False		False	False		0.183333	0.452778	0.765911	3.30043	2.03317
ERG1	YGR175C	TMD	17	544.5	607.729	806.531	758.365	False	False		False	False		False	False		False	False		20.3139	24.9809	2.00793	1.67868	1.8433
ERG10	YPL028W	Cytonuclear		533.564	462.777	284.705	279.079	False	False		False	False		False	False		False	False		26.8471	14.1566	1.78369	1.72548	1.75458
ERG11	YHR007C	TMD	21	450.169	420.647	628.331	686.499	True	98.5	83	True	105.3	90	False	False	6	False	False	5	21.0989	18.4962	49.5976	121.063	85.3301
ERG12	YMR208W	Exception		66.607	84.1952	178.051	176.218	False	False		False	False		False	False		False	False		3.40878	7.15766	3.10099	1.52315	2.31207
ERG13	YML126C	Cytonuclear		612.84	818.671	986.883	990.495	False	False		False	False		False	False		False	False		25.9319	32.1494	2.54071	2.1884	2.36455
ERG2	YMR202W	TMD	3	66.0367	62.654	161.43	164.109	True	91.2	73	True	69.2	90	False	False		False	False	7	16.0067	26.7265	10.5067	21.5738	16.0403
ERG20	YJL167W	mito		230.926	330.631	279.341	268.985	False	False		False	False		False	False		False	False		19.9051	17.1516	1.72735	1.34611	1.53673
ERG24	YNL280C	TMD	14	56.2313	53.2035	67.6488	62.8764	True	116.3	85	True	114.2	92	False	False		False	False	0	3.80866	2.7221	34.8333	115.035	74.9342
ERG25	YGR060W	TMD	56	143.542	188.143	286.324	336.408	True	119.1	87	True	123.5	92	False	False		False	False	0	21.3742	24.5839	1.98991	1.99111	1.99051
ERG26	YGL001C	Cytonuclear		81.0001	79.7128	92.1645	90.9407	False	False		False	False		False	False		False	False		5.52143	6.13429	2.60424	2.23871	2.42147
ERG27	YLR100W	Exception		115.388	107.664	84.3043	87.027	False	False		False	False		False	False		False	False		7.88937	5.6681	0.849994	2.12607	1.48803
ERG28	YER044C	TMD	26	10.7305	10.7433	19.2707	20.1636	True	105.5	50	True	104.6	26	False	False	19	False	False	6	4.54698	7.23154	4.34295	5.5274	4.93517
ERG29	YMR134W	Exception	36	5.06703	7.7576	21.7227	21.028	True	105.8	74	True	128.5	67	False	False	18	False	False	12	1.18697	3.06303	0.60029	1.28337	0.941828
ERG3	YLR056W	TMD	93	234.212	253.792	463.753	499.587	True	160.2	81	True	166.4	93	False	False		False	False	1	21.0478	28.0669	4.27137	3.20153	3.73645
ERG4	YGL012W	TMD	40	201.941	193.812	478.625	497.533	True	136.5	89	True	138.6	95	False	False		False	False	4	11.6234	17.1297	40.9483	64.8078	52.878
ERG5	YMR015C	Exception		87.8048	125.035	126.48	144.443	True	128.8	84	True	134.1	91	False	False		False	False	16	4.8961	3.69388	0.934237	2.05749	1.49586
ERG6	YML008C	Cytonuclear		360.016	476.067	403.99	425.282	True	248.7	8	False	False		False	False		False	False		24.362	22.388	4.04429	3.36688	3.70558
ERG7	YHR072W	Cytonuclear		164.349	103.119	85.8518	86.4392	False	False		False	False		False	False		False	False		2.07104	1.33538	5.20467	4.40171	4.80319
ERG8	YMR220W	Cytonuclear		73.3257	74.9238	115.249	113.199	False	False		False	False		False	False		False	False		3.12611	4.49889	2.50998	1.87952	2.19475
ERG9	YHR190W	TMD	291	209.782	227.23	306.876	305.973	False	False		False	False		False	False		False	False		9.60674	12.2079	1.60476	3.05671	2.33074
ERI1	YPL096C-A	TMD	8	0.72221	0.540895	0.849846	0.978251	False	False		False	False		False	False		False	False		1.14493	1.54348	3.63823	3.31286	3.47554
ERJ5	YFR041C	SSTMD	1	9.37789	14.5266	22.549	25.3186	True	196.4	73	True	193.5	84	False	False	32	False	False	28	1.51689	2.24155	7.17677	33.4103	20.2935
ERO1	YML130C	SS	1	69.4439	84.7752	270.257	432.806	True	203	83	True	192.8	91	True	201.8	83	True	195.2	85	3.02571	11.9557	5.43821	4.891	5.16461
ERP1	YAR002C-A	SSTMD	1	55.5375	62.5195	98.0059	109.147	True	139.6	57	True	143.9	68	True	109.7	28	True	143.7	41	11.775	18.5591	1.06005	1.70493	1.38249
ERP2	YAL007C	SSTMD	1	28.9879	34.1091	68.7801	65.128	True	117.2	57	True	112	63	False	False	9	False	False	2	7.2662	11.6389	8.46882	16.4269	12.4478
ERP3	YDL018C	SSTMD	1	5.92837	7.95908	8.83782	9.76878	True	27	71	True	97.4	59	False	False	25	False	False	16	1.50885	1.56195	6.02245	9.24007	7.63126
ERP4	YOR016C	SSTMD	1	10.6999	10.6893	8.3032	8.50425	True	87.5	59	True	68.9	73	False	False		False	False	20	2.54087	1.58894	3.79099	2.71981	3.2554
ERP5	YHR110W	SSTMD	1	6.6949	7.70739	13.5815	13.8402	False	False		True	118.6	53	False	False		False	False		1.61268	2.51643	1.51757	0.820168	1.16887
ERP6	YGL002W	SSTMD	1	4.99678	5.08296	8.04067	8.86091	False	False		True	103.3	82	False	False		False	False		1.17512	1.46313	2.83656	3.12295	2.97975
ERR1	YOR393W	Cytonuclear																		0.0228311	0.00684932	4.07246e-16	1.41841
ERR2	YPL281C	Cytonuclear																		0.00799087	0.00342466	1.47607	3.91338e-16
ERR3	YMR323W	Cytonuclear																		0.0148402	0.00456621		3.91338e-16
ERS1	YCR075C	TMD	7	5.34671	3.43284	10.199	6.71343	True	130.3	70	True	45.5	76	False	False		False	False	23	0.649425	1.07854	3.99129	8.44794	6.21962
ERT1	YBR239C	Cytonuclear		10.8319	6.85575	10.133	9.79344	False	False		False	False		False	False		False	False		0.271698	0.301887	4.90829	2.09496	3.50162
ERV1	YGR029W	Cytonuclear		16.9814	8.36424	13.6059	12.7251	True	147.1	20	False	False		False	False		False	False		2.33684	3.04211	0	0.644617	0.322309
ERV14	YGL054C	TMD	7	19.1266	29.283	61.5874	65.0788	True	75.1	65	True	80.5	72	False	False		False	False		13.3094	25.4388	4.07077	4.30065	4.18571
ERV15	YBR210W	TMD	8	2.7271	3.33919	7.1469	6.47267	True	111	65	True	79.1	71	False	False	3	False	False	20	1.51748	2.62587	1.66873	2.62892	2.14883
ERV2	YPR037C	TMD	13	6.86158	8.08735	8.80561	8.53153	False	False		False	False		False	False		False	False		1.88579	1.85533	1.291	2.74615	2.01857
ERV25	YML012W	SSTMD	1	52.1287	56.4558	178.332	173.526	True	99	36	True	157.8	44	False	False		False	False	5	12.191	32.1297	2.041	3.49745	2.76923
ERV29	YGR284C	TMD	109	54.0829	73.0456	235.963	250.225	True	171.8	77	True	178.6	76	False	False		False	False	7	6.85531	19.4534	6.26076	7.40873	6.83475
ERV41	YML067C	TMD	24	24.9762	31.9991	47.2894	56.4746	True	97.1	80	True	103.9	89	False	False	9	True	353	39	3.01416	3.55807	60.1305	176.333	118.232
ERV46	YAL042W	TMD	25	106.464	100.914	114.538	118.519	True	196.1	75	True	205.2	84	True	416	18	True	415.7	31	7.11418	5.99399	2.10895	2.91869	2.51382
ESA1	YOR244W	Cytonuclear		15.5771	16.3019	16.4526	16.393	False	False		False	False		False	False		False	False		0.65583	0.671525	1.86216	1.24216	1.55216
ESBP6	YNL125C	TMD	209	15.6143	10.2863	30.7542	33.771	True	375	82	True	318.8	89	False	False	13	False	False	12	0.30638	0.571217	35.3692	59.369	47.3691
ESC1	YMR219W	Cytonuclear		179.583	243.914	535.876	568.513	False	False		False	False	5	False	False		False	False		0.750151	1.66847	0.60029	1.78037	1.19033
ESC2	YDR363W	Cytonuclear		10.2015	8.24543	9.82006	11.7621	False	False		False	False		False	False		False	False		0.374179	0.432166	6.73703	1.31811	4.02757
ESC8	YOL017W	Cytonuclear		18.2102	27.2149	11.444	11.4685	False	False		False	False		False	False		False	False		0.37972	0.179021	2.98402	2.7415	2.86276
ESF1	YDR365C	Cytonuclear		122.667	138.318	147.879	140.66	False	False		False	False		False	False		False	False		2.83863	2.96979	0.802521	0.795312	0.798917
ESF2	YNR054C	Cytonuclear		25.4993	32.4172	25.0079	24.6847	False	False		False	False		False	False		False	False		2.48738	2.00946	0.473801	0.440391	0.457096
ESL1	YIL151C			58.0302	30.2405	46.039	53.8746	False	False		False	False		False	False		False	False		0.346291	0.348079	1.29504	3.81114	2.55309
ESL2	YKR096W			89.5633	76.7358	107.237	122.877	False	False		False	False		False	False		False	False		0.520485	0.659281	5.51049	5.69596	5.60323
ESP1	YGR098C	Cytonuclear		130.551	95.8933	110.435	113.881	False	False		False	False		False	False		False	False		0.376763	0.350092	2.99982	4.55143
ESS1	YJR017C	Cytonuclear		18.313	16.321	23.7454	22.4554	False	False		False	False		False	False		False	False		5.21637	6.36257	0.638773	0.566959	0.602866
EST1	YLR233C	Cytonuclear				8.00696								False	False					0.1	0.135714	0.765911	2.86746	1.81669
EST2	YLR318W	Cytonuclear																		0.079096	0.0779661	2.98402	2.86746	2.92574
EST3	YIL009C-A	Cytonuclear		3.65122	3.48108	3.89474	3.57355	False	False		False	False		False	False		False	False		0.868132	0.840659	1.86216	0.248937	1.05555
ETP1	YHL010C	Cytonuclear		10.9425	13.4446	13.1675	13.8456	False	False		False	False		False	False		False	False		0.270478	0.338737	1.86216	2.86746	2.36481
ETR1	YBR026C	mito		45.4826	56.4705	68.0899	68.6667	False	False		False	False		False	False		False	False		2.91207	3.7664	1.38097	1.11455	1.24776
ETT1	YOR051C	Cytonuclear		81.497	115.985	40.368	43.3839	False	False		False	False		False	False		False	False		5.046	1.95642	0.273145	0.618292	0.445718
EUG1	YDR518W	SS	1	42.5094	45.5108	31.3483	44.8036	True	150.9	78	True	172.6	86	False	False	6	False	False	29	2.12838	1.16506	4.77856	11.6024	8.19046
EXG1	YLR300W	SS	1	234.824	280.312	100.577	142.829	True	155.9	76	True	164.3	89	True	189.6	72	True	182.9	74	15.5624	6.14143	2.23304	1.58978	1.91141
EXG2	YDR261C	SS	1	36.9211	34.9079	40.7449	52.8284	True	161.1	71	True	158	85	True	175.6	54	True	172.1	58	1.47425	1.49201	1.80552	2.61311	2.20932
EXO1	YOR033C	Cytonuclear		21.8987	19.022	11.8882	12.8082	False	False		False	False		False	False		False	False		0.358464	0.221906	4.73644	5.29524	5.01584
EXO5	YBR163W	mito		15.2907	8.2931	13.2964	13.823	False	False		False	False		False	False		False	False		0.327645	0.354096	2.18012	3.03699	2.60855
EXO70	YJL085W	Cytonuclear		25.5932	32.6806	42.506	44.9885	False	False		False	False		False	False		False	False		0.645032	0.863782	0.974786	0.680573	0.827679
EXO84	YBR102C	Cytonuclear		53.2238	58.8217	74.5205	74.8634	False	False		False	False		False	False		False	False		0.854111	1.06565	1.14358	1.21567	1.17963
FAA1	YOR317W	Cytonuclear		210.836	240.505	150.364	147.584	False	False		False	False		False	False		False	False		4.02425	2.40585	2.85762	2.77233	2.81498
FAA2	YER015W	Cytonuclear				18.1815	17.0985							False	False		False	False		0.110738	0.273826	5.82988	2.86746	4.34867
FAA3	YIL009W	Cytonuclear		118.715	92.8645	18.6789	20.6967	False	False		False	False		False	False		False	False		1.86835	0.340288	3.08082	3.55086	3.31584
FAA4	YMR246W	Cytonuclear		621.078	784.093	1108.59	1119.78	False	False		False	False		False	False		False	False		12.7978	18.3122	2.89191	2.12361	2.50776
FAB1	YFR019W	Cytonuclear		298.74	191.213	245.287	302.771	False	False		False	False		False	False		False	False		0.453708	0.469724	4.12006	2.11429	3.11718
FAD1	YDL045C	Cytonuclear		7.26494	8.2232	16.9004	17.252	False	False		True	158.9	62	False	False		False	False		0.825733	1.40717	3.01566	2.33215	2.67391
FAF1	YIL019W	Cytonuclear		18.6178	28.827	16.0988	15.4406	False	False		False	False		False	False		False	False		1.71614	1.0562		0.337062
FAL1	YDR021W	Cytonuclear		13.7369	18.0046	17.5209	17.8253	False	False		False	False		False	False		False	False		0.86	0.935	1.37169	0.647329	1.00951
FAP1	YNL023C	Cytonuclear		81.8142	62.6719	79.4847	83.8897	False	False		False	False		False	False		False	False		0.660973	0.703416	13.2768	10.1005	11.6886
FAP7	YDL166C	Cytonuclear		19.1051	20.6204	20.0659	19.3347	False	False		False	False		False	False		False	False		4.25758	4.2096	1.85274	1.03867	1.44571
FAR1	YJL157C	Cytonuclear		130.976	151.946	18.2257	20.4556	False	False		False	False		False	False		False	False		1.85499	0.220818	3.28949	3.04429	3.16689
FAR10	YLR238W	TA	455	9.73362	11.0438	16.1141	14.4789	False	False		False	False		False	False		False	False		0.362213	0.566806	0.437465	1.65874	1.0481
FAR11	YNL127W	Cytonuclear		62.6954	53.0227	68.4027	72.6443	False	False		False	False		False	False		False	False		0.541405	0.6326	3.08082	2.49751	2.78916
FAR3	YMR052W	Cytonuclear		1.29456	2.32295	7.58413	8.85239	False	False		False	False		False	False		False	False		0.380488	1.57805	0	0	0
FAR7	YFR008W	Cytonuclear		2.66882	3.29047	4.22513	4.85891	False	False		False	False		False	False		False	False		0.536036	0.704955	0.493745	0.122007	0.307876
FAR8	YMR029C	Cytonuclear		42.8345	42.3482	90.0017	92.2305	False	False		False	False		False	False		False	False		1.29866	2.66508	0.857311	1.05638	0.956846
FAS1	YKL182W	Cytonuclear		14669.6	12857.6	7072.86	7055.98	False	False		False	False		False	False		False	False		28.2127	13.3704	2.25623	1.99935	2.12779
FAS2	YPL231W	Cytonuclear		10736.7	9452.04	5031.34	4999.27	False	False		False	False		False	False		False	False		24.933	11.37	2.41231	2.34816	2.38024
FAT1	YBR041W	TMD	6	58.3667	47.184	84.066	94.6954	True	332.7	73	True	83	92	False	False	25	False	False	7	1.64851	1.66343	2.27365	4.01288	3.14326
FAT3	YKL187C																			0.0492676	0.0319574	2.99982	2.88264
FAU1	YER183C	Cytonuclear		12.1307	9.78009	23.092	21.0379	False	False		False	False		False	False		False	False		2.04245	3.93868	0.352833	0.735426	0.544129
FBA1	YKL060C	Cytonuclear		12271.3	11472.9	8541.3	8222.69	True	181.7	4	True	53.2	4	False	False	1	True	232.7	4	802.274	499.406	2.06905	1.7494	1.90923
FBP1	YLR377C	Cytonuclear																		0.861032	0.00859599	1.47607
FBP26	YJL155C	Cytonuclear		11.4992	13.5946	23.8586	23.8045	False	False		False	False		False	False		False	False		0.554084	0.937086	5.82988	1.54673	3.68831
FCF1	YDR339C	Cytonuclear		18.2502	17.4302	20.5333	21.9894	False	False		False	False		False	False		False	False		3.92368	4.78684	0.406473	0.614046	0.510259
FCF2	YLR051C	Cytonuclear		12.1082	17.6254	18.4922	18.1141	False	False		False	False		False	False		False	False		2.6789	3.04128	0.152305	0.404091	0.278198
FCP1	YMR277W	Cytonuclear		77.7565	69.4609	93.7524	98.0301	False	False		False	False		False	False		False	False		1.17531	1.49181	3.25337	2.45204	2.85271
FCY1	YPR062W	Cytonuclear		66.6519	47.2302	59.0007	58.2702	False	False		False	False		False	False		False	False		18.6321	19.1101	0.572602	0.567331	0.569967
FCY2	YER056C	TMD	99	196.825	193.966	383.431	412.099	True	169.8	87	True	176.5	94	False	False		False	False	21	8.42322	11.0534	8.61017	10.238	9.4241
FCY21	YER060W	TMD	91	14.4632	9.38845	14.3943	15.6841	True	167.5	78	True	198.9	92	False	False	20	False	False	24	0.5	0.433837	4.54489	4.46964
FCY22	YER060W-A	TMD	96	26.9905	17.2281	31.5069	32.6054	True	208.5	72	True	327.6	23	False	False		False	False		1.04896	0.885122	2.46274	2.97222	2.71748
FDC1	YDR539W	Cytonuclear		51.076	45.6721	70.1011	75.9184	False	False		False	False		False	False		False	False		1.61508	2.31845	1.52027	1.66617	1.59322
FDH1	YOR388C	Cytonuclear																		0.0265252	0.0106101	4.07246e-16	3.91338e-16
FDH2	YPL275W
FDO1	YMR144W			9.00237	12.1307	20.1882	17.1355	False	False		False	False		False	False		False	False		0.811953	1.24198	0.437465	0.292724	0.365095
FEN2	YCR028C	TMD	28	22.5097	19.8507	60.4612	43.3135	True	133.1	73	True	127.5	92	False	False	15	False	False	17	1.01657	1.68129	31.3156	104.162	67.739
FES1	YBR101C	Cytonuclear		42.0742	61.4752	129.852	135.654	False	False		False	False		False	False		False	False		5.31443	12.512	0.128721	0.357372	0.243047
FET3	YMR058W	SSTMD	1	699.902	738.129	367.482	571.899	True	151.3	79	True	154.2	91	True	249.7	37	True	157.6	46	24.9349	11.5039	4.35749	3.46351	3.9105
FET4	YMR319C	TMD	98	43.9954	52.7793	73.5156	76.4562	True	194.8	83	True	183.8	94	False	False	6	False	False	27	1.97468	2.09765	3.63865	2.94814	3.29339
FET5	YFL041W	SSTMD	1	63.1229	56.3555	68.4361	99.5367	True	118.3	83	True	113.4	89	True	179.1	78	True	155.3	76	2.18379	2.50883	1.86216	1.39836	1.63026
FEX1	YOR390W	TMD	12	7.74906	5.29947	6.2607	6.21347	True	110.9	62	True	170.2		False	False	50	False	False	64	0.513298	0.37766	3.54041	4.42118	3.98079
FEX2	YPL279C	TMD	12	5.23348	2.95793	3.29118	3.44167	True	72.5	70	True	161	88	False	False		False	False	25	0.351064	0.191489	1.47607	1.93329
FHL1	YPR104C	Cytonuclear		72.6551	58.7081	79.9603	84.9794	False	False		False	False		False	False		False	False		0.646745	0.741729	1.37169	1.58661	1.47915
FHN1	YGR131W	TMD	8	0.456679				False	False											0.111429	0.114286	70.8455	247.461
FIG1	YBR040W	Exception	17																	0.0351171	0.0217391	4.07246e-16	3.91338e-16
FIG2	YCR089W	SS	1	84.5423				False	False											0.244099	0.140683	1.47607	11.8926
FIG4	YNL325C	Cytonuclear		31.6173	33.5382	46.4545	50.2618	False	False		False	False		False	False		False	False		0.346023	0.50625	2.01188	3.82849	2.92018
FIN1	YDR130C	Cytonuclear		5.78943	6.88033	11.0263	9.25698	False	False		False	False		False	False		False	False		0.631849	0.972603	0.00832338	0.433077	0.2207
FIP1	YJR093C	Cytonuclear		12.6223	19.0824	22.486	23.4805	False	False		False	False		False	False		False	False		1.27287	1.70732	0.937946	0.803393	0.87067
FIR1	YER032W	Cytonuclear		49.6462	47.2024	91.0674	94.8416	False	False		False	False		False	False		False	False		0.561574	1.00057	2.27365	4.19405	3.23385
FIS1	YIL065C	mito	132	4.82734	5.89864	6.52757	6.39172	False	False		False	False		False	False		False	False		1.88782	2.09936	0.281444	0.238517	0.259981
FIT1	YDR534C	SS	1	17.7289	16.2164	4.46466	21.9793	True	222.1	60	True	236.5	76	True	255	86	True	261.9	55	0.73913	0.457467	1.6874	3.12628	2.40684
FIT2	YOR382W	SS	1	104.289	70.0644	15.6762	36.95	True	71.3		False	False		False	False		False	False		31.5974	8.15909	1.93489	1.15026	1.54258
FIT3	YOR383C	SS	1	109.95	124.758	17.5522	50.1868	False	False		False	False		False	False		False	False		25.3195	5.7878	2.22107	1.85175	2.03641
FKH1	YIL131C	Cytonuclear		44.1973	41.3984	41.8699	37.6484	False	False		False	False		False	False		False	False		1.54845	1.37732	2.495	3.48643	2.99072
FKH2	YNL068C	Cytonuclear		57.2349	56.193	48.1504	54.5866	False	False		False	False		False	False		False	False		0.671495	0.570104	0.962556	1.1881	1.07533
FKS1	YLR342W	TMD	455	4299.7	3607.8	6187.23	7419.96	False	False		True	572.5	94	False	False		False	False		14.0663	15.6899	20.7501	19.1421	19.9461
FKS3	YMR306W	Exception	337																	0.0383539	0.0487122	7.56965	51.3604
FLC1	YPL221W	SSTMD	1	70.8037	49.363	59.8795	83.4105	True	150.3	76	True	140.1	96	True	398.2	52	True	248.5	62	1.27834	1.18766	3.01566	3.709	3.36233
FLC2	YAL053W	SSTMD	1	98.0461	76.0248	68.6667	107.479	True	144	82	True	140.9	93	True	110.1	83	True	87.9	79	1.92156	1.66008	2.9015	4.29945	3.60048
FLC3	YGL139W	SSTMD	1	75.1287	62.3351	94.6531	112.493	True	108.5	78	True	127.5	92	True	392.5	40	True	452.8	56	1.49564	1.63574	23.2688	47.2923	35.2806
FLO1	YAR050W	SS	1																	0.0442133	0.0377113	1.86216	2.86746	2.36481
FLO10	YKR102W	SS	1																	0.0504274	0.0508547	1.47607	2.88264
FLO5	YHR211W	SS	1																	0.307156	0.0771375	4.07246e-16	3.91338e-16
FLO8	YER109C
FLO9	YAL063C	SS	1																	0.0332577	0.0287226	2.99982	1.41841
FLP1	R0010W
FLR1	YBR008C	Exception	104	5.07619				False	False											0.0819672	0.0783242	1.47607	4.36736
FLX1	YIL134W	Exception	13	4.33284	3.35607	6.63485	6.939	False	False		False	False		False	False		False	False		0.347756	0.580128	2.4423	5.60216	4.02223
FMC1	YIL098C	mito		2.61861	3.32197	7.96845	7.97122	False	False		False	False		False	False		False	False		1.08654	2.61538	0.138737	0.41873	0.278734
FMN1	YDR236C	SS	1	6.20602	5.46374	10.9417	11.235	False	False		False	False		False	False		False	False		1.18721	1.94292	1.80552	3.52883	2.66718
FMO1	YHR176W	Exception		3.34791		7.04555	7.60596	False	False					False	False		False	False		0.123557	0.311778	4.07246e-16	2.86746
FMP10	YER182W	mito	29	4.81474	5.8154	27.7548	25.9593	False	False		False	False		False	False		False	False		0.785714	3.7	7.74267	8.81823	8.28045
FMP16	YDR070C	mito			0.110977	0.289542	0.277773				False	False		False	False		False	False		0.106383	0.239362	0
FMP23	YBR047W	mito		1.30428	2.23536	4.38164	5.54593	False	False		False	False		False	False		False	False		0.522727	1.30398	0.15217	0.332062	0.242116
FMP25	YLR077W	Exception	83	24.2804	20.7523	41.263	38.316	False	False		False	False		False	False		False	False		0.601884	0.967466	1.37169	1.96821	1.66995
FMP27	YLR454W	Exception		386.944	212.388	344.641	504.206	False	False		False	False		False	False		False	False		0.595664	0.649106	31.942	58.2681	45.1051
FMP30	YPL103C	Exception	54	11.7713	12.1126	24.4771	26.6946	False	False		False	False		False	False		False	False		0.487207	0.904051	0.765911	2.54038	1.65315
FMP32	YFL046W	mito	184	6.52362	7.81741	13.6715	13.3905	False	False		False	False		False	False		False	False		1.48558	2.62019	0	0.501187	0.250593
FMP33	YJL161W	mito	34			1.30329	1.46114							False	False		False	False		0.0966851	0.353591	0	0.924957	0.462478
FMP40	YPL222W	mito		13.624	12.4256	29.9805	29.912	False	False		False	False		False	False		False	False		0.246734	0.542816	154.861	4.0069
FMP41	YNL168C	mito		24.8268	31.7945	36.8338	38.5982	False	False		False	False		False	False		False	False		3.67692	4.48462	1.47495	0.906327	1.19064
FMP42	YMR221C	TMD	12	41.7499	36.3508	88.147	90.0815	True	142.9	80	True	133.1	93	False	False	24	False	False	14	2.07723	2.96535	10.4438	10.7113	10.5776
FMP45	YDL222C	TMD	6	1.71229				False	False											0.0967742	0.13871	1.47607	2.88264
FMP46	YKR049C	mito		2.64896	2.20777	4.23659	4.62702	False	False		False	False		False	False		False	False		1.11194	1.9291	0.0392238	0.854327	0.446775
FMP48	YGR052W	Exception																		0.127027	0.105405	4.07246e-16	1.6281
FMP49	YER038W-A																			0.023622	0.0433071	0.765911
FMP52	YER004W	Exception		37.3	37.5693	212.781	212.58	False	False		False	False		False	False		False	False		5.99784	31.4116	3.13699	1.18158	2.15928
FMS1	YMR020W	Exception		15.0815	14.9223	36.5695	38.4557	False	False		False	False		False	False		False	False		0.513752	1.19843	8.72694	1.44856
FMT1	YBL013W	mito		3.456	3.67862		3.25391	False	False		False	False					False	False		0.215174	0.156716	0.765911	1.41841
FOB1	YDR110W	Cytonuclear		32.2057	31.8767	39.6097	41.217	False	False		False	False		False	False		False	False		0.88448	1.03792	2.98402	1.54758	2.2658
FOL1	YNL256W	mito		100.845	106.92	93.5621	90.1263	False	False		False	False		False	False		False	False		1.30303	1.1	2.04822	3.87195	2.96009
FOL2	YGR267C	Cytonuclear		30.8218	35.3129	33.9058	33.1017	False	False		False	False		False	False		False	False		4.85246	4.6209	2.11756	2.15586	2.13671
FOL3	YMR113W	Cytonuclear		19.2898	20.7591	39.5284	41.3954	False	False		False	False		False	False		False	False		0.941589	1.77921	1.69428	2.92084	2.30756
FOX2	YKR009C	Cytonuclear				19.4583	18.5264							False	False		False	False		0.0843507	0.198113	4.07246e-16	1.78942
FPK1	YNR047W	Cytonuclear		74.8435	61.9432	91.7575	107.025	False	False		False	False		False	False		False	False		0.778523	1.04642	2.18012	3.46172	2.82092
FPR1	YNL135C	Cytonuclear		97.6924	92.3336	162.111	158.27	False	False		True	0.8		False	False		False	False		60.5478	96.5957	0.243335	0.371547	0.307441
FPR2	YDR519W	SS	1	11.0376	13.2142	33.0553	33.6204	False	False		False	False		False	False		False	False		5.92279	14.3051	2.04209	1.82066	1.93137
FPR3	YML074C	Cytonuclear		329.347	453.748	499.349	528.021	False	False		False	False		False	False		False	False		20.1517	24.3422	1.87503	1.24584	1.56043
FPR4	YLR449W	Cytonuclear		230.333	291.922	116.7	124.741	False	False		False	False		False	False		False	False		14.6247	6.22901	1.35486	1.22134	1.2881
FPS1	YLL043W	TMD	255	77.8179	68.397	138.37	137.945	True	394.8	72	True	407.1	85	False	False	7	False	False	3	1.70672	2.50597	3.6952	6.93647	5.31584
FRA1	YLL029W	Cytonuclear		164.457	147.687	274.756	283.358	False	False		False	False		False	False		False	False		2.39467	4.096	3.09538	3.67511	3.38525
FRE1	YLR214W	SSTMD	1	257.705	244.77	315.148	389.595	True	155.6	83	True	144.5	93	True	556.4	41	True	379.7	44	7.38574	7.2329	36.8731	50.4025	43.6378
FRE2	YKL220C	SSTMD	1																	0.0730337	0.0308989	1.47607	2.88264
FRE3	YOR381W	SSTMD	1																	0.0969101	0.0245787	1.47607	4.36736
FRE4	YNR060W	SSTMD	1	20.9829	28.0685			True	104.8	84	True	141.4	96			94				0.670139	0.0402778	7.10939	19.6574	13.3834
FRE5	YOR384W	SSTMD	1																	0.140288	0.0381295	6.10137	6.40787
FRE6	YLL051C	SSTMD	1	38.8983	28.7459	41.0293	57.9147	True	28	68	True	135.9	92	False	False	36	True	391.5	43	0.86676	0.894811	3.96606	2.89787	3.43196
FRE7	YOL152W	TMD	46	8.51901	7.57826	92.3422	92.4365	True	310.1	78	True	39.9	90	False	False	18	False	False	37	0.247987	1.97746	24.972	20.6693	22.8206
FRE8	YLR047C	TMD	36	17.8562	11.5277	12.2339	18.9531	True	77.2	76	True	137.4	88	False	False	23	False	False	42	0.42722	0.280932	8.89147	7.27397	8.08272
FRK1	YPL141C	Cytonuclear		73.4082	51.8514	42.4031	48.3208	False	False		False	False		False	False		False	False		0.70612	0.502887	3.98412	5.94574	4.96493
FRM2	YCL026C-A	Cytonuclear				1.43907	1.17519							False	False		False	False		0.0335052	0.28866		0.735993
FRQ1	YDR373W	Cytonuclear		14.8362	15.7251	29.0808	28.5713	False	False		False	False		False	False		False	False		3.36649	6.17539	0.252932	0.42476	0.338846
FRS1	YLR060W	Cytonuclear		671.499	756.62	598.669	624.35	False	False		False	False		False	False		False	False		17.4975	13.5176	1.81584	1.19357	1.50471
FRS2	YFL022C	Cytonuclear		440.425	523.007	366.955	378.081	False	False		False	False		False	False		False	False		16.5694	11.63	1.99809	1.6108	1.80445
FRT1	YOR324C	TA	575	23.3526	13.1983	10.3067	11.1518	False	False		False	False		False	False		False	False		0.471808	0.242952	0	2.55868	1.27934
FRT2	YAL028W	TA	505																	0.0926276	0.134216	0.765911	1.41841
FSF1	YOR271C	mito	98	149.951	124.551	55.1139	55.2126	False	False		False	False		False	False		False	False		11.122	4.26677	1.1072	1.1853	1.14625
FSH1	YHR049W	Cytonuclear		40.2394	45.7253	42.5686	54.936	True	31.1	54	False	False		False	False		False	False		6.33197	6.31352	1.82403	1.14827	1.48615
FSH2	YMR222C	Cytonuclear		12.8309	12.4853	23.2957	21.6508	False	False		False	False		False	False		False	False		2.10045	3.52232	0.322563	1.05809	0.690327
FSH3	YOR280C	Cytonuclear		11.2536	15.9515	8.19301	7.96241	False	False		False	False		False	False		False	False		1.59551	0.91573	0.152305	0.62598	0.389143
FTH1	YBR207W	TMD	12	36.2719	26.8917	57.4818	79.0674	True	99.5	69	True	231.7	88	True	0.3	35	True	0.3	43	1.97639	2.97425	2.37824	2.4262	2.40222
FTR1	YER145C	TMD	8	120.792	131.807	163.4	177.308	True	100.1	70	True	100.2	82	False	False	2	False	False	14	10.2494	8.59383	4.65548	3.74992	4.2027
FUB1	YCR076C			7.91825	6.87612	17.2956	12.6794	False	False		False	False		False	False		False	False		0.976096	2.07371	0.60029	0.717274	0.658782
FUI1	YBL042C	TMD	163	79.5097	77.2048	117.225	135.948	True	248.1	81	True	259.4	92	False	False	4	False	False	18	2.30938	2.45391	6.66393	8.48375	7.57384
FUM1	YPL262W	mito		222.676	223.367	270.974	283.194	False	False		False	False		False	False		False	False		8.24949	9.31391	1.80435	2.42862	2.11648
FUN12	YAL035W	Cytonuclear		1638.98	1856.47	1784.18	1720.26	False	False		False	False		False	False		False	False		14.8001	13.8659	1.86798	1.34549	1.60674
FUN14	YAL008W	mito	39	6.88682	8.0614	12.7567	11.9081	False	False		False	False		False	False		False	False		1.64824	2.55276	2.21538	1.46631	1.84084
FUN19	YAL034C	Cytonuclear		4.11199		4.8209	6.11806	False	False					False	False		False	False		0.163043	0.286232	2.99982	8.87176
FUN26	YAL022C	Exception	76	34.1814	35.1993	59.2615	56.9193	True	150.2	79	True	172.6	93	False	False		False	False	31	1.62452	1.75386	9.54471	13.6848	11.6147
FUN30	YAL019W	Cytonuclear		222.886	214.398	197.198	198.321	False	False		False	False		False	False		False	False		1.48807	1.27871	2.20024	1.48034	1.84029
FUR1	YHR128W	Cytonuclear		91.2058	113.876	47.9249	44.7614	True	25.3	29	False	False		False	False		False	False		19.053	7.82719	2.36564	2.12	2.24282
FUR4	YBR021W	TMD	143	17.5463	14.2953	26.4113	29.8341	True	217.9	78	True	194	90	False	False	26	False	False		0.488959	0.562303	7.52221	4.43185	5.97703
FUS1	YCL027W	TMD	72	9.2989	12.3239			True	169.2	70	True	153	79			53			60	0.499025	0.122807	1.29504	3.30043	2.29773
FUS2	YMR232W	Cytonuclear																		0.0376106	0.0870206	4.07246e-16	3.91338e-16
FUS3	YBL016W	Cytonuclear		27.8554	29.7692	12.0242	12.5668	False	False		False	False		False	False		False	False		2.0452	0.813559	3.03082	2.44914	2.73998
FYV1	YDR024W			1.21376				False	False											0.179012	0.268519	0	0	0
FYV10	YIL097W	Cytonuclear		8.41973	8.68842	15.8595	17.0907	False	False		False	False		False	False		False	False		0.283366	0.49323	4.12006	1.63673	2.8784
FYV12	YOR183W	TA	109																	0.0538462	0.0461538		3.91338e-16
FYV4	YHR059W	mito		2.6725	3.43399	9.38591	9.9628	False	False		False	False		False	False		False	False		1.54198	4.38931	0.00832338	0.27967	0.143997
FYV5	YCL058C	Exception	26	1.478				True	63.3											0.245098	0.153595
FYV6	YNL133C	Cytonuclear		1.51311	2.32596	3.39673	3.43017	False	False		False	False		False	False		False	False		0.537356	0.873563	0.0843031	0.433926	0.259115
FYV7	YLR068W	Cytonuclear		3.59001	7.15567	5.40237	5.38263	False	False		False	False		False	False		False	False		2.08882	1.9375	0.360444	0.229871	0.295157
FYV8	YGR196C	Cytonuclear		45.5068	54.1783	78.9794	78.9028	False	False		False	False		False	False		False	False		0.673594	0.989609	733.97	1.31108	367.64
FZF1	YGL254W	Cytonuclear		7.06486	6.52871	12.1745	12.7595	False	False		False	False		False	False		False	False		0.648333	1.13333	0.437465	0	0.218733
FZO1	YBR179C	mito	706	56.3835	57.1399	129.163	137.968	False	False		False	False		False	False		False	False		0.665888	1.46495	2.59903	2.30606	2.45255
GAA1	YLR088W	TMD	20	48.7481	51.7034	50.9518	62.7355	True	314	65	True	85.5	92	True	312.8	35	True	0.3	52	1.88049	1.49675	2.55172	1.62866	2.09019
GAB1	YLR459W	TMD	136	23.603	24.1938	25.2232	27.0232	True	116.6	87	True	122.8	91	False	False	24	False	False	15	1.99494	1.32532	2.31981	4.07255	3.19618
GAC1	YOR178C	Exception																		0.0207809	0.0081864	4.07246e-16	1.41841
GAD1	YMR250W	Cytonuclear		18.3044	15.1617	18.9383	20.2899	False	False		False	False		False	False		False	False		0.416382	0.465017	3.03082	2.96048	2.99565
GAL1	YBR020W	Cytonuclear																		0.0727788	0.0557656	4.07246e-16	1.41841
GAL10	YBR019C	Cytonuclear																		0.0242857	0.0528571	4.07246e-16	1.6281
GAL11	YOL051W	Cytonuclear		167.608	157.934	150.068	161.091	False	False		False	False		False	False		False	False		1.2061	1.0647		0.564133
GAL2	YLR081W	TMD	71																	0.0973913	0.0486957	1.47607	3.02557
GAL3	YDR009W	Cytonuclear																		0.0700576	0.128599	1.47607	1.78942
GAL4	YPL248C	Cytonuclear																		0.047619	0.0736961	0.765911	2.86746	1.81669
GAL7	YBR018C	Cytonuclear																		0.0217984	0.0231608	4.07246e-16	3.91338e-16
GAL80	YML051W	Cytonuclear		16.878	9.20233	18.0256	19.6471	False	False		False	False		False	False		False	False		0.723624	0.917431	4.90829	10.6229	7.7656
GAL83	YER027C	Cytonuclear		57.3738	63.5901	120.59	120.856	False	False		False	False		False	False		False	False		3.03589	5.64593	0.304623	0.436566	0.370595
GAP1	YKR039W	TMD	96	10.9757	8.91497	148.653	168.716	True	300.5	76	True	57.3	86	False	False	15	False	False	4	0.318408	3.48673	16.8847	26.9297	21.9072
GAR1	YHR089C	Cytonuclear		68.2693	99.323	65.7825	68.0608	False	False		False	False		False	False		False	False		17.3568	12.7937	0.519428	0.59016	0.554794
GAS1	YMR307W	SS	1	1249.87	1216.54	1491.53	1964.82	True	195.1	81	True	194.7	90	True	212.3	77	True	219	79	48.4375	57.5205	1.9671	2.67904	2.32307
GAS2	YLR343W	SS	1																	0.0404676	0.0791367	4.07246e-16
GAS3	YMR215W	SS	1	130.044	146.199	205.53	231.111	True	213.9	76	True	226.3	86	True	237.8	73	True	229.2	78	5.85429	7.96952	2.03682	3.01357	2.5252
GAS4	YOL132W	SS	1																	0.0211864	0.0222458	4.07246e-16	3.91338e-16
GAS5	YOL030W	SS	1	181.354	163.572	120.748	150.715	True	176.6	80	True	183.4	90	True	192.8	75	True	194	80	8.54742	5.82577	2.86838	3.11836	2.99337
GAT1	YFL021W	Exception		26.5748	20.2868	31.365	35.5033	False	False		False	False		False	False		False	False		0.762231	1.08317	2.01188	3.19108	2.60148
GAT2	YMR136W	Cytonuclear		11.9213	14.3318	12.7427	16.174	False	False		False	False		False	False		False	False		0.34492	0.355615	2.18012	1.46088	1.8205
GAT3	YLR013W	Cytonuclear																		0.0176056	0.00704225
GAT4	YIR013C	Cytonuclear																		0.0163934	0.0163934	4.07246e-16
GBP2	YCL011C	Cytonuclear		153.958	101.65	138.421	97.2312	False	False		False	False		False	False		False	False		5.68341	5.46846	0.675457	1.39533	1.03539
GCD1	YOR260W	Cytonuclear		170.049	174.662	94.8908	94.1999	False	False		False	False		False	False		False	False		4.43955	2.28411	3.06177	2.20074	2.63125
GCD10	YNL062C	Cytonuclear		78.1174	89.3692	62.3437	65.5188	False	False		False	False		False	False		False	False		3.13152	2.21712	1.14142	0.82479	0.983103
GCD11	YER025W	Cytonuclear		583.798	670.372	852.056	821.678	False	False		False	False		False	False		False	False		19.6667	23.8769	2.24509	1.40299	1.82404
GCD14	YJL125C	Cytonuclear		26.752	36.4946	33.7103	34.7002	False	False		False	False		False	False		False	False		1.86589	1.88151	3.63865	2.87378	3.25621
GCD2	YGR083C	Cytonuclear		190.029	189.27	161.348	163.611	False	False		False	False		False	False		False	False		3.81212	3.03681	2.43247	1.8247	2.12859
GCD6	YDR211W	Cytonuclear		245.184	263.936	256.357	276.608	False	False		False	False		False	False		False	False		4.277	4.19355	4.45527	3.76842	4.11185
GCD7	YLR291C	Cytonuclear		82.0159	84.6379	72.174	71.3783	False	False		False	False		False	False		False	False		4.85471	3.95288	1.60197	1.46539	1.53368
GCG1	YER163C			8.76339	8.31595	18.7338	19.3019	False	False		False	False		False	False		False	False		1.33691	2.89056	1.85274	1.6575	1.75512
GCN1	YGL195W	Exception		6247.52	5913.46	2924.45	3085.28	False	False		False	False		False	False		False	False		7.40123	3.25739	2.15621	1.81747	1.98684
GCN2	YDR283C	Cytonuclear		236.468	193.202	264.035	289.195	False	False		False	False		False	False		False	False		0.673795	0.818976	3.20067	2.11429	2.65748
GCN20	YFR009W	Cytonuclear		400.15	432.683	268.664	280.59	False	False		False	False		False	False		False	False		6.31009	3.87118	1.60103	1.11895	1.35999
GCN3	YKR026C	Cytonuclear		43.2521	42.6205	46.9374	45.4386	False	False		False	False		False	False		False	False		3.94444	3.95915	0.952459	1.23001	1.09123
GCN4	YEL009C	Cytonuclear		54.3625	9.754	51.9618	64.3421	False	False		False	False		False	False		False	False		3.48759	6.61348	1.00747	1.96557	1.48652
GCN5	YGR252W	Cytonuclear		16.5709	19.0431	24.7685	23.0984	False	False		False	False		False	False		False	False		0.752273	1.00114	1.70326	2.41194	2.0576
GCR1	YPL075W	Cytonuclear		51.9626	24.734	36.0875	40.0736	False	False		False	False		False	False		False	False		0.569975	0.545165	1.86216	1.41445	1.6383
GCR2	YNL199C	Cytonuclear		34.4765	29.3834	43.7899	45.7254	False	False		False	False		False	False		False	False		0.957944	1.2729	0.962556	0.689595	0.826076
GCS1	YDL226C	Cytonuclear		99.3755	99.9085	95.1361	90.6927	False	False		False	False		False	False		False	False		6.94051	6.06091	0.394896	0.863571	0.629233
GCV1	YDR019C	mito		46.3087	54.7632	227.508	261.041	False	False		True	204.6	40	False	False		False	False		2.80673	12.1983	2.73628	2.3732	2.55474
GCV2	YMR189W	mito		395.487	348.262	989.989	1101.91	False	False		False	False		False	False		False	False		2.99565	7.78647	4.3542	2.97177	3.66299
GCV3	YAL044C	mito		56.7893	65.7088	172.925	168.376	True	0.3		False	False		False	False		False	False		18.4474	46.1316		0.505531
GCY1	YOR120W	Cytonuclear		1.67217	1.50748		2.15363	False	False		False	False					False	False		0.13738	0.14377	1.86216	1.24216	1.55216
GDA1	YEL042W	TMD	10	107.647	121.816	111.031	139.731	True	80.6	83	True	97.4	89	True	0.3	42	True	78	56	5.9817	4.82274	12.8535	39.3835	26.1185
GDB1	YPR184W	Exception		325.202	40.1547	153.667	171.954	False	False		False	False		False	False		False	False		0.221535	0.564411	2.98402	3.95913	3.47158
GDE1	YPL110C	Cytonuclear		165.22	162.805	166.777	212.116	False	False		False	False		False	False		False	False		0.95915	0.987337	67.2037	5.92999	36.5668
GDH1	YOR375C	Cytonuclear		741.027	841.068	945.826	868.689	False	False		True	259.3	10	False	False		False	False		33.2659	34.7945	4.77666	3.48827	4.13246
GDH2	YDL215C	Cytonuclear		120.031	133.715	308.828	388.037	False	False		False	False		False	False		False	False		0.934126	2.28454	1.97976	1.70411	1.84194
GDH3	YAL062W	Cytonuclear					4.08857										False	False		0.121179	0.149563	2.98402	3.83538	3.4097
GDI1	YER136W	Cytonuclear		162.483	233.691	440.68	464.381	False	False		False	False		False	False		True	226.6		8.48562	17.4945	2.57155	1.66258	2.11707
GDS1	YOR355W	Cytonuclear		94.7832	71.2506	67.6256	77.3931	False	False		False	False		False	False		False	False		2.62524	2.11663	0.746431	1.04939	0.89791
GDT1	YBR187W	TMD	4	49.4774	40.4962	55.8058	53.9768	True	147.9	72	True	150.7	79	False	False	9	False	False	13	6.19395	5.83096	3.25521	3.55329	3.40425
GEA1	YJR031C	Exception		199.666	183.609	165.768	155.571	False	False		False	False		False	False		False	False		0.837473	0.648687	5.66512	1.73499	3.70006
GEA2	YEL022W	Exception		481.566	428.462	564.931	606.725	False	False		False	False		False	False		False	False		1.81781	2.18253	1.97976	2.52943	2.2546
GEF1	YJR040W	TMD	76	51.6976	50.4798	77.6778	88.9807	True	168	81	True	182.8	94	False	False	28	False	False	31	1.09231	1.15	5.26479	4.23678	4.75079
GEM1	YAL048C	mito	635	24.0603	19.5018	36.7671	36.092	False	False		False	False		False	False		False	False		0.431373	0.684012	2.98402	4.71656	3.85029
gene:Q0032	Q0032
gene:Q0092	Q0092
gene:Q0144	Q0144																			0.0409091	0.00909091
gene:YAL004W	YAL004W																				0.00462963
gene:YAL016C-A	YAL016C-A	SSTMD	1																	0.0238095	0.0238095
gene:YAL016C-B	YAL016C-B																			0.016129		0.765911
gene:YAL019W-A	YAL019W-A																			0.0368421			3.91338e-16
gene:YAL026C-A	YAL026C-A	Exception	104	0.965873	0.788268	0.945709	1.42778	False	False		False	False		False	False		False	False		0.623288	0.592466	1.52027	1.83758	1.67893
gene:YAL031W-A	YAL031W-A	Exception	28																	0.0194175	0.0194175
gene:YAL037C-A	YAL037C-A	Exception																			0.0322581
gene:YAL037C-B	YAL037C-B																			0.00923077	0.00615385
gene:YAL037W	YAL037W	Cytonuclear																		0.0578358	0.115672	1.47607	0.735993
gene:YAL042C-A	YAL042C-A	Exception	96
gene:YAL045C	YAL045C																			0.0145631	0.00970874
gene:YAL047W-A	YAL047W-A	Exception	24																	0.00909091	0.00909091		3.91338e-16
gene:YAL059C-A	YAL059C-A	Exception	42																	0.0212766
gene:YAL063C-A	YAL063C-A	Cytonuclear																		0.0206186
gene:YAL064W	YAL064W	Cytonuclear																		0.0105263	0.0210526
gene:YAL064W-B	YAL064W-B	TMD	29																	0.0708661	0.023622
gene:YAL065C	YAL065C	Exception	105																	0.0426357	0.0348837		0
gene:YAL066W	YAL066W																			0.0194175	0.00970874
gene:YAL067W-A	YAL067W-A	Cytonuclear
gene:YAL068W-A	YAL068W-A
gene:YAL069W	YAL069W																			0.00952381
gene:YAR019W-A	YAR019W-A																				0.027027
gene:YAR023C	YAR023C	Exception	4																	0.0944444	0.05	1.47607	9.50018
gene:YAR028W	YAR028W	TMD	48	5.91649	5.25068	12.5064	12.2777	True	132.5	72	True	139.7	86	False	False	4	False	False		1.06383	1.74255	3.16045	1.93545	2.54795
gene:YAR029W	YAR029W	Cytonuclear				0.0909254								False	False					0.0533333	0.0933333	1.47607	0.735993
gene:YAR030C	YAR030C																			0.0438596	0.0219298
gene:YAR035C-A	YAR035C-A	Cytonuclear																		0.037037
gene:YAR047C	YAR047C	TMD	7																	0.0280374	0.00934579
gene:YAR053W	YAR053W	Exception	13																	0.030303	0.030303
gene:YAR060C	YAR060C
gene:YAR061W	YAR061W
gene:YAR062W	YAR062W
gene:YAR064W	YAR064W	Exception	74																	0.01
gene:YAR066W	YAR066W	SS	1	2.72172	2.59847	1.32193	1.81469	False	False		False	False		False	False		False	False		0.612745	0.333333	1.29504	1.0973	1.19617
gene:YAR068W	YAR068W	Exception		1.76915			0.569911	True	98	18							False	False		0.518519	0.182099		1.41841
gene:YAR069C	YAR069C	Exception	5																	0.0204082			3.91338e-16
gene:YAR070C	YAR070C																			0.02	0.01	4.07246e-16
gene:YAR075W	YAR075W			3.80127	3.13287	1.68388	1.64657	False	False		False	False		False	False		False	False		1.20886	0.560127	4.31978	5.44152	4.88065
gene:YBL006W-A	YBL006W-A																			0.04	0.08
gene:YBL008W-A	YBL008W-A	SS	1																	0.1125	0.05		3.91338e-16
gene:YBL010C	YBL010C	Cytonuclear		5.5774	7.31189	7.52686	8.04083	False	False		False	False		False	False		False	False		0.706406	0.752669	0.00832338	0.161498	0.0849109
gene:YBL012C	YBL012C																			0.00746269	0.0149254
gene:YBL028C	YBL028C	Cytonuclear		8.45602	16.8696	7.20908	7.39998	False	False		False	False		False	False		False	False		9.42056	4.73364	0.186658	0.259811	0.223235
gene:YBL029C-A	YBL029C-A	Cytonuclear		0.716722	0.829715	2.48034	2.60107	False	False		False	False		False	False		False	False		0.8	2.29474		0.999554
gene:YBL029W	YBL029W	Cytonuclear			2.29881						False	False								0.102122	0.0954907	0.765911	1.41841
gene:YBL036C	YBL036C	Cytonuclear		32.7807	45.8118	64.7471	63.4646	False	False		False	False		False	False		False	False		5.0562	7.75581	1.34308	1.04588	1.19448
gene:YBL039C-A	YBL039C-A																			21.8929	9.66071	0.564791	0.663668	0.614229
gene:YBL044W	YBL044W	Cytonuclear																		0.0325203	0.00813008
gene:YBL053W	YBL053W	Exception	27																	0.012
gene:YBL059W	YBL059W	mito	119	1.92759	2.1163	5.3949	5.35978	False	False		False	False		True	188.4		False	False		0.448454	1.18041	6.66393	0.75791	3.71092
gene:YBL062W	YBL062W	TMD	10																	0.015748	0.011811
gene:YBL065W	YBL065W																				0.0173913
gene:YBL068W-A	YBL068W-A			0.98499	1.37634	1.0601	0.998798	False	False		False	False		False	False		False	False		1.6962	1.26582	0.538866	0.689782	0.614324
gene:YBL070C	YBL070C	Exception	43																	0.00934579	0.00934579
gene:YBL071C	YBL071C	Exception	77																	0.0242718	0.0631068		11.7328
gene:YBL071C-B	YBL071C-B	Cytonuclear																		0.409091	0.454545		0.472546
gene:YBL073W	YBL073W																			0.00961538
gene:YBL077W	YBL077W																			0.0138889	0.00694444	4.07246e-16
gene:YBL081W	YBL081W	Cytonuclear		18.7093	18.6404	15.9004	19.1568	False	False		False	False		False	False		False	False		1.18428	1.03794	0.962556	1.37718	1.16987
gene:YBL083C	YBL083C			2.06964	1.56727	3.08609	3.35368	False	False		False	False		False	False		False	False		1.23239	1.21127	6.54458	5.16518	5.85488
gene:YBL086C	YBL086C	Cytonuclear		12.6656	14.2669	21.3583	22.1888	False	False		False	False		False	False		False	False		0.542827	0.824411	4.612	0.854327	2.73316
gene:YBL094C	YBL094C	Exception	21																	0.00900901		4.07246e-16
gene:YBL096C	YBL096C																			0.00970874	0.00970874
gene:YBL100C	YBL100C	Exception	77																	0.00952381
gene:YBL107W-A	YBL107W-A																			0.328571	0.1	1.47607	3.91338e-16
gene:YBL108W	YBL108W																			0.00980392
gene:YBL109W	YBL109W																			0.0267857
gene:YBL111C	YBL111C	Cytonuclear																		0.0224551	0.0112275	4.07246e-16	0.924957
gene:YBL112C	YBL112C	Cytonuclear																			0.00943396
gene:YBL113C	YBL113C	Exception																		0.0340479	0.0435057	4.07246e-16	7.36527
gene:YBL113W-A	YBL113W-A	Exception	39																	0.0310559
gene:YBR012C	YBR012C			1.37446	0.951877	0.530165	0.81046	False	False		False	False		False	False		False	False		0.503571	0.267857	0	1.50532	0.752658
gene:YBR013C	YBR013C	SS	1	1.64859	1.37464	3.48128	2.99759	False	False		False	False		False	False		False	False		0.742308	1.53462	0.60029	1.52752	1.06391
gene:YBR016W	YBR016W	Cytonuclear		10.4074	18.185	23.8623	24.8366	False	False		False	False		False	False		False	False		8.00775	11.4302	0.217791	0.289537	0.253664
gene:YBR027C	YBR027C	Exception	6																	0.0855856	0.0675676		3.91338e-16
gene:YBR032W	YBR032W																			0.00990099
gene:YBR051W	YBR051W	Exception	24																	0.034188	0.0128205		3.91338e-16
gene:YBR053C	YBR053C	Cytonuclear		28.7543	32.0757	45.0399	43.1683	False	False		False	False		False	False		False	False		2.04318	2.76184	1.08872	1.10323	1.09598
gene:YBR056C-B	YBR056C-B																			0.0283019	0.103774		0.735993
gene:YBR056W	YBR056W	Cytonuclear		46.5207	50.9072	76.8536	77.2569	False	False		False	False		False	False		False	False		1.6743	2.43825	1.291	2.14222	1.71661
gene:YBR056W-A	YBR056W-A	Cytonuclear		0.198974	0.262694	1.96704	3.48052	False	False		False	False		False	False		True	11		0.41791	4.58209	0.437465	0.225256	0.331361
gene:YBR062C	YBR062C	Cytonuclear		6.54609	8.14559	18.0589	16.4817	False	False		False	False		False	False		False	False		1.92541	4.22652	0.360444	0.449749	0.405097
gene:YBR063C	YBR063C	Exception	35	2.63197				False	False											0.0925926	0.101235	4.07246e-16	5.86304
gene:YBR064W	YBR064W	TMD	10																	0.00699301
gene:YBR071W	YBR071W	Cytonuclear		9.3658	11.7155	22.7009	25.7657	False	False		False	False		False	False		False	False		1.9434	4.24764	0.386826
gene:YBR072C-A	YBR072C-A	Cytonuclear																		0.0277778	0.0185185
gene:YBR074W	YBR074W	TMD	16	129.686	115.762	63.1883	82.1599	True	94.5	85	True	114.8	93	False	False	47	True	319	63	1.7999	0.723644	97.8279	228.3	163.064
gene:YBR076C-A	YBR076C-A	Exception	8	0.339945		0.219808	0.207103	False	False					False	False		False	False		0.174157	0.241573	4.07246e-16	1.24445
gene:YBR085C-A	YBR085C-A	Cytonuclear		4.26861	5.95914	28.4311	35.6857	False	False		False	False		False	False		False	False		5.81395	33.7849	0.293171	0.30891	0.30104
gene:YBR089W	YBR089W	Exception	21																	0.0075	0.01
gene:YBR090C	YBR090C	Exception	9	4.02268	9.67904	12.7553	11.5438	False	False		False	False		False	False		False	False		4.2439	6.26423	0.221213	0.300513	0.260863
gene:YBR096W	YBR096W	Exception		16.4999	21.8736	52.0579	55.5893	True	77.8	87	True	79.7	85	False	False		False	False	16	4.35281	8.14935	31.3309	58.032	44.6815
gene:YBR099C	YBR099C	Exception	84																	0.09375	0.0273438
gene:YBR103C-A	YBR103C-A
gene:YBR109W-A	YBR109W-A	Exception	15	0.213688	0.0956276	0.124048		False	False		False	False		False	False					0.253333	0.113333		0
gene:YBR113W	YBR113W	TMD	34																	0.00931677		4.07246e-16	3.91338e-16
gene:YBR116C	YBR116C	Exception	143																	0.0170455	0.0426136		0.420377
gene:YBR121C-A	YBR121C-A			9.24794	8.37774	8.54161	8.09786	False	False		False	False		True	45.5		False	False		27.0849	22.1038	0.910214	1.53269	1.22145
gene:YBR124W	YBR124W	Exception	80																	0.0166667	0.0166667
gene:YBR126W-B	YBR126W-B			7.0409	4.7523	5.0839	5.53005	True	39.7	9	False	False		False	False		True	42.4		22.6146	18.4896	0.292379	0.367949	0.330164
gene:YBR131C-A	YBR131C-A																			0.0333333
gene:YBR134W	YBR134W																			0.0149254	0.0149254
gene:YBR137W	YBR137W	Cytonuclear		8.46731	10.7382	24.7752	26.9746	False	False		False	False		False	False		False	False		2.50556	6.28056	0.450356	0.467819	0.459088
gene:YBR139W	YBR139W			35.2763	37.8602	63.3971	85.4485	True	104.9	85	True	248.6	90	False	False	36	True	345.7	35	1.88998	2.64833	4.36454	3.38632	3.87543
gene:YBR141W-A	YBR141W-A																			0.15625	0.640625	4.07246e-16	0.08101
gene:YBR144C	YBR144C																			0.0285714
gene:YBR174C	YBR174C																			0.00952381	0.00952381
gene:YBR178W	YBR178W																			0.008	0.012		3.91338e-16
gene:YBR182C-A	YBR182C-A	Cytonuclear																		0.0461538	0.0307692	4.07246e-16
gene:YBR184W	YBR184W	Cytonuclear		4.70819	3.69061			False	False		False	False								0.119275	0.0973282	1.47607	2.86746
gene:YBR190W	YBR190W			19.8901	27.5784	22.0429	22.2768	False	False		False	False		False	False		False	False		19.4279	16.6635	4.07246e-16	3.91338e-16
gene:YBR191W-A	YBR191W-A																			69.4	9.56		0.652002
gene:YBR196C-A	YBR196C-A	TA	6																	0.02
gene:YBR196C-B	YBR196C-B	Exception
gene:YBR197C	YBR197C	Cytonuclear		3.42942	4.94962	4.99646	5.08424	False	False		False	False		False	False		False	False		0.809633	0.866972	0.437465	0.75791	0.597688
gene:YBR200W-A	YBR200W-A	SS	1
gene:YBR201C-A	YBR201C-A	TA		0.108527	0.211843	0.194323	0.212052	False	False		False	False		False	False		False	False		0.316176	0.360294	0	0.400647	0.200324
gene:YBR206W	YBR206W			4.21563	1.99295	2.60447	3.12855	True	51.1		False	False		False	False		False	False		3.86111	2.30556	0.437465	0.248777	0.343121
gene:YBR209W	YBR209W	Exception	29																	0.0141509	0.00943396
gene:YBR219C	YBR219C	Exception	64	2.04951	0.636656	1.32891	1.37638	False	False		False	False		False	False		False	False		1.19922	0.722656	1.97976	2.18863	2.08419
gene:YBR220C	YBR220C	TMD	18	32.2775	21.0866	34.3261	33.0419	True	107.3	63	True	124.9	92	False	False	41	False	False	3	1.12834	0.896613	7.84706	11.8248	9.83592
gene:YBR221W-A	YBR221W-A	Cytonuclear
gene:YBR223W-A	YBR223W-A																				0.025
gene:YBR224W	YBR224W	SSTMD	1																	0.0494186	0.0581395		0
gene:YBR225W	YBR225W	Cytonuclear		34.5527	32.8089	63.3418	73.9205	False	False		False	False		False	False		False	False		0.350721	0.659267	5.99401	2.74006	4.36703
gene:YBR226C	YBR226C																			0.0145985	0.0291971		0.248777
gene:YBR230W-A	YBR230W-A	Exception		0.465436	0.917025	1.49122	1.5492	False	False		False	False		False	False		False	False		1.44776	2.73134		0.19117
gene:YBR232C	YBR232C	Exception	61																	0.0166667
gene:YBR238C	YBR238C	mito		73.2101	69.1459	65.5433	81.201	False	False		False	False		False	False		False	False		1.13866	1.07923	4.11854	3.00092	3.55973
gene:YBR241C	YBR241C	TMD	19	9.76685	8.33365	20.9036	20.6724	True	287.3	84	True	236.2	95	False	False	35	False	False	32	0.470348	0.735174	4.12006	2.28068	3.20037
gene:YBR242W	YBR242W	Cytonuclear		13.3608	14.1969	9.6297	8.68156	False	False		False	False		False	False		False	False		2.09414	1.29289	3.7286	1.42665	2.57763
gene:YBR259W	YBR259W	Cytonuclear		12.6459	8.12651	12.2689	13.0699	False	False		False	False		False	False		False	False		0.190131	0.21553	0.765911	3.81114	2.28853
gene:YBR262C	YBR262C	mito	11	2.46673	2.5147	8.29467	7.71403	False	False		False	False		False	False		False	False		1.97664	5.59813	0.558924	0.482427	0.520675
gene:YBR277C	YBR277C																			0.011194	0.00746269
gene:YBR284W	YBR284W	Exception	627			18.5116	20.4248							False	False		False	False		0.0507519	0.255013	9.23239	5.86304
gene:YBR285W	YBR285W	Cytonuclear																		0.0931034	0.106897		0.248777
gene:YBR292C	YBR292C	Exception	25																	0.0362903	0.016129		3.91338e-16
gene:YBR296C-A	YBR296C-A	Cytonuclear
gene:YBR298C-A	YBR298C-A	Cytonuclear																		0.0540541
gene:YBR300C	YBR300C	Exception	10																	0.0120482	0.0060241
gene:YCL001W-A	YCL001W-A	Cytonuclear																		0.0194805	0.025974
gene:YCL001W-B	YCL001W-B	Cytonuclear																		0.0117647	0.0235294
gene:YCL002C	YCL002C	Exception	1	4.3617	2.86216	5.75056	4.32367	False	False		True	17.6	41	False	False		False	False		0.556818	0.583333	14.1273	10.0594	12.0933
gene:YCL021W	YCL021W
gene:YCL021W-A	YCL021W-A	TA	100	1.50292	0.591337	0.7544	0.63018	False	False		False	False		False	False		False	False		0.888889	0.40873	7.66467	19.5712
gene:YCL022C	YCL022C																			0.00581395	0.00581395
gene:YCL023C	YCL023C																			0.00862069
gene:YCL041C	YCL041C			30.1953	29.0297	55.1107	47.6788	False	False		False	False		True	151.4		False	False		9.49091	15.8636	0.275739	0.487989	0.381864
gene:YCL042W	YCL042W	Cytonuclear		2.7354	3.23901	9.9644	7.49906	False	False		False	False		False	False		False	False		1.97917	5.27083	4.07246e-16	1.78942
gene:YCL046W	YCL046W																			0.00925926
gene:YCL048W-A	YCL048W-A	SS	1																	0.03125	0.15	0.765911
gene:YCL049C	YCL049C	SS	1	6.3228	6.3774	26.4708	23.8536	True	176.1	62	True	171.7	79	True	214.4	50	True	156.9	54	0.648562	2.41534	2.98402	0.517817	1.75092
gene:YCL057C-A	YCL057C-A	mito	36	10.0225	11.6259	30.7201	20.0226	False	False		False	False		False	False		False	False		10.1122	21.6429	0.416464
gene:YCL065W	YCL065W	Exception	21			0.28439								False	False					0.113821	0.142276		0.420377
gene:YCL068C	YCL068C	Cytonuclear																		0.0689655	0.0785441	4.07246e-16	0.735993
gene:YCL076W	YCL076W																				0.00403226
gene:YCR001W	YCR001W
gene:YCR006C	YCR006C																			0.0601266	0.056962	4.07246e-16	1.41841
gene:YCR007C	YCR007C	TMD	55		0.81536	1.30519	1.3069				False	False		False	False		False	False		0.10625	0.191667	4.07246e-16	0.718772
gene:YCR013C	YCR013C																			0.0462963	0.0486111	4.07246e-16
gene:YCR016W	YCR016W	Cytonuclear		22.8788	36.0406	48.5084	31.6385	False	False		False	False		False	False		False	False		2.92612	3.79725	0.435751	0.348768	0.39226
gene:YCR018C-A	YCR018C-A	Exception	7			0.209929								False	False					0.0647059	0.247059		0.0376916
gene:YCR022C	YCR022C																			0.0347826	0.0521739	4.07246e-16	0.735993
gene:YCR023C	YCR023C	TMD	90	15.5991	9.53162	53.516	32.0783	True	103.9	49	True	207.3	85	False	False	2	False	False	6	0.424837	0.990196	6.41524	8.2921	7.35367
gene:YCR024C-B	YCR024C-B	Exception	5	9.46153	0.197798	5.48757	4.76833	True	11.5	29	True	8.9	93	False	False	12	False	False	4	4.6573	6.52247	0.765911	3.83538	2.30065
gene:YCR025C	YCR025C																			0.0291971	0.0291971	1.47607	0.735993
gene:YCR034W	YCR034W	TMD	63	121.978	124.891	251.737	178.026	True	160.8	84	True	162	91	False	False		False	False	6	11.4641	14.1782	2.48049	1.78164	2.13107
gene:YCR038W-A	YCR038W-A																			0.047619	0.0238095		3.91338e-16
gene:YCR041W	YCR041W	Exception	32																	0.00900901	0.018018
gene:YCR043C	YCR043C			7.83247	10.1613	11.9809	7.80701	False	False		False	False		False	False		False	False		4.74219	5.08984	0.354776	1.70824	1.03151
gene:YCR045W-A	YCR045W-A	SS	1	0.411839				False	False											0.145299	0.0811966	0.765911
gene:YCR047W-A	YCR047W-A																			0.0289855	0.0144928
gene:YCR049C	YCR049C																			0.00671141
gene:YCR050C	YCR050C	Cytonuclear																		0.0242718	0.0582524
gene:YCR051W	YCR051W	Cytonuclear		36.0199	35.3298	48.0653	29.8628	False	False		False	False		False	False		False	False		6.21973	6.57175	1.20263	0.596691	0.899661
gene:YCR064C	YCR064C																			0.0182482	0.0291971	4.07246e-16
gene:YCR081C-A	YCR081C-A	Exception	25																	0.0126582
gene:YCR085W	YCR085W																			0.0254237	0.0381356
gene:YCR087C-A	YCR087C-A	Cytonuclear		12.1059	18.9386	23.1711	15.1643	False	False		False	False		False	False		False	False		5.79221	6.78896	0.372675	0.431718	0.402196
gene:YCR087W	YCR087W																			0.104651	0.0203488	0.765911	3.91338e-16
gene:YCR090C	YCR090C	Cytonuclear		13.044	16.3492	29.4294	19.6923	False	False		False	False		False	False		False	False		3.89891	6.09016	1.03164	1.12943	1.08054
gene:YCR095W-A	YCR095W-A	Exception																		0.0471698	0.0188679
gene:YCR097W-A	YCR097W-A	Exception	27
gene:YCR099C	YCR099C	Cytonuclear																		0.0320513	0.025641
gene:YCR100C	YCR100C	Cytonuclear																		0.0268139	0.0205047	4.07246e-16	3.91338e-16
gene:YCR101C	YCR101C					0.803141	0.738548							False	False		False	False		0.139344	0.237705	1.47607	6.49097
gene:YCR102C	YCR102C	Cytonuclear																		0.0284553	0.0569106	1.47607	2.86746
gene:YCR102W-A	YCR102W-A																			0.0151515	0.0151515
gene:YCR108C	YCR108C	Cytonuclear
gene:YDL007C-A	YDL007C-A	Exception																		0.0116279	0.0116279
gene:YDL009C	YDL009C	Exception	52																	0.0185185	0.0185185
gene:YDL011C	YDL011C	Exception	20																	0.0231481
gene:YDL012C	YDL012C	TA	82	5.51128	10.8565	12.4364	11.8373	False	False		False	False		False	False		False	False		6.28704	8.2037	0.215651	0.475071	0.345361
gene:YDL016C	YDL016C			0.606058				False	False											0.326733	0.133663
gene:YDL022C-A	YDL022C-A	Cytonuclear																			0.0843373
gene:YDL025W-A	YDL025W-A																			0.0285714
gene:YDL026W	YDL026W	Exception	42																		0.0144231
gene:YDL032W	YDL032W																			0.0192308
gene:YDL034W	YDL034W																			0.0173913
gene:YDL041W	YDL041W	Exception	76																	0.0169492
gene:YDL050C	YDL050C	Exception	34																	0.00806452	0.016129
gene:YDL057W	YDL057W	Cytonuclear		6.20738	4.97317	6.45022	8.94114	False	False		False	False		False	False		False	False		0.43465	0.635258	0.74799	1.58661	1.1673
gene:YDL062W	YDL062W																			0.0352113	0.00704225	3.08082	0.161498	1.62116
gene:YDL068W	YDL068W	Exception	32																	0.0227273	0.0181818
gene:YDL085C-A	YDL085C-A	Cytonuclear		1.24884	3.39247	3.39861	3.19176	False	False		False	False		False	False		False	False		4.32609	5.76087	0.0958371	0.1735	0.134668
gene:YDL086C-A	YDL086C-A																			0.0655172	0.0482759	4.07246e-16	1.78942
gene:YDL086W	YDL086W	Cytonuclear		45.311	40.7824	61.5879	59.8261	False	False		True	194.9		False	False		False	False		4.70985	6.54562	2.00464	1.45702	1.73083
gene:YDL094C	YDL094C	Exception	55																	0.0294118
gene:YDL109C	YDL109C	Cytonuclear		9.69808				False	False											0.138117	0.126543	1.47607	1.78942
gene:YDL114W	YDL114W	Cytonuclear																		0.00647249	0.0291262		3.91338e-16
gene:YDL114W-A	YDL114W-A
gene:YDL118W	YDL118W																			0.00787402	0.00787402
gene:YDL121C	YDL121C	TMD	7	11.3532	13.366	22.6523	24.157	True	87.5	52	True	69.9	72	False	False	15	False	False	6	5.97	8.41	1.74462	4.06126	2.90294
gene:YDL124W	YDL124W	Cytonuclear		61.268	81.1454	96.5292	124.277	False	False		False	False		False	False		False	False		6.52077	8.61661	1.41445	1.40195	1.4082
gene:YDL129W	YDL129W	Cytonuclear		3.79309	3.65371	5.97033	6.56693	False	False		False	False		False	False		False	False		0.371575	0.578767		0
gene:YDL144C	YDL144C			29.4263	21.661	31.0905	28.5055	False	False		False	False		False	False		False	False		1.69328	1.91597	1.69428	2.2284	1.96134
gene:YDL152W	YDL152W	Exception	65
gene:YDL157C	YDL157C	mito		18.1845	12.3543	19.7134	19.1199	False	False		False	False		False	False		True	29.9		8.59664	11.1807	0.426333	0.36138	0.393857
gene:YDL158C	YDL158C			0.628473				False	False											0.281553	0.184466		1.24445
gene:YDL162C	YDL162C																			0.0882353	0.0462185		3.91338e-16
gene:YDL163W	YDL163W																			0.00990099
gene:YDL172C	YDL172C	Exception	17																	0.06875	0.25625	0.765911	3.91338e-16
gene:YDL176W	YDL176W	Cytonuclear		18.2198	13.05	26.1133	24.095	False	False		False	False		False	False		False	False		0.277856	0.417489	1.86216	3.81114	2.83665
gene:YDL177C	YDL177C	Cytonuclear		1.61722	1.19516	1.72084	2.03285	False	False		False	False		False	False		False	False		0.409357	0.5	0.25889	1.65874	0.958816
gene:YDL180W	YDL180W	TMD	20	12.7198	9.64054	19.2753	22.5958	False	False		True	106.8	91	False	False		False	False		0.510036	0.591241	54.645	114.902	84.7735
gene:YDL183C	YDL183C	mito		2.31782	2.63655	4.11042	4.4534	False	False		False	False		False	False		False	False		0.20405	0.314642	2.18012	2.88264
gene:YDL185C-A	YDL185C-A																			0.0131579
gene:YDL186W	YDL186W	Cytonuclear																		0.00899281	0.0107914
gene:YDL187C	YDL187C																			0.00909091	0.0181818
gene:YDL196W	YDL196W	Exception	19																	0.0681818	0.0545455	4.07246e-16	3.91338e-16
gene:YDL199C	YDL199C	TMD	123			12.2904	14.1318							False	False		False	False		0.186047	0.233285	48.0046	7.27397	27.6393
gene:YDL206W	YDL206W	SSTMD	1																	0.115334	0.131062	1.47607	2.86746
gene:YDL211C	YDL211C	TMD	224	3.62248	3.90775	6.80605	7.80993	False	False		False	False		False	False		False	False		0.238606	0.412869	2.98402	2.09496	2.53949
gene:YDL213W-A	YDL213W-A	Exception	68
gene:YDL218W	YDL218W	TMD	14																	0.0188679	0.00628931	4.07246e-16	0.735993
gene:YDL221W	YDL221W																			0.0190217	0.013587		3.91338e-16
gene:YDL228C	YDL228C																			0.0140187
gene:YDL240C-A	YDL240C-A	TA	1																	0.0217391
gene:YDL241W	YDL241W	Cytonuclear		2.62861	3.41951	1.08432	1.53502	False	False		False	False		False	False		False	False		1.68952	0.629032	0.208339	0.29678	0.252559
gene:YDL242W	YDL242W																			0.0211864	0.0381356		3.91338e-16
gene:YDL247W-A	YDL247W-A
gene:YDR003W-A	YDR003W-A	Cytonuclear																		0.219512	0.109756		3.91338e-16
gene:YDR008C	YDR008C	Exception	20																	0.0897436	0.15812		3.91338e-16
gene:YDR010C	YDR010C																			0.00900901
gene:YDR015C	YDR015C																			0.0125	0.0125
gene:YDR018C	YDR018C	Exception	27																	0.0239295	0.0251889	1.47607	1.41841
gene:YDR022C	YDR022C			1.90305	2.19597	4.6349	4.94702	False	False		False	False		False	False		False	False		0.446701	0.972081	4.07246e-16	0.112128
gene:YDR029W	YDR029W	Exception	45
gene:YDR034C-A	YDR034C-A	Exception	5																	0.059322	0.0423729		3.91338e-16
gene:YDR034W-B	YDR034W-B	Exception	28	0.039702	0.0465955	0.346236	0.459292	True	39.2		False	False		False	False		False	False		0.153846	1.13462		0.420377
gene:YDR042C	YDR042C	Exception																		0.0721393	0.0771144	4.07246e-16	4.36736
gene:YDR048C	YDR048C	SSTMD	1																	0.0285714	0.00952381
gene:YDR053W	YDR053W	SSTMD	1																	0.0227273	0.030303	4.07246e-16
gene:YDR061W	YDR061W	mito		25.618	26.4443	46.7163	48.1295	False	False		False	False		False	False		False	False		0.797222	1.34815	3.96606	3.73787	3.85196
gene:YDR090C	YDR090C	TMD	7	6.30154	7.11883	15.4008	16.5244	True	95.4	78	True	103.2	93	False	False		False	False	17	0.861736	1.36817	8.01203	7.0115	7.51177
gene:YDR094W	YDR094W			1.5582	0.730891	0.711612	1.02737	False	False		False	False		False	False		False	False		1.26339	0.799107	1.70326	3.23095	2.46711
gene:YDR095C	YDR095C
gene:YDR102C	YDR102C																			0.0135135	0.027027
gene:YDR109C	YDR109C	Cytonuclear		26.3429	19.4033	34.7304	32.6997	False	False		False	False		False	False		False	False		0.368017	0.504888	4.90829	3.40211	4.1552
gene:YDR114C	YDR114C	Exception																		0.0148515
gene:YDR118W-A	YDR118W-A				0.0497263	0.0728142	0.0796188				False	False		False	False		False	False		0.230769	0.5		0.474458
gene:YDR124W	YDR124W	Cytonuclear																		0.0415385	0.0123077	4.07246e-16	1.41841
gene:YDR131C	YDR131C	Cytonuclear		10.1848	11.3066	19.9637	20.7694	False	False		False	False		False	False		False	False		0.309695	0.539497	2.98402	1.10504	2.04453
gene:YDR132C	YDR132C	Cytonuclear		8.66171	10.0008	22.7524	23.3416	False	False		False	False		False	False		False	False		0.321573	0.742944	1.86216	2.78817	2.32516
gene:YDR133C	YDR133C	Exception	64	17.3772	8.78901	4.32356	4.19433	False	False		False	False		True	1.5		True	44.4		8.80357	3.12946	3.08082	3.86466	3.47274
gene:YDR149C	YDR149C	Exception	167																	0.0127119
gene:YDR154C	YDR154C			221.192	217.477	305.494	302.921	True	82.3	16	False	False		True	34.9		True	80.9		144.53	174.65	0.940403	0.954184	0.947294
gene:YDR157W	YDR157W			4.22177		1.92974	1.49749	False	False					False	False		False	False		1.39179	0.809701	1.86216	1.78942	1.82579
gene:YDR169C-A	YDR169C-A	Exception																		0.03			1.00167
gene:YDR182W-A	YDR182W-A	Exception	12																	0.0514706	0.0441176
gene:YDR183C-A	YDR183C-A	Exception	20	0.469091	0.37321	0.27421	0.318553	False	False		True	16.4		False	False		False	False		0.55814	0.319767	0	1.41841
gene:YDR187C	YDR187C	Exception	109																		0.00578035
gene:YDR193W	YDR193W	Exception	66																	0.0150376		4.07246e-16	3.91338e-16
gene:YDR194W-A	YDR194W-A	Cytonuclear																			0.0196078
gene:YDR199W	YDR199W	Exception	26																		0.00819672
gene:YDR203W	YDR203W	SS	1																	0.0188679	0.00943396
gene:YDR209C	YDR209C	Exception	111																	0.0108696	0.00724638
gene:YDR210W	YDR210W	TA	52	5.04503	8.93238	11.7709	12.6472	False	False		False	False		False	False		False	False		10.6513	16.4276	0.250667	0.354732	0.302699
gene:YDR215C	YDR215C	Exception	75																	0.00724638	0.00724638
gene:YDR220C	YDR220C																			0.0306122	0.0204082		3.91338e-16
gene:YDR222W	YDR222W	Cytonuclear		16.2854	18.6976	5.94579	7.85853	False	False		False	False		False	False		False	False		0.915865	0.305288	1.86216	1.96821	1.91518
gene:YDR230W	YDR230W																			0.00862069	0.0258621
gene:YDR239C	YDR239C	Cytonuclear		46.0909	40.4696	47.9387	54.9792	False	False		False	False		False	False		False	False		0.610406	0.680838	0.437465	0.936709	0.687087
gene:YDR246W-A	YDR246W-A	SS	1																	0.0597015	0.104478		1.41841
gene:YDR248C	YDR248C	Exception		5.50156	5.07548	9.53803	8.62316	False	False		False	False		False	False		False	False		1.12629	1.90979	2.27365	0.943273	1.60846
gene:YDR249C	YDR249C	Cytonuclear		4.16134	4.0775	4.77287	5.76222	False	False		False	False		False	False		False	False		0.254011	0.292781	0.765911	1.6281	1.19701
gene:YDR250C	YDR250C	Exception	12																	0.0217391	0.0108696
gene:YDR262W	YDR262W	SS	1	12.9654	13.9979	21.1782	23.8508	True	140.1	56	True	160.7	55	False	False		False	False		1.77106	2.56777	2.3725	1.91903	2.14577
gene:YDR269C	YDR269C	Exception	16																	0.00925926
gene:YDR271C	YDR271C																			0.00806452	0.00806452
gene:YDR274C	YDR274C																				0.00806452	4.07246e-16
gene:YDR278C	YDR278C	Exception	64	13.4498	7.61037	8.83052	12.0991	False	False		False	False		False	False		True	30.3		6.86321	5.47642	3.63644	2.98905	3.31274
gene:YDR286C	YDR286C	Exception		1.74164	1.59083	2.75634	3.18543	False	False		False	False		False	False		False	False		1.08696	1.89565	0.0392238	0.0774097	0.0583168
gene:YDR306C	YDR306C	Cytonuclear		13.3868	12.1416	25.8464	24.6361	False	False		False	False		False	False		False	False		0.490605	0.830898	1.86216	0.701224	1.28169
gene:YDR319C	YDR319C	TMD	12	4.50144	4.13175	7.62025	9.25618	True	130	79	True	110.4	95	False	False		False	False	35	0.685455	0.88	3.98412	13.6576	8.82087
gene:YDR320W-B	YDR320W-B																			0.0326087	0.0217391
gene:YDR327W	YDR327W																			0.00917431
gene:YDR338C	YDR338C	Exception	237	16.3717	17.1004	39.9423	41.8745	True	367.2	70	True	379.5	90	False	False		False	False	8	0.366379	0.66954	2.98402	6.49097	4.7375
gene:YDR340W	YDR340W	Exception	28																	0.029703	0.039604		1.78942
gene:YDR344C	YDR344C																			0.0439189	0.0337838		1.41841
gene:YDR354C-A	YDR354C-A																			0.0208333	0.0208333
gene:YDR355C	YDR355C	Exception	20																	0.0247525	0.00990099
gene:YDR366C	YDR366C	SSTMD	1																	0.0225564	0.037594		3.91338e-16
gene:YDR371C-A	YDR371C-A																			0.0285714	0.0285714
gene:YDR381C-A	YDR381C-A	Exception	13	1.28428	1.15663	2.46505	2.29603	False	False		False	False		False	False		False	False		0.778261	1.52174	0.493745	0.286383	0.390064
gene:YDR391C	YDR391C	Cytonuclear		5.13382	5.64235	9.46623	10.0897	False	False		False	False		False	False		False	False		0.896996	1.46137	1.14358	1.88399	1.51379
gene:YDR396W	YDR396W	Exception	4																	0.011976	0.00598802
gene:YDR401W	YDR401W	Exception	66																	0.0531915	0.018617		3.91338e-16
gene:YDR413C	YDR413C	Exception	12																	0.0104167	0.00520833
gene:YDR415C	YDR415C	SS	1	10.7448	15.017	14.2077	18.7479	True	94.9	79	True	115.3	86	True	178.6	53	True	156.5	67	1.136	1.23467	2.96024	2.24276	2.6015
gene:YDR417C	YDR417C	SSTMD	1																	0.00806452
gene:YDR426C	YDR426C																			0.015873	0.0555556	4.07246e-16	3.91338e-16
gene:YDR431W	YDR431W	Exception	37																	0.00961538	0.00961538
gene:YDR442W	YDR442W	Exception	21																	0.00763359		4.07246e-16
gene:YDR444W	YDR444W	Cytonuclear		22.1125	15.6954	19.6757	17.9331	False	False		False	False		False	False		False	False		0.337936	0.316134	10.4749	1.68195	6.0784
gene:YDR445C	YDR445C	SSTMD	1																	0.0294118	0.00735294		3.91338e-16
gene:YDR455C	YDR455C																			0.325243	0.00970874	1.33636	0.888073	1.11222
gene:YDR461C-A	YDR461C-A	Cytonuclear		1.65681	1.98352	3.84735	3.38535	False	False		False	False		False	False		False	False		2.51235	4.54321	0.186519	0.480961	0.33374
gene:YDR464C-A	YDR464C-A																			0.0714286	0.0396825
gene:YDR467C	YDR467C	Exception	32																	0.0504587	0.0183486
gene:YDR476C	YDR476C	Cytonuclear		22.4665	19.2062	35.1234	35.7499	False	False		False	False		False	False		False	False		3.55556	5.76889	2.71642	2.64582	2.68112
gene:YDR491C	YDR491C	Exception	11																	0.0152439
gene:YDR509W	YDR509W	Exception	5																	0.0344828	0.0215517
gene:YDR510C-A	YDR510C-A	Exception	10
gene:YDR514C	YDR514C	mito		18.4693	19.8376	24.2092	22.6216	False	False		False	False		False	False		False	False		0.720041	0.825413	2.27365	0.984634	1.62914
gene:YDR521W	YDR521W	Exception	18																	0.0178571	0.00892857
gene:YDR524C-B	YDR524C-B	SS	1	219.141	268.446	391.651	383.635	True	39.2	7	True	17.9	18	True	40.4	16	True	41.7		493.694	672.269
gene:YDR524W-C	YDR524W-C	Cytonuclear
gene:YDR526C	YDR526C	Exception	21																		0.00636943
gene:YDR535C	YDR535C																			0.0239521	0.0179641
gene:YDR537C	YDR537C																			0.00990099	0.00742574
gene:YDR541C	YDR541C	Exception		4.53516	3.9887	2.56036		False	False		False	False		False	False					0.321739	0.156522	0.765911	2.12884	1.44738
gene:YDR543C	YDR543C																			0.02
gene:YDR544C	YDR544C																				0.013986
gene:YDR545C-A	YDR545C-A	Exception	38
gene:YEL008C-A	YEL008C-A																			0.0806452	0.0645161		0.735993
gene:YEL008W	YEL008W																			0.0314961	0.0511811	1.47607	3.91338e-16
gene:YEL009C-A	YEL009C-A																			0.0294118	0.0257353		3.91338e-16
gene:YEL010W	YEL010W																			0.034188
gene:YEL014C	YEL014C																				0.0392157
gene:YEL018C-A	YEL018C-A	SSTMD	1																	0.00561798		4.07246e-16
gene:YEL020C-B	YEL020C-B	SS	1																	0.0151515	0.0454545
gene:YEL023C	YEL023C	Cytonuclear																		0.0541728	0.0827233	2.98402	7.36527
gene:YEL028W	YEL028W	SS	1																	0.0616883	0.0649351	0	1.78942	0.894708
gene:YEL030C-A	YEL030C-A																				0.0190476
gene:YEL032C-A	YEL032C-A																				0.0185185
gene:YEL034C-A	YEL034C-A	Exception	7																	0.00497512	0.00995025
gene:YEL043W	YEL043W			67.2945	43.2427	86.9872	115.774	False	False		False	False		True	832.8		False	False		0.742947	1.06479	1.70326	2.58094	2.1421
gene:YEL045C	YEL045C	Exception	38	3.94249		2.37265	2.49572	False	False					False	False		False	False		0.940141	1.00352	1.18094	1.52953	1.35524
gene:YEL047C	YEL047C			197.7	192.124	320.34	363.249	False	False		False	False		False	False		False	False		7.43949	12.1263	1.18646	1.45758	1.32202
gene:YEL050W-A	YEL050W-A	Exception	38																	0.03125
gene:YEL053W-A	YEL053W-A	SSTMD	1																	0.00862069
gene:YEL067C	YEL067C	Exception																		0.0714286	0.0816327	2.99982	4.36736
gene:YEL068C	YEL068C	Exception		1.62934	1.77642	2.13698	1.97143	False	False		False	False		False	False		False	False		1.16216	1.3018	1.6096	1.19758	1.40359
gene:YEL073C	YEL073C	Exception				0.284968	0.307127							False	False		False	False		0.0416667	0.217593	4.07246e-16	1.41841
gene:YEL074W	YEL074W																			0.0265487	0.0707965
gene:YEL075C	YEL075C	Cytonuclear																		0.0487805	0.0162602		3.91338e-16
gene:YEL075W-A	YEL075W-A
gene:YEL076C	YEL076C	Cytonuclear		3.53422		0.941455		False	False					False	False					0.467742	0.260369	2.98402	1.78942	2.38672
gene:YEL076C-A	YEL076C-A	Cytonuclear		3.27679		0.86986		False	False					False	False					0.430876	0.251152	2.98402	1.78942	2.38672
gene:YEL077C	YEL077C	Exception																		0.0989828	0.086072	1.86216	10.3811
gene:YEL077W-A	YEL077W-A	Exception	39
gene:YER006C-A	YER006C-A																			0.00943396	0.00943396	0.765911
gene:YER010C	YER010C	Cytonuclear		10.5995	8.26761	22.0775	19.6621	False	False		False	False		False	False		False	False		1.46596	3.11064	2.01188	2.16832	2.0901
gene:YER023C-A	YER023C-A																			0.0140845
gene:YER034W	YER034W	Cytonuclear		3.70463	6.33202	16.2858	17.8918	False	False		False	False		False	False		False	False		1.28226	3.95161	0.265947	0.2157	0.240824
gene:YER039C-A	YER039C-A	TMD	13	0.152408	0.134528	0.642017	0.536917	False	False		False	False		False	False		False	False		0.226027	0.945205		0.08101
gene:YER046W-A	YER046W-A																				0.00909091
gene:YER053C-A	YER053C-A	TA	1	0.0247511	0.0233589	0.0292868	0.0268562	False	False		False	False		False	False		False	False		0.131579	0.184211	0.15217
gene:YER062C	YER062C			21.6635	26.3631	19.1942	22.4378	False	False		False	False		False	False		False	False		3.39641	2.6494	1.77134	1.15302	1.46218
gene:YER066C-A	YER066C-A																			0.00898204	0.00898204
gene:YER067C-A	YER067C-A	Exception	37																	0.0231481	0.0185185
gene:YER068C-A	YER068C-A	Exception	20																	0.00694444	0.00694444
gene:YER076C	YER076C	SS	1	2.62787	1.82759	3.48031	2.85224	False	False		False	False		False	False		False	False		0.275578	0.288779	10.8031	0.146226
gene:YER076W-A	YER076W-A	Exception	36																	0.0818966	0.137931	4.07246e-16	0.146226
gene:YER078W-A	YER078W-A	Exception																		0.0181818	0.0181818		1.41841
gene:YER079C-A	YER079C-A	Exception	55																		0.00884956
gene:YER079W	YER079W	Cytonuclear		3.7215	4.62208	12.9728	13.4233	False	False		False	False		False	False		False	False		0.78436	2.36256	0.538866	0.432764	0.485815
gene:YER084W	YER084W	Exception				0.922495	1.22511							False	False		False	False		0.0620155	0.51938		1.24445
gene:YER084W-A	YER084W-A	SSTMD	1																	0.00584795
gene:YER085C	YER085C	Cytonuclear																		0.0114943	0.0431034		3.91338e-16
gene:YER087C-A	YER087C-A	SS	1																	0.013587	0.0625
gene:YER088C-A	YER088C-A			3.23395	1.17739	1.42999	1.60856	False	False		False	False		False	False		False	False		1.50926	1.15741	3.49432	3.83538	3.66485
gene:YER088W-B	YER088W-B																			0.0204082
gene:YER090C-A	YER090C-A
gene:YER091C-A	YER091C-A																			0.0337838	0.0202703
gene:YER097W	YER097W					0.272431	0.287914							True	88		False	False		0.140909	0.159091	1.47607	4.36736
gene:YER107W-A	YER107W-A	Exception	17																		0.00934579
gene:YER119C-A	YER119C-A																			0.0322581	0.0524194	4.07246e-16
gene:YER121W	YER121W	Cytonuclear				0.650796	0.602002							False	False		False	False		0.1	0.378261		3.91338e-16
gene:YER133W-A	YER133W-A
gene:YER135C	YER135C																			0.019084	0.0343511	4.07246e-16	3.91338e-16
gene:YER137C	YER137C	Cytonuclear		0.913938	1.52559	3.00341	2.67464	False	False		False	False		False	False		False	False		0.533557	1.11745	0.765911	0.248777	0.507344
gene:YER137W-A	YER137W-A	SS	1
gene:YER138W-A	YER138W-A	Exception		0.0377433		0.053889	0.0629789	False	False					False	False		False	False		0.171429	0.357143
gene:YER145C-A	YER145C-A	SS	1																		0.0205479
gene:YER147C-A	YER147C-A	SSTMD	1
gene:YER148W-A	YER148W-A	Exception	7																	0.0284974	0.0103627		0.735993
gene:YER152C	YER152C	Cytonuclear		51.0509	30.6365	62.0537	63.8535	False	False		False	False		False	False		False	False		1.82095	2.57658	0.974786	3.592	2.28339
gene:YER152W-A	YER152W-A																			0.00529101	0.010582
gene:YER156C	YER156C	Cytonuclear		76.1426	91.6337	170.719	162.321	False	False		False	False		False	False		False	False		6.40855	11.5074	0.747642	0.625079	0.686361
gene:YER158C	YER158C	Cytonuclear		5.62652	5.00701	7.57574	9.72786	False	False		False	False		False	False		False	False		0.148955	0.209059	0.765911	1.41841
gene:YER158W-A	YER158W-A	Exception	44																	0.0208333			0
gene:YER165C-A	YER165C-A	Exception	7																	0.012605	0.00840336
gene:YER172C-A	YER172C-A																			0.023622
gene:YER175W-A	YER175W-A	Cytonuclear																		0.0545455	0.118182	0.765911	0.420377	0.593144
gene:YER181C	YER181C	Exception	11																	0.0185185
gene:YER186C	YER186C	Cytonuclear		2.27912				False	False											0.136808	0.100977	1.47607	5.86304
gene:YER187W	YER187W	Cytonuclear																		0.0105634	0.0598592
gene:YER188C-A	YER188C-A	Cytonuclear																			0.015
gene:YER188W	YER188W					1.08135								False	False					0.0416667	0.177083	1.47607	0.420377
gene:YER189W	YER189W	Cytonuclear																		0.150407	0.138211	4.07246e-16	0.08101
gene:YER190C-A	YER190C-A	SSTMD	1
gene:YER190C-B	YER190C-B	Exception	39
gene:YFL012W	YFL012W	Exception				1.01533	1.34905							False	False		False	False		0.0503356	0.446309
gene:YFL013W-A	YFL013W-A	SSTMD	1																	0.011194	0.00932836
gene:YFL015C	YFL015C	Exception	11																	0.0181818	0.00606061
gene:YFL015W-A	YFL015W-A	Exception	25																	0.00943396
gene:YFL019C	YFL019C																			0.00847458	0.0169492
gene:YFL021C-A	YFL021C-A	Exception	174																		0.0140351		3.91338e-16
gene:YFL031C-A	YFL031C-A
gene:YFL032W	YFL032W	Exception	25	1.91317		1.92312	2.93288	False	False					False	False		False	False		0.827103	1.73832	5.20467	8.38604
gene:YFL040W	YFL040W	TMD	30																	0.00924214	0.00554529	4.07246e-16
gene:YFL041W-A	YFL041W-A	Cytonuclear																		0.0546875	0.03125
gene:YFL042C	YFL042C	TA	634	30.3915	28.2183	59.3634	57.1055	False	False		False	False		False	False		False	False		0.533333	1.06815	1.37169	1.45016	1.41092
gene:YFL051C	YFL051C	SSTMD	1																	0.0186335	0.00621118
gene:YFL052W	YFL052W																			0.0203863	0.02897	4.07246e-16	1.41841
gene:YFL057C	YFL057C
gene:YFL063W	YFL063W																				0.00657895
gene:YFL064C	YFL064C	Cytonuclear																			0.00571429
gene:YFL065C	YFL065C	Cytonuclear																		0.0291262	0.0145631	4.07246e-16	3.91338e-16
gene:YFL066C	YFL066C	Cytonuclear																		0.00508906	0.00508906	4.07246e-16	1.78942
gene:YFL067W	YFL067W	TMD	3																	0.0170455
gene:YFL068W	YFL068W	TMD	39
gene:YFR006W	YFR006W	Exception	8	75.3782	77.8898	178.039	203.057	False	False		False	False		False	False		False	False		2.50093	5.38526	2.15337	1.57116	1.86226
gene:YFR009W-A	YFR009W-A			4.54171	5.27843	3.44772	3.55945	False	False		False	False		False	False		False	False		5.96512	3.72093	0.95745	1.18225	1.06985
gene:YFR010W-A	YFR010W-A	Exception	9
gene:YFR011C	YFR011C			6.59051	9.81973	23.9324	22.0952	False	False		False	False		False	False		False	False		2.44152	6.40936	0.126967	0.313931	0.220449
gene:YFR012W-A	YFR012W-A	Cytonuclear																		0.0344828	0.0344828
gene:YFR016C	YFR016C	Cytonuclear		141.483	169.226	221.542	226.549	False	False		False	False		False	False		False	False		0.921394	1.20016	0.962556	1.46088	1.21172
gene:YFR018C	YFR018C			15.0531	9.48761	9.47906	10.2839	True	94.1	73	True	81.6	94	False	False	32	False	False	38	1.15934	0.668956	3.98412	2.84461	3.41437
gene:YFR032C-B	YFR032C-B	Exception	20	1.86199	0.627321	3.22088	2.19675	False	False		False	False		False	False		False	False		1.08523	2.99432	1.37169	1.44856	1.41013
gene:YFR034W-A	YFR034W-A	SS	1	0.585106	0.308198	0.512262	0.537405	False	False		False	False		False	False		False	False		0.369792	0.458333	0.208339	0.179233	0.193786
gene:YFR035C	YFR035C	Exception	58																	0.0652174	0.0956522
gene:YFR036W-A	YFR036W-A	Exception	1																	0.00460829
gene:YFR045W	YFR045W	Exception	12	4.49425	4.58046	11.5044	12.1662	False	False		False	False		False	False		False	False		0.408065	0.995161	0.60029	2.11836	1.35932
gene:YFR052C-A	YFR052C-A	Exception	58	0.756536	1.30978	0.98751	0.91548	False	False		False	False		False	False		False	False		0.901961	0.710784	0.633651	3.91338e-16
gene:YFR054C	YFR054C																			0.0233161	0.0181347	4.07246e-16	3.91338e-16
gene:YFR056C	YFR056C	Exception	36																	0.146341	0.0406504
gene:YFR057W	YFR057W	Cytonuclear																		0.00657895
gene:YGL006W-A	YGL006W-A	Exception				0.0325852								False	False					0.0810811	0.162162	4.07246e-16	0.248777
gene:YGL007C-A	YGL007C-A	Cytonuclear																		0.0689655	0.0689655
gene:YGL014C-A	YGL014C-A																			0.0185185
gene:YGL015C	YGL015C	Cytonuclear																		0.0152672	0.0152672
gene:YGL034C	YGL034C																			0.0204918	0.00819672		3.91338e-16
gene:YGL036W	YGL036W	Cytonuclear		99.1747	59.4072	58.7822	61.9541	False	False		False	False		False	False		False	False		0.821978	0.592857	1.86216	2.41559	2.13887
gene:YGL039W	YGL039W	Cytonuclear		46.1694	56.4167	32.869	30.4309	False	False		False	False		False	False		False	False		3.63037	2.08883	1.74462	1.87243	1.80853
gene:YGL041C	YGL041C	Exception	13																	0.0441176	0.0588235
gene:YGL041C-B	YGL041C-B	TA	19																		0.0163934
gene:YGL041W-A	YGL041W-A	Cytonuclear		4.88502	6.33871	9.00701	8.77788	False	False		False	False		False	False		False	False		1.97097	3.02903	0.558924	0.241893	0.400409
gene:YGL042C	YGL042C	Exception	3																	0.00980392
gene:YGL052W	YGL052W																			0.0490196	0.0294118
gene:YGL063C-A	YGL063C-A																			0.02			3.91338e-16
gene:YGL072C	YGL072C	Exception	30	0.594518		1.00134	0.76047	False	False					True	76.6		False	False		0.279167	0.554167	0.765911	3.91338e-16
gene:YGL074C	YGL074C	Exception	51																	0.00917431	0.00917431
gene:YGL081W	YGL081W	mito			2.01612						False	False								0.130841	0.046729	0.74799	0.735993	0.741992
gene:YGL082W	YGL082W	Exception		26.2568	32.373	39.3825	39.0107	False	False		False	False		False	False		False	False		1.76178	2.12958	2.85144	1.78403	2.31773
gene:YGL088W	YGL088W	Exception	26	70.7846	8.72205	30.4587	36.3041	True	102.7	58	True	73.3	46	True	66	0	True	54.8		20.1516	19.4508	22.4713	10.2836	16.3775
gene:YGL101W	YGL101W			15.5875	18.1165	13.9297	10.9725	False	False		False	False		False	False		False	False		3.08565	2.14815	0.451565	0.639234	0.5454
gene:YGL102C	YGL102C																			0.020979	0.00699301
gene:YGL108C	YGL108C	Cytonuclear		1.80665	3.24854	3.62641	4.17043	False	False		False	False		False	False		False	False		1.14184	1.69504	0.60029	0.578683	0.589486
gene:YGL109W	YGL109W																			0.00925926	0.00925926
gene:YGL114W	YGL114W	TMD	28	30.907	24.9578	33.7615	38.8873	True	220.5	71	True	117.3	95	True	349.8	60	True	372	54	0.705234	0.65978	9.99385	10.3621	10.178
gene:YGL117W	YGL117W	Cytonuclear		2.02741	1.5596	6.73003	7.02008	False	False		False	False		False	False		False	False		0.180451	0.789474	1.43316	1.29186	1.36251
gene:YGL118C	YGL118C																			0.0273973	0.0136986
gene:YGL123C-A	YGL123C-A																			0.012987
gene:YGL132W	YGL132W																			0.00892857
gene:YGL138C	YGL138C	Exception																		0.0115607	0.0346821
gene:YGL140C	YGL140C	TMD	37	135.125	93.5524	109.434	131.465	False	False		False	False		True	398		True	12.5		1.04016	0.838934	4.16978	2.16832	3.16905
gene:YGL149W	YGL149W	SSTMD	1																		0.00980392	4.07246e-16
gene:YGL152C	YGL152C	Exception	40																	0.139381	0.0132743	0.765911
gene:YGL159W	YGL159W	Cytonuclear		22.8811	19.234	24.294	25.3853	False	False		False	False		False	False		False	False		1.29111	1.46361	1.56651	2.68396	2.12523
gene:YGL165C	YGL165C	Exception	81																	0.0388601	0.00518135
gene:YGL176C	YGL176C	Cytonuclear		11.1824	5.66257	8.44819	9.39984	False	False		False	False		False	False		False	False		0.222523	0.246847	1.86216	1.78942	1.82579
gene:YGL177W	YGL177W					0.273634	0.33844							False	False		False	False		0.12069	0.219828	1.47607	0.474458
gene:YGL182C	YGL182C																			0.0648148	0.0185185	0.437465	0	0.218733
gene:YGL185C	YGL185C	Cytonuclear		9.52008	12.1297	14.7347	14.8536	False	False		False	False		False	False		False	False		0.643421	0.880263	1.29504	1.25093	1.27298
gene:YGL188C	YGL188C																			0.0517241	0.0172414
gene:YGL188C-A	YGL188C-A	Cytonuclear		0.183679	0.157441	0.12898	0.107379	False	False		False	False		False	False		False	False		0.712766	0.5
gene:YGL193C	YGL193C	Cytonuclear																		0.00961538	0.00961538
gene:YGL194C-A	YGL194C-A	TMD	12	0.950003	0.688553	0.993296	1.06937	False	False		False	False		False	False		False	False		1.03086	1.21605	28.3326	38.9061	33.6194
gene:YGL199C	YGL199C																			0.00955414	0.022293
gene:YGL204C	YGL204C	TMD	20	1.8415	1.87336	3.88838	3.99045	False	False		False	False		False	False		False	False		1.5	2.80392	7.19674	5.06054	6.12864
gene:YGL214W	YGL214W	Exception	76																	0.0185185
gene:YGL217C	YGL217C																			0.0350877	0.0175439
gene:YGL220W	YGL220W			7.46262	8.63883	9.26617	8.15653	False	False		False	False		False	False		False	False		5.10331	4.76446	0.651426	2.29269	1.47206
gene:YGL230C	YGL230C	Exception	85			0.333735	0.495028							False	False		False	False		0.0810811	0.162162	0.25889	5.05914	2.65901
gene:YGL235W	YGL235W	Cytonuclear																		0.0139665	0.0251397
gene:YGL239C	YGL239C	Exception	80																	0.00952381	0.0190476
gene:YGL242C	YGL242C	Cytonuclear		12.85	18.6786	29.5454	28.7936	False	False		False	False		False	False		False	False		4.03297	7.09615	0.397013
gene:YGL258W-A	YGL258W-A	Cytonuclear																		0.0128205
gene:YGL260W	YGL260W	Exception
gene:YGL262W	YGL262W	Cytonuclear																		0.0170455	0.0170455
gene:YGR011W	YGR011W			1.1418	0.972574	2.01929	2.09985	False	False		False	False		False	False		False	False		0.747706	1.38991	1.14996	2.86746	2.00871
gene:YGR015C	YGR015C			4.43761	3.82187	6.45249	5.92968	False	False		False	False		False	False		False	False		0.31155	0.507599	4.07246e-16	1.50532
gene:YGR016W	YGR016W	TMD	56	1.07642	1.78557	3.53093	4.1319	False	False		False	False		False	False		False	False		0.358639	0.808901	10.058	12.3189	11.1885
gene:YGR017W	YGR017W	Cytonuclear		24.104	22.3812	59.5669	60.3533	False	False		False	False		False	False		False	False		2.22483	5.44463	5.35596	3.06905	4.21251
gene:YGR018C	YGR018C	Cytonuclear																		0.0272727	0.05
gene:YGR021W	YGR021W	mito		4.26966	4.42531	10.9099	10.4616	False	False		False	False		False	False		False	False		0.436426	0.994845	1.86216	2.32508	2.09362
gene:YGR022C	YGR022C																			0.0136364	0.00909091
gene:YGR025W	YGR025W			0.551336	0.253014	0.428039	0.521753	False	False		False	False		False	False		False	False		0.311881	0.331683	0	2.20905	1.10452
gene:YGR026W	YGR026W	TMD	35	27.9161	45.5259	77.8092	82.9511	True	105.4	84	True	109.7	90	False	False		False	False	7	5.74373	7.93369	3.3443	10.873	7.10863
gene:YGR035C	YGR035C	Cytonuclear		2.31087	3.71413	12.6821	12.9018	False	False		False	False		False	False		False	False		1.78632	7.45299	0.0593479
gene:YGR035W-A	YGR035W-A	Exception
gene:YGR039W	YGR039W			0.268714	0.245567	0.377263	0.499372	False	False		False	False		False	False		False	False		0.197115	0.322115	0.765911	0.718772	0.742342
gene:YGR045C	YGR045C	Exception	63																	0.119835	0.0950413	0.594724	0	0.297362
gene:YGR050C	YGR050C	Cytonuclear		0.4019	0.566793	0.294413		False	False		False	False		False	False					0.315126	0.168067	0.765911	0.517817	0.641864
gene:YGR051C	YGR051C																			0.0138889	0.00925926
gene:YGR053C	YGR053C	Cytonuclear				1.50093								False	False					0.0757042	0.140845	0.765911	0.735993	0.750952
gene:YGR054W	YGR054W	Cytonuclear		323.293	345.501	352.926	386.584	False	False		False	False		False	False		False	False		6.93857	7.0661	2.8747	2.47124	2.67297
gene:YGR064W	YGR064W																			0.00813008
gene:YGR066C	YGR066C	Cytonuclear																		0.0187713	0.0204778	4.07246e-16	1.41841
gene:YGR067C	YGR067C	Cytonuclear																		0.0521739	0.0751553	22.701	0.735993
gene:YGR068W-A	YGR068W-A																			0.0625
gene:YGR069W	YGR069W	Exception	27																	0.0223214	0.00892857		0.735993
gene:YGR073C	YGR073C	Exception	1																	0.0725806	0.0201613
gene:YGR079W	YGR079W	SS	1	25.0506	27.9591	17.865	16.6105	False	False		False	False		False	False		False	False		1.69811	1.00809	0.633651	0.08101	0.357331
gene:YGR107W	YGR107W																			0.02	0.0166667		0.735993
gene:YGR111W	YGR111W	Cytonuclear		21.426	26.5309	32.6049	31.1568	False	False		False	False		False	False		False	False		1.29177	1.58853	1.756	1.74616	1.75108
gene:YGR114C	YGR114C	Exception	15
gene:YGR115C	YGR115C	Exception	14																	0.00576923
gene:YGR117C	YGR117C	Cytonuclear		41.962	44.9844	47.7008	52.33	False	False		False	False		False	False		False	False		1.68344	1.78512	1.09501	1.47199	1.2835
gene:YGR121W-A	YGR121W-A	Cytonuclear																		0.0763889	0.0277778		3.91338e-16
gene:YGR122C-A	YGR122C-A																			0.0697674	0.0930233
[truncated: 4,735 more rows]
