# Supplementary material for: SRP orchestrates protein biogenesis beyond initial ER membrane targeting
Source: Nat Commun. 2026 Jun 16;17:5316. doi: 10.1038/s41467-026-74404-2 (PMC13272954; doi:10.1038/s41467-026-74404-2)
Supplement: Supplementary file 12 — Source data [file 41467_2026_74404_MOESM12_ESM.xlsx]

## Sheet: Fig1E
gene	class	Binding Score
AAC3	mito	2.52282
AAH1	Cytonuclear	1.04508
AAP1	Cytonuclear	1.50588
AAT1	mito	4.77429
AAT2	Cytonuclear	1.56907
ABD1	Cytonuclear	1.88749
ABF1	Cytonuclear	3.33678
ABF2	mito	0.340351
ABP1	Cytonuclear	1.34322
ABP140	Cytonuclear	1.06155
ABZ1	Cytonuclear	4.2278
ABZ2	Cytonuclear	1.60801
ACC1	Cytonuclear	25.4299
ACF2	Cytonuclear	3.1008
ACF4	Cytonuclear	0.409825
ACH1	mito	3.04709
ACM1	Cytonuclear	0.698211
ACO2	mito	2.90073
ACS2	Cytonuclear	2.48334
ACT1	Cytonuclear	4.23644
ADA2	Cytonuclear	3.90651
ADD66	Cytonuclear	1.67921
ADE1	Cytonuclear	0.91703
ADE12	Cytonuclear	1.40515
ADE16	Cytonuclear	2.26506
ADE17	Cytonuclear	1.26758
ADE2	Cytonuclear	2.42679
ADE3	Cytonuclear	2.15001
ADE4	Cytonuclear	4.48319
ADE5,7	Cytonuclear	2.80823
ADE6	Cytonuclear	3.56608
ADF1	Cytonuclear	0.639354
ADH1	Cytonuclear	2.1287
ADH3	mito	1.96091
ADH5	Cytonuclear	2.21495
ADH6	Cytonuclear	2.15458
ADI1	Cytonuclear	0.242092
ADK2	mito	0.203398
ADO1	Cytonuclear	2.4261
ADP1	SPTMD	119.202
AFB1	SP	4.59644
AFG1	mito	1.6109
AFG2	Cytonuclear	1.86701
AFG3	mito	3.75085
AFT2	Cytonuclear	0.528087
AGE2	Cytonuclear	0.469201
AGP1	TMD	30.2545
AHA1	Cytonuclear	0.908954
AHC2	Cytonuclear	0.420202
AHP1	Cytonuclear	1.9617
AI1	mito	22.165
AI2	mito	44.83
AIM17	mito	2.5291
AIM18	mito	2.33371
AIM2	Cytonuclear	2.25448
AIM21	Cytonuclear	1.05805
AIM24	mito	2.81826
AIM29	Cytonuclear	0.159456
AIM36	mito	1.79236
AIM44	Cytonuclear	1.77058
AIM45	mito	3.56274
AIM46	mito	1.96191
AIM6	SP	1.76079
AIM7	Cytonuclear	0.171208
AIM9	mito	1.1081
AIP1	Cytonuclear	4.02208
AIR1	Cytonuclear	0.614475
AIR2	Cytonuclear	0.60358
AKL1	Cytonuclear	1.64083
AKR1	TMD	9.74564
ALA1	Cytonuclear	1.98407
ALB1	Cytonuclear	0.472574
ALD4	mito	3.53724
ALD5	mito	2.81006
ALD6	Cytonuclear	3.12353
ALE1	TMD	7.83788
ALG1	TMD	63.3501
ALG11	TMD	2.67814
ALG12	TMD	4.96427
ALG13	Cytonuclear	2.48978
ALG14	TMD	3.54846
ALG2	TMD	5.64965
ALG3	TMD	22.3396
ALG5	TMD	2.65709
ALG6	TMD	2.18821
ALG7	TMD	4.66882
ALG8	TMD	46.9671
ALG9	TMD	8.11831
ALK1	Cytonuclear	3.20185
ALK2	Cytonuclear	4.62287
ALO1	mito	2.94374
ALR1	TMD	3.76331
ALT1	Cytonuclear	2.05635
AMD1	Cytonuclear	2.45623
AMN1	Cytonuclear	2.86974
ANB1	Cytonuclear	0.419816
ANP1	TMD	114.751
ANY1	TMD	4.66267
AOS1	Cytonuclear	1.59997
APA1	Cytonuclear	1.56445
APC11	Cytonuclear	19.055
APD1	Cytonuclear	2.09839
APE2	mito	0.930454
APE3	SP	1.64349
APL1	Cytonuclear	1.85257
APL2	Cytonuclear	3.06558
APL3	Cytonuclear	2.68415
APL4	Cytonuclear	2.3643
APL5	Cytonuclear	1.87314
APL6	Cytonuclear	2.24817
APM1	Cytonuclear	1.97231
APM3	Cytonuclear	2.19061
APM4	Cytonuclear	1.99197
APN1	mito	1.23157
APS1	Cytonuclear	0.404999
APS2	Cytonuclear	7.04776
APS3	Cytonuclear	5.64581
APT1	Cytonuclear	2.0085
APT2	Cytonuclear	1.54641
AQR1	TMD	188.926
ARA1	Cytonuclear	1.3255
ARB1	Cytonuclear	2.04915
ARC1	Cytonuclear	0.798315
ARC15	Cytonuclear	0.290192
ARC18	Cytonuclear	2.19131
ARC19	Cytonuclear	1.40649
ARC35	Cytonuclear	1.90765
ARC40	Cytonuclear	2.46428
ARD1	Cytonuclear	2.51342
ARE1	TMD	56.571
ARE2	TMD	4.76804
ARF1	Cytonuclear	16.3168
ARF2	Cytonuclear	13.1692
ARF3	Cytonuclear	2.17974
ARG1	Cytonuclear	6.35921
ARG3	Cytonuclear	2.35483
ARG4	Cytonuclear	0.952342
ARG5,6	mito	1.78831
ARG7	mito	2.12642
ARG8	mito	2.09729
ARH1	mito	2.84683
ARI1	Cytonuclear	1.10881
ARL1	Cytonuclear	4.59705
ARL3	Cytonuclear	1.2641
ARN1	TMD	6.06412
ARN2	TMD	449.616
ARO1	Cytonuclear	3.36876
ARO2	Cytonuclear	2.95892
ARO3	Cytonuclear	1.81186
ARO4	Cytonuclear	1.40477
ARO7	Cytonuclear	1.27295
ARO8	Cytonuclear	2.99504
ARO9	Cytonuclear	2.51368
ARP2	Cytonuclear	2.9839
ARP3	Cytonuclear	3.07161
ARP4	Cytonuclear	4.23166
ARP5	Cytonuclear	2.68161
ARP7	Cytonuclear	6.72012
ARP8	Cytonuclear	2.85219
ARP9	Cytonuclear	2.89212
ARX1	Cytonuclear	3.2825
ASC1	Cytonuclear	2.02424
ASF1	Cytonuclear	2.15353
ASK1	Cytonuclear	1.02613
ASK10	Cytonuclear	2.16533
ASM4	Cytonuclear	1.78104
ASN1	Cytonuclear	2.72009
ASN2	Cytonuclear	1.91341
ASP1	Cytonuclear	2.64037
AST1	Cytonuclear	2.78729
ATC1	Cytonuclear	0.456808
ATF1	Cytonuclear	2.89158
ATF2	Cytonuclear	0.852055
ATG18	Cytonuclear	3.01632
ATG21	Cytonuclear	11.2061
ATG27	SPTMD	3.12099
ATG33	mito	1.62117
ATG8	Cytonuclear	0.223873
ATM1	mito	4.79671
ATO3	TMD	10.033
ATP1	mito	1.98887
ATP11	mito	1.10001
ATP14	mito	0.397066
ATP15	mito	0.22407
ATP16	Cytonuclear	0.28165
ATP17	mito	0.230878
ATP19	mito	0.336643
ATP2	mito	1.67212
ATP3	mito	0.69373
ATP4	mito	1.68469
ATP5	mito	0.271646
ATP7	mito	0.336928
ATX1	Cytonuclear	0.250302
ATX2	TMD	2.579
AUR1	TMD	41.8323
AVL9	Cytonuclear	3.76319
AVT1	TMD	3.8038
AVT3	TMD	3.14158
AVT7	TMD	35.8521
AXL2	SPTMD	10.5822
BAP2	TMD	342.843
BAP3	TMD	58.3157
BAT2	Cytonuclear	2.1584
BBC1	Cytonuclear	1.35752
BCH1	Cytonuclear	1.93029
BCP1	Cytonuclear	1.20648
BCY1	Cytonuclear	0.754243
BDF1	Cytonuclear	0.588879
BDH1	Cytonuclear	2.79701
BDP1	Cytonuclear	1.90632
BEM1	Cytonuclear	3.33542
BER1	Cytonuclear	2.22004
BET1	TA	0.416916
BET2	Cytonuclear	2.33683
BET3	Cytonuclear	0.83497
BET4	Cytonuclear	1.91129
BET5	Cytonuclear	2.96521
BFR2	Cytonuclear	0.546775
BGL2	SP	2.32476
BIL1	Cytonuclear	5.5244
BIM1	Cytonuclear	0.84706
BIO2	mito	11.6395
BLI1	Cytonuclear	0.114842
BMH1	Cytonuclear	1.36715
BMH2	Cytonuclear	0.73039
BMS1	Cytonuclear	1.44262
BNA1	Cytonuclear	1.22603
BNA3	mito	19.883
BNA4	mito	1.95066
BNA5	Cytonuclear	23.253
BNA6	Cytonuclear	1.5834
BNA7	Cytonuclear	1.49363
BNI5	Cytonuclear	0.212953
BOI1	Cytonuclear	1.99157
BOI2	Cytonuclear	0.612344
BOS1	TA	0.299358
BPL1	Cytonuclear	4.18672
BRE1	Cytonuclear	1.48234
BRE5	Cytonuclear	2.27899
BRF1	Cytonuclear	1.08464
BRO1	Cytonuclear	2.91067
BRX1	Cytonuclear	2.49137
BSC6	TMD	103.114
BSD2	TMD	1.4968
BTN2	Cytonuclear	3.12604
BTT1	Cytonuclear	0.33586
BUD14	Cytonuclear	1.35141
BUD16	Cytonuclear	1.8604
BUD17	Cytonuclear	2.73353
BUD20	Cytonuclear	0.404299
BUD21	Cytonuclear	0.280376
BUD22	Cytonuclear	0.451474
BUD23	Cytonuclear	1.86723
BUD27	Cytonuclear	2.51578
BUD3	Cytonuclear	4.31837
BUD32	Cytonuclear	1.33475
BUD4	Cytonuclear	2.17575
BUD6	Cytonuclear	0.455917
BUG1	Cytonuclear	0.280634
BUL1	Cytonuclear	2.02648
BUL2	Cytonuclear	3.73129
BUR2	Cytonuclear	1.05339
BUR6	Cytonuclear	0.607421
BXI1	TMD	94.1296
BZZ1	Cytonuclear	1.33392
CAB1	Cytonuclear	2.19074
CAB2	Cytonuclear	1.95375
CAB3	Cytonuclear	1.39264
CAB4	Cytonuclear	3.65766
CAC2	Cytonuclear	2.29556
CAD1	Cytonuclear	12.1051
CAF16	Cytonuclear	1.36978
CAF20	Cytonuclear	0.413801
CAJ1	Cytonuclear	0.314743
CAM1	Cytonuclear	3.43036
CAP1	Cytonuclear	1.53094
CAP2	Cytonuclear	2.29175
CAR1	Cytonuclear	1.36447
CAT5	Cytonuclear	0.669243
CAX4	TMD	4.75212
CBC2	Cytonuclear	1.89493
CBF5	Cytonuclear	1.90619
CBK1	Cytonuclear	2.38904
CBP3	mito	3.34245
CCC1	TMD	0.63703
CCL1	Cytonuclear	1.2678
CCP1	mito	2.73046
CCR4	Cytonuclear	2.61457
CCS1	Cytonuclear	3.93452
CCT2	Cytonuclear	1.26291
CCT3	Cytonuclear	1.2167
CCT4	Cytonuclear	6.08809
CCT5	Cytonuclear	1.99529
CCT6	Cytonuclear	2.01209
CCT7	Cytonuclear	2.38146
CCT8	Cytonuclear	2.50362
CCW12	SP	1.09852
CCW14	SP	36.9897
CDC1	TMD	271.868
CDC10	Cytonuclear	1.78487
CDC11	Cytonuclear	1.2049
CDC12	Cytonuclear	1.44459
CDC123	Cytonuclear	1.90774
CDC14	Cytonuclear	3.14211
CDC19	Cytonuclear	2.32716
CDC20	Cytonuclear	2.03376
CDC21	Cytonuclear	2.29934
CDC24	Cytonuclear	2.88084
CDC28	Cytonuclear	1.95276
CDC3	Cytonuclear	0.957148
CDC31	Cytonuclear	0.226611
CDC33	Cytonuclear	1.24521
CDC34	Cytonuclear	4.67991
CDC36	Cytonuclear	0.644196
CDC37	Cytonuclear	0.356852
CDC4	Cytonuclear	2.82898
CDC42	Cytonuclear	2.15482
CDC43	Cytonuclear	1.96823
CDC48	Cytonuclear	1.33205
CDC5	Cytonuclear	2.12506
CDC50	TMD	11.1887
CDC53	Cytonuclear	1.49681
CDC55	Cytonuclear	2.36921
CDC60	Cytonuclear	3.33747
CDC73	Cytonuclear	0.350201
CDC8	Cytonuclear	0.646689
CDC9	mito	1.92431
CDS1	TMD	27.0075
CEG1	Cytonuclear	2.61377
CET1	Cytonuclear	1.29217
CEX1	Cytonuclear	3.56206
CFD1	Cytonuclear	1.84718
CGI121	Cytonuclear	1.28832
CGR1	Cytonuclear	0.27464
CHA1	mito	2.57651
CHC1	Cytonuclear	1.52709
CHD1	Cytonuclear	1.84958
CHO2	TMD	107.684
CHS1	TMD	12.7847
CHS2	TMD	22.0451
CHS3	TMD	44.3575
CHS5	Cytonuclear	4.60849
CHS7	TMD	88.4423
CHZ1	Cytonuclear	0.218848
CIA1	Cytonuclear	1.97352
CIA2	Cytonuclear	0.363581
CIC1	Cytonuclear	0.49795
CIN2	Cytonuclear	2.75363
CIS3	SP	1.2165
CIT1	mito	0.704237
CIT2	Cytonuclear	0.460864
CKA1	Cytonuclear	2.24304
CKA2	Cytonuclear	1.92701
CKB1	Cytonuclear	1.05868
CKB2	Cytonuclear	0.823523
CKI1	Cytonuclear	1.87161
CKS1	Cytonuclear	0.38501
CLA4	Cytonuclear	3.93697
CLB3	Cytonuclear	2.59077
CLG1	Cytonuclear	2.47032
CLN1	Cytonuclear	2.80378
CLN2	Cytonuclear	2.91811
CLP1	Cytonuclear	3.03075
CLU1	Cytonuclear	1.9267
CMC1	Cytonuclear	0.165877
CMC2	Cytonuclear	0.256836
CMD1	Cytonuclear	0.329503
CMK2	Cytonuclear	2.32879
CMP2	Cytonuclear	2.12555
CMS1	Cytonuclear	0.348766
CNA1	Cytonuclear	2.24628
CNL1	Cytonuclear	0.446181
CNS1	Cytonuclear	1.54241
COA1	mito	15.3275
COA3	mito	0.283218
COF1	Cytonuclear	0.544576
COG1	Cytonuclear	2.60557
COG2	Cytonuclear	0.498002
COG3	Cytonuclear	21.8227
COG4	Cytonuclear	1.63355
COG5	Cytonuclear	2.2597
COG6	Cytonuclear	1.00267
COG7	Cytonuclear	1.40911
COG8	Cytonuclear	1.03766
COM2	Cytonuclear	2.86514
COQ1	mito	1.95431
COQ2	mito	4.39229
COQ4	mito	3.54281
COQ5	mito	1.79516
COQ6	mito	2.96677
COQ8	mito	1.4239
COQ9	mito	1.03253
COR1	mito	1.23683
COS6	TMD	81.5844
COX12	Cytonuclear	0.109768
COX13	mito	1.09569
COX14	mito	0.259079
COX15	mito	3.03195
COX17	Cytonuclear	0.28619
COX19	Cytonuclear	1.94626
COX20	mito	1.79973
COX23	Cytonuclear	0.343277
COX4	mito	0.526222
COX5A	mito	0.17977
COX5B	mito	0.186493
COX6	mito	0.454117
COX7	mito	0.165376
COX8	mito	0.146404
COX9	mito	0.194972
COY1	TMD	2.67721
CPA1	Cytonuclear	2.42541
CPA2	Cytonuclear	4.3913
CPD1	Cytonuclear	1.45192
CPR1	Cytonuclear	0.967419
CPR2	SP	4.78153
CPR3	mito	0.360523
CPR4	SPTMD	1.23145
CPR5	SP	2.01874
CPR6	Cytonuclear	1.1072
CPR7	Cytonuclear	1.01361
CPS1	TMD	26.251
CPT1	TMD	3.1223
CRH1	SP	1.55628
CRM1	Cytonuclear	2.10831
CRN1	Cytonuclear	0.581452
CRP1	Cytonuclear	0.483891
CRZ1	Cytonuclear	1.14677
CSC1	TMD	4.77076
CSE1	Cytonuclear	1.69091
CSE2	Cytonuclear	0.0512207
CSE4	Cytonuclear	0.211349
CSG2	SPTMD	4.59262
CSL4	Cytonuclear	0.764791
CSM1	Cytonuclear	0.21592
CSR1	Cytonuclear	2.27959
CSS3	SP	2.30553
CST6	Cytonuclear	0.784745
CTF4	Cytonuclear	2.05693
CTF8	Cytonuclear	0.238738
CTH1	Cytonuclear	0.577154
CTI6	Cytonuclear	0.513463
CTK1	Cytonuclear	2.83327
CTK2	Cytonuclear	2.72945
CTK3	Cytonuclear	2.02444
CTP1	mito	3.0202
CTR1	TMD	1.18689
CTR2	TMD	2.60859
CTR86	Cytonuclear	2.26659
CTR9	Cytonuclear	2.39997
CTS1	SP	10.4067
CUE1	TMD	200.156
CUE3	Cytonuclear	2.21685
CUE5	Cytonuclear	0.786195
CUP1-1	Cytonuclear	0.249477
CUP9	Cytonuclear	1.91306
CUR1	Cytonuclear	0.594053
CWC15	Cytonuclear	0.429834
CWC21	Cytonuclear	0.213315
CWH41	TMD	5.9355
CWH43	TMD	4.93951
CWP1	SP	1.11102
CWP2	SP	0.54693
CYB5	TA	0.388528
CYC1	Cytonuclear	0.309355
CYC3	mito	1.55221
CYC8	Cytonuclear	1.18694
CYK3	Cytonuclear	3.73558
CYM1	mito	1.79236
CYS3	Cytonuclear	1.37727
CYS4	Cytonuclear	1.05975
CYT1	mito	0.854189
CYT2	Cytonuclear	0.581237
DAD1	Cytonuclear	0.205566
DAD2	Cytonuclear	0.204773
DAD3	Cytonuclear	0.341055
DAD4	Cytonuclear	0.219566
DAK1	Cytonuclear	1.66177
DAM1	Cytonuclear	0.948864
DAP1	Cytonuclear	0.861459
DAP2	TMD	2.96016
DAS1	Cytonuclear	3.0451
DAT1	Cytonuclear	0.7414
DBF2	Cytonuclear	1.50821
DBF4	Cytonuclear	6.80013
DBP10	Cytonuclear	0.882245
DBP2	Cytonuclear	1.56814
DBP3	Cytonuclear	2.22604
DBP5	Cytonuclear	3.26063
DBP6	Cytonuclear	1.21676
DBP7	Cytonuclear	1.36903
DBP8	Cytonuclear	2.6565
DBP9	Cytonuclear	1.57862
DCD1	Cytonuclear	1.44141
DCP1	Cytonuclear	1.82111
DCP2	Cytonuclear	1.58915
DCS1	Cytonuclear	2.12775
DCW1	SP	2.47054
DDI1	Cytonuclear	0.969303
DDP1	Cytonuclear	0.332543
DDR48	Cytonuclear	0.414202
DED1	Cytonuclear	1.80189
DED81	Cytonuclear	2.24038
DEF1	Cytonuclear	0.403268
DEG1	Cytonuclear	2.83151
DEP1	Cytonuclear	1.54036
DET1	Cytonuclear	2.49348
DFG5	SP	3.68878
DFM1	TMD	171.429
DFR1	mito	0.721199
DGK1	TMD	9.71885
DHH1	Cytonuclear	2.1828
DHR2	Cytonuclear	4.81846
DIB1	Cytonuclear	0.837389
DIC1	mito	2.65516
DID2	Cytonuclear	0.318088
DID4	Cytonuclear	0.472524
DIE2	TMD	43.0413
DIG1	Cytonuclear	0.422457
DIM1	Cytonuclear	1.29343
DIP5	TMD	44.4881
DIS3	Cytonuclear	1.65276
DJP1	Cytonuclear	0.656815
DLD1	mito	1.85713
DLD2	mito	2.64287
DLD3	Cytonuclear	2.26984
DLS1	Cytonuclear	0.760964
DMA1	Cytonuclear	0.919069
DMA2	Cytonuclear	0.918269
DNF1	TMD	234.864
DNF2	TMD	242.638
DNM1	mito	0.847292
DOA1	Cytonuclear	1.52388
DOG2	Cytonuclear	1.33748
DOM34	Cytonuclear	0.783588
DOS2	Cytonuclear	0.602403
DOT5	Cytonuclear	1.79572
DOT6	Cytonuclear	1.25578
DPB3	Cytonuclear	1.39579
DPB4	Cytonuclear	0.214136
DPH1	Cytonuclear	1.7044
DPH2	Cytonuclear	2.3746
DPH5	Cytonuclear	2.86089
DPM1	TA	0.795458
DPP1	TMD	131.855
DPS1	Cytonuclear	4.39131
DRS1	Cytonuclear	2.80387
DRS2	TMD	9.6576
DSD1	Cytonuclear	2.66378
DSE1	Cytonuclear	4.10378
DSE2	SP	299.078
DSE3	Cytonuclear	1.44466
DSE4	SP	95.7447
DSK2	Cytonuclear	0.524691
DSL1	Cytonuclear	1.37083
DSS4	Cytonuclear	0.443519
DST1	Cytonuclear	0.394127
DTD1	Cytonuclear	1.3814
DUG1	mito	2.06492
DUG2	Cytonuclear	2.63847
DUG3	Cytonuclear	1.53236
DUN1	Cytonuclear	0.98717
DUO1	Cytonuclear	0.0541589
DUS1	Cytonuclear	1.85923
DUS3	Cytonuclear	1.89229
DUT1	Cytonuclear	0.332276
DYN2	Cytonuclear	0.201913
DYS1	Cytonuclear	2.28367
EAF3	Cytonuclear	1.26146
EAF5	Cytonuclear	0.466576
EAF6	Cytonuclear	0.542476
EAP1	Cytonuclear	0.766063
EBP2	Cytonuclear	0.327885
ECL1	Cytonuclear	0.435179
ECM14	SP	3.43313
ECM16	Cytonuclear	0.659324
ECM19	mito	0.805878
ECM25	Cytonuclear	2.96233
ECM29	Cytonuclear	2.86261
ECM31	mito	1.92407
ECM32	Cytonuclear	1.88007
ECM33	SP	2.64725
ECT1	Cytonuclear	3.20361
EDC1	Cytonuclear	0.0875802
EDC2	Cytonuclear	0.199909
EDC3	Cytonuclear	1.93475
EDE1	Cytonuclear	0.716431
EFG1	Cytonuclear	0.575765
EFM1	Cytonuclear	0.894633
EGO2	Cytonuclear	0.424984
EGT2	SP	1.38775
EHD3	mito	6.54426
EHT1	Cytonuclear	1.58995
ELF1	Cytonuclear	0.389973
ELO1	TMD	8.25065
ELP2	Cytonuclear	2.60468
ELP3	Cytonuclear	4.62753
ELP6	Cytonuclear	3.70555
EMC1	SPTMD	2.64675
EMC10	SP	2.88102
EMC2	Cytonuclear	0.871849
EMC4	TMD	1.04976
EMC6	TMD	3.62335
EMG1	Cytonuclear	1.03681
EMI1	Cytonuclear	0.288421
EMI2	Cytonuclear	2.78142
EMP24	SPTMD	4.02857
EMP47	SPTMD	2.09282
EMP70	SPTMD	40.9791
EMW1	Cytonuclear	2.0323
ENA1	TMD	19.308
ENB1	TMD	3.42302
END3	Cytonuclear	0.44079
ENO1	Cytonuclear	0.949153
ENO2	Cytonuclear	0.639695
ENP1	Cytonuclear	1.10668
ENP2	Cytonuclear	2.45655
ENT1	Cytonuclear	0.554931
ENT2	Cytonuclear	0.942517
ENT3	Cytonuclear	0.3851
ENT4	Cytonuclear	0.641683
ENT5	Cytonuclear	1.40119
ENV10	TMD	165.07
EPS1	SPTMD	4.67736
EPT1	TMD	3.86649
ERB1	Cytonuclear	1.03451
ERC1	TMD	5.68497
ERD2	TMD	18.1211
ERG1	TMD	1.8433
ERG10	Cytonuclear	1.75458
ERG11	TMD	85.3301
ERG13	Cytonuclear	2.36455
ERG2	TMD	16.0403
ERG20	mito	1.53673
ERG24	TMD	74.9342
ERG25	TMD	1.99051
ERG26	Cytonuclear	2.42147
ERG28	TMD	4.93517
ERG3	TMD	3.73645
ERG4	TMD	52.878
ERG6	Cytonuclear	3.70558
ERG7	Cytonuclear	4.80319
ERG8	Cytonuclear	2.19475
ERG9	TMD	2.33074
ERI1	TMD	3.47554
ERJ5	SPTMD	20.2935
ERO1	SP	5.16461
ERP1	SPTMD	1.38249
ERP2	SPTMD	12.4478
ERP3	SPTMD	7.63126
ERP4	SPTMD	3.2554
ERP5	SPTMD	1.16887
ERP6	SPTMD	2.97975
ERV1	Cytonuclear	0.322309
ERV14	TMD	4.18571
ERV15	TMD	2.14883
ERV2	TMD	2.01857
ERV25	SPTMD	2.76923
ERV29	TMD	6.83475
ERV41	TMD	118.232
ERV46	TMD	2.51382
ESC1	Cytonuclear	1.19033
ESF1	Cytonuclear	0.798917
ESF2	Cytonuclear	0.457096
ESS1	Cytonuclear	0.602866
EST3	Cytonuclear	1.05555
ETR1	mito	1.24776
ETT1	Cytonuclear	0.445718
EUG1	SP	8.19046
EXG1	SP	1.91141
EXG2	SP	2.20932
EXO84	Cytonuclear	1.17963
FAA1	Cytonuclear	2.81498
FAA3	Cytonuclear	3.31584
FAA4	Cytonuclear	2.50776
FAD1	Cytonuclear	2.67391
FAL1	Cytonuclear	1.00951
FAP7	Cytonuclear	1.44571
FAR1	Cytonuclear	3.16689
FAR8	Cytonuclear	0.956846
FAS1	Cytonuclear	2.12779
FAS2	Cytonuclear	2.38024
FAT1	TMD	3.14326
FAU1	Cytonuclear	0.544129
FBA1	Cytonuclear	1.90923
FCF1	Cytonuclear	0.510259
FCF2	Cytonuclear	0.278198
FCP1	Cytonuclear	2.85271
FCY1	Cytonuclear	0.569967
FCY2	TMD	9.4241
FDC1	Cytonuclear	1.59322
FEN2	TMD	67.739
FES1	Cytonuclear	0.243047
FET3	SPTMD	3.9105
FET4	TMD	3.29339
FET5	SPTMD	1.63026
FIP1	Cytonuclear	0.87067
FIS1	mito	0.259981
FIT1	SP	2.40684
FIT2	SP	1.54258
FIT3	SP	2.03641
FKH1	Cytonuclear	2.99072
FKS1	TMD	19.9461
FLC1	SPTMD	3.36233
FLC2	SPTMD	3.60048
FLC3	SPTMD	35.2806
FMC1	mito	0.278734
FMN1	SP	2.66718
FMP10	mito	8.28045
FMP23	mito	0.242116
FMP32	mito	0.250593
FMP41	mito	1.19064
FMP42	TMD	10.5776
FMP46	mito	0.446775
FOB1	Cytonuclear	2.2658
FOL1	mito	2.96009
FOL2	Cytonuclear	2.13671
FOL3	Cytonuclear	2.30756
FPR1	Cytonuclear	0.307441
FPR2	SP	1.93137
FPR3	Cytonuclear	1.56043
FPR4	Cytonuclear	1.2881
FPS1	TMD	5.31584
FRA1	Cytonuclear	3.38525
FRE1	SPTMD	43.6378
FRQ1	Cytonuclear	0.338846
FRS1	Cytonuclear	1.50471
FRS2	Cytonuclear	1.80445
FSF1	mito	1.14625
FSH1	Cytonuclear	1.48615
FSH2	Cytonuclear	0.690327
FSH3	Cytonuclear	0.389143
FTH1	TMD	2.40222
FTR1	TMD	4.2027
FUI1	TMD	7.57384
FUM1	mito	2.11648
FUN12	Cytonuclear	1.60674
FUN14	mito	1.84084
FUN30	Cytonuclear	1.84029
FUR1	Cytonuclear	2.24282
FUS3	Cytonuclear	2.73998
FYV4	mito	0.143997
FYV7	Cytonuclear	0.295157
GAA1	TMD	2.09019
GAB1	TMD	3.19618
GAL83	Cytonuclear	0.370595
GAR1	Cytonuclear	0.554794
GAS1	SP	2.32307
GAS3	SP	2.5252
GAS5	SP	2.99337
GBP2	Cytonuclear	1.03539
GCD1	Cytonuclear	2.63125
GCD10	Cytonuclear	0.983103
GCD11	Cytonuclear	1.82404
GCD14	Cytonuclear	3.25621
GCD2	Cytonuclear	2.12859
GCD6	Cytonuclear	4.11185
GCD7	Cytonuclear	1.53368
GCN20	Cytonuclear	1.35999
GCN3	Cytonuclear	1.09123
GCN4	Cytonuclear	1.48652
GCR2	Cytonuclear	0.826076
GCS1	Cytonuclear	0.629233
GCV1	mito	2.55474
GCV2	mito	3.66299
GDA1	TMD	26.1185
GDE1	Cytonuclear	36.5668
GDH1	Cytonuclear	4.13246
GDH2	Cytonuclear	1.84194
GDI1	Cytonuclear	2.11707
GDS1	Cytonuclear	0.89791
GDT1	TMD	3.40425
GEF1	TMD	4.75079
gene:YAR028W	TMD	2.54795
gene:YBL028C	Cytonuclear	0.223235
gene:YBL036C	Cytonuclear	1.19448
gene:YBL081W	Cytonuclear	1.16987
gene:YBR016W	Cytonuclear	0.253664
gene:YBR053C	Cytonuclear	1.09598
gene:YBR056W	Cytonuclear	1.71661
gene:YBR062C	Cytonuclear	0.405097
gene:YBR074W	TMD	163.064
gene:YBR085C-A	Cytonuclear	0.30104
gene:YBR137W	Cytonuclear	0.459088
gene:YBR220C	TMD	9.83592
gene:YBR238C	mito	3.55973
gene:YBR242W	Cytonuclear	2.57763
gene:YBR262C	mito	0.520675
gene:YCR016W	Cytonuclear	0.39226
gene:YCR034W	TMD	2.13107
gene:YCR051W	Cytonuclear	0.899661
gene:YCR087C-A	Cytonuclear	0.402196
gene:YCR090C	Cytonuclear	1.08054
gene:YDL012C	TA	0.345361
gene:YDL085C-A	Cytonuclear	0.134668
gene:YDL086W	Cytonuclear	1.73083
gene:YDL121C	TMD	2.90294
gene:YDL124W	Cytonuclear	1.4082
gene:YDL157C	mito	0.393857
gene:YDL241W	Cytonuclear	0.252559
gene:YDR061W	mito	3.85196
gene:YDR090C	TMD	7.51177
gene:YDR210W	TA	0.302699
gene:YDR262W	SP	2.14577
gene:YDR415C	SP	2.6015
gene:YDR461C-A	Cytonuclear	0.33374
gene:YDR476C	Cytonuclear	2.68112
gene:YER010C	Cytonuclear	2.0901
gene:YER034W	Cytonuclear	0.240824
gene:YER079W	Cytonuclear	0.485815
gene:YER152C	Cytonuclear	2.28339
gene:YER156C	Cytonuclear	0.686361
gene:YFR016C	Cytonuclear	1.21172
gene:YGL039W	Cytonuclear	1.80853
gene:YGL041W-A	Cytonuclear	0.400409
gene:YGL108C	Cytonuclear	0.589486
gene:YGL117W	Cytonuclear	1.36251
gene:YGL159W	Cytonuclear	2.12523
gene:YGL204C	TMD	6.12864
gene:YGR017W	Cytonuclear	4.21251
gene:YGR026W	TMD	7.10863
gene:YGR054W	Cytonuclear	2.67297
gene:YGR079W	SP	0.357331
gene:YGR111W	Cytonuclear	1.75108
gene:YGR117C	Cytonuclear	1.2835
gene:YGR130C	Cytonuclear	0.717908
gene:YGR210C	Cytonuclear	3.44888
gene:YGR235C	mito	0.672504
gene:YGR266W	Cytonuclear	1.40956
gene:YGR283C	Cytonuclear	1.36904
gene:YHL017W	SPTMD	5.24644
gene:YHR020W	Cytonuclear	2.08049
gene:YHR045W	TMD	3.40472
gene:YHR112C	Cytonuclear	1.79724
gene:YHR138C	SP	6.74361
gene:YIL002W-A	Cytonuclear	0.322172
gene:YIL027C	TMD	9.36585
gene:YIL108W	Cytonuclear	5.12313
gene:YIL156W-B	SP	0.760911
gene:YJL055W	Cytonuclear	1.92102
gene:YJL068C	Cytonuclear	1.1811
gene:YJL218W	Cytonuclear	0.411604
gene:YJR015W	TMD	242.333
gene:YJR056C	Cytonuclear	0.989641
gene:YJR085C	mito	1.04519
gene:YJR096W	Cytonuclear	0.903091
gene:YJR124C	TMD	41.7034
gene:YJR142W	Cytonuclear	2.01933
gene:YKL018C-A	SP	11.2642
gene:YKL023C-A	TA	0.851303
gene:YKL023W	Cytonuclear	0.616858
gene:YKL033W-A	Cytonuclear	0.937381
gene:YKL068W-A	Cytonuclear	0.283208
gene:YKL077W	SPTMD	2.52958
gene:YKL207W	TMD	2.97996
gene:YKR016W	mito	1.56525
gene:YKR070W	mito	1.66739
gene:YLR049C	Cytonuclear	2.41142
gene:YLR050C	TMD	5.01516
gene:YLR108C	Cytonuclear	3.48234
gene:YLR126C	Cytonuclear	2.48789
gene:YLR146W-A	Cytonuclear	0.250508
gene:YLR179C	Cytonuclear	0.714789
gene:YLR225C	Cytonuclear	1.52533
gene:YLR257W	Cytonuclear	1.47382
gene:YLR287C	Cytonuclear	0.836866
gene:YLR363W-A	Cytonuclear	0.25201
gene:YLR372W	TMD	12.8384
gene:YLR407W	Cytonuclear	0.213527
gene:YML018C	TMD	5.31391
gene:YML053C	Cytonuclear	0.442679
gene:YML079W	Cytonuclear	0.894052
gene:YML082W	Cytonuclear	3.24657
gene:YML131W	TMD	3.95545
gene:YMR027W	Cytonuclear	1.61162
gene:YMR130W	Cytonuclear	1.43034
gene:YMR178W	Cytonuclear	3.11352
gene:YMR295C	Cytonuclear	0.269525
gene:YMR310C	Cytonuclear	2.12331
gene:YMR315W	Cytonuclear	2.03534
gene:YMR321C	Cytonuclear	1.81217
gene:YNL010W	Cytonuclear	1.38246
gene:YNL035C	Cytonuclear	1.95209
gene:YNL040W	Cytonuclear	1.48837
gene:YNL050C	Cytonuclear	0.398017
gene:YNL058C	TMD	2.71075
gene:YNL100W	mito	0.174621
gene:YNL122C	mito	0.203646
gene:YNL134C	Cytonuclear	1.41941
gene:YNL140C	Cytonuclear	1.77288
gene:YNL190W	SP	0.74577
gene:YNL193W	Cytonuclear	1.446
gene:YNL208W	Cytonuclear	0.299166
gene:YNL217W	SP	50.5374
gene:YNL247W	Cytonuclear	1.84701
gene:YNL320W	TMD	3.0787
gene:YNR021W	TMD	2.11568
gene:YNR029C	Cytonuclear	1.3263
gene:YNR061C	TMD	37.1723
gene:YOL057W	Cytonuclear	2.80534
gene:YOL107W	TMD	7.41063
gene:YOL159C-A	Cytonuclear	0.30445
gene:YOR111W	Cytonuclear	1.11279
gene:YOR131C	Cytonuclear	1.06446
gene:YOR238W	Cytonuclear	1.67763
gene:YOR283W	Cytonuclear	1.01449
gene:YOR302W	Cytonuclear	0.410073
gene:YOR342C	Cytonuclear	2.61405
gene:YPL067C	Cytonuclear	1.1823
gene:YPL099C	mito	0.781982
gene:YPL108W	Cytonuclear	0.497314
gene:YPL199C	Cytonuclear	0.336205
gene:YPL225W	Cytonuclear	0.293066
gene:YPL245W	Cytonuclear	0.701842
gene:YPR010C-A	TMD	0.28724
gene:YPR063C	TA	8.25171
gene:YPR097W	Cytonuclear	2.24632
gene:YPR098C	mito	2.24207
gene:YPR108W-A	Cytonuclear	4.08139
gene:YPR114W	TMD	11.8509
gene:YPR127W	Cytonuclear	2.12136
gene:YPR148C	Cytonuclear	1.71902
gene:YPR170W-B	TMD	12.7931
gene:YPR172W	Cytonuclear	0.994889
gene:YPR174C	Cytonuclear	0.77133
GEP4	Cytonuclear	0.81017
GET1	TMD	6.90478
GET2	TMD	3.42485
GET3	Cytonuclear	1.64853
GET4	Cytonuclear	1.00687
GFA1	Cytonuclear	11.696
GFD1	Cytonuclear	0.295141
GGA2	Cytonuclear	0.508579
GIC2	Cytonuclear	0.665304
GIM3	Cytonuclear	0.189112
GIM4	Cytonuclear	3.6069
GIM5	Cytonuclear	0.150717
GIN4	Cytonuclear	1.52911
GIP3	Cytonuclear	3.2076
GIR2	Cytonuclear	0.853718
GIS2	Cytonuclear	0.29713
GIS3	Cytonuclear	0.974602
GLC7	Cytonuclear	2.71101
GLC8	Cytonuclear	0.287528
GLK1	Cytonuclear	1.90615
GLN1	Cytonuclear	2.30117
GLN4	Cytonuclear	1.59362
GLO1	Cytonuclear	1.13697
GLO2	Cytonuclear	1.46448
GLO3	Cytonuclear	0.400281
GLR1	mito	1.57305
GLT1	Cytonuclear	6.87395
GLY1	Cytonuclear	1.67378
GMH1	TMD	26.4008
GNA1	Cytonuclear	0.484247
GNT1	TMD	3.71361
GON7	Cytonuclear	0.214439
GOS1	TA	1.16091
GOT1	TMD	34.8155
GPA1	Cytonuclear	1.94393
GPA2	Cytonuclear	1.62964
GPD1	Cytonuclear	1.25378
GPD2	Cytonuclear	2.79713
GPI11	TMD	116.202
GPI12	TMD	12.1632
GPI13	TMD	223.048
GPI14	TMD	8.61006
GPI16	SPTMD	4.39491
GPI17	TMD	44.9985
GPI18	TMD	4.52029
GPI8	SPTMD	13.6386
GPM1	Cytonuclear	1.2953
GPM3	Cytonuclear	3.07599
GPT2	TMD	19.1628
GPX2	Cytonuclear	1.62631
GRE2	Cytonuclear	1.73874
GRE3	Cytonuclear	1.64148
GRH1	Cytonuclear	4.52575
GRS1	Cytonuclear	2.13646
GRX1	Cytonuclear	0.461551
GRX3	Cytonuclear	1.63672
GRX4	Cytonuclear	1.10049
GRX5	mito	0.511561
GRX6	SP	302.18
GRX7	SP	126.008
GRX8	Cytonuclear	0.302435
GSF2	TMD	3.4905
GSH1	Cytonuclear	4.36729
GSH2	Cytonuclear	1.7457
GSP1	Cytonuclear	3.47649
GSP2	Cytonuclear	1.15321
GSY2	Cytonuclear	2.3501
GTB1	SP	5.81074
GTR1	Cytonuclear	1.64246
GTR2	Cytonuclear	2.81318
GTS1	Cytonuclear	1.10409
GTT1	Cytonuclear	2.31646
GUA1	Cytonuclear	2.0031
GUK1	Cytonuclear	0.480677
GUP1	TMD	209.31
GVP36	Cytonuclear	0.745217
GWT1	TMD	46.0144
GYL1	Cytonuclear	0.922644
GYP6	Cytonuclear	1.85332
HAL5	Cytonuclear	2.08192
HAM1	Cytonuclear	0.530851
HAP1	Cytonuclear	3.76517
HAP3	Cytonuclear	0.408304
HAS1	Cytonuclear	1.31164
HAT1	Cytonuclear	1.62404
HAT2	Cytonuclear	3.27573
HBS1	Cytonuclear	1.1193
HCA4	Cytonuclear	1.23154
HCH1	Cytonuclear	1.28007
HCM1	Cytonuclear	0.978059
HCR1	Cytonuclear	0.295918
HDA1	Cytonuclear	3.09144
HEK2	Cytonuclear	1.90591
HEM1	mito	1.62187
HEM12	Cytonuclear	2.90241
HEM13	Cytonuclear	2.2908
HEM14	mito	2.32919
HEM15	mito	2.26383
HEM2	Cytonuclear	1.02468
HEM3	Cytonuclear	1.86055
HFI1	Cytonuclear	2.38716
HGH1	Cytonuclear	0.679737
HHO1	Cytonuclear	0.288349
HIF1	Cytonuclear	7.6587
HIP1	TMD	10.7134
HIS1	Cytonuclear	2.53869
HIS2	Cytonuclear	2.36241
HIS3	Cytonuclear	0.647518
HIS4	Cytonuclear	3.23877
HIS5	Cytonuclear	4.20955
HIS6	Cytonuclear	1.92028
HIS7	Cytonuclear	2.37217
HMG1	TMD	186.657
HMG2	TMD	3.67082
HMLALPHA1	Cytonuclear	0.144377
HMLALPHA2	Cytonuclear	0.449749
HMO1	Cytonuclear	0.380286
HMRA2	Cytonuclear	0.250972
HMT1	Cytonuclear	2.40358
HNM1	TMD	3.43059
HNT2	mito	2.09768
HO	Cytonuclear	2.0134
HOC1	TMD	2.82462
HOG1	Cytonuclear	2.982
HOM3	Cytonuclear	5.61745
HOR7	SP	0.218631
HOS2	Cytonuclear	2.32554
HOT13	Cytonuclear	0.402571
HPA3	Cytonuclear	0.700636
HPF1	SP	1.33083
HPM1	Cytonuclear	1.88334
HPR1	Cytonuclear	3.23295
HPT1	Cytonuclear	2.77225
HRB1	Cytonuclear	0.59655
HRK1	Cytonuclear	12.8856
HRP1	Cytonuclear	0.312033
HRR25	Cytonuclear	3.97807
HRT1	Cytonuclear	0.656207
HSC82	Cytonuclear	1.40973
HSE1	Cytonuclear	0.588922
HSK3	Cytonuclear	0.145565
HSL1	Cytonuclear	1.57559
HSL7	Cytonuclear	3.74032
HSM3	Cytonuclear	2.07337
HSP104	Cytonuclear	1.05245
HSP150	SP	0.39838
HSP26	Cytonuclear	0.709735
HSP31	Cytonuclear	0.722475
HSP42	Cytonuclear	2.61614
HSP60	mito	2.66794
HSP78	mito	0.649864
HSP82	Cytonuclear	1.32145
HST2	Cytonuclear	2.48714
HST3	Cytonuclear	2.79343
HTA1	Cytonuclear	0.329781
HTA2	Cytonuclear	0.385129
HTB1	Cytonuclear	0.406398
HTZ1	Cytonuclear	0.197394
HUA1	Cytonuclear	0.757111
HUB1	Cytonuclear	0.260526
HUT1	TMD	19.2114
HXK1	Cytonuclear	1.49703
HXK2	Cytonuclear	1.95717
HXT1	TMD	12.6551
HXT2	TMD	55.096
HXT3	TMD	11.3122
HXT7	TMD	120.202
HYP2	Cytonuclear	0.902324
HYR1	Cytonuclear	0.75998
IAH1	Cytonuclear	1.1205
IBD2	Cytonuclear	0.627041
ICE2	TMD	20.5263
ICT1	Cytonuclear	2.99367
IDH1	mito	1.09935
IDH2	mito	2.34503
IDI1	Cytonuclear	3.25403
IDP1	mito	1.8327
IES1	Cytonuclear	2.2806
IES2	Cytonuclear	0.414795
IES3	Cytonuclear	0.902223
IES4	Cytonuclear	0.226699
IES5	Cytonuclear	0.191193
IES6	Cytonuclear	0.526729
IFA38	TMD	2.19922
IFH1	Cytonuclear	0.973519
IGO1	Cytonuclear	0.382507
IGO2	Cytonuclear	0.242075
IKI3	Cytonuclear	2.04293
ILM1	TMD	150.681
ILS1	Cytonuclear	3.12233
ILV1	mito	2.37011
ILV2	mito	1.85517
ILV3	mito	4.04915
ILV5	Cytonuclear	1.68678
ILV6	mito	2.7338
IMD2	Cytonuclear	2.89135
IMD3	Cytonuclear	3.51092
IMD4	Cytonuclear	2.28761
IMG1	mito	0.848905
IMG2	mito	0.609807
IMH1	Cytonuclear	1.17308
IMP3	Cytonuclear	0.283415
IMP4	Cytonuclear	0.924476
INA1	SPTMD	227.491
INM1	Cytonuclear	1.34579
INM2	Cytonuclear	2.28892
INO80	Cytonuclear	2.7011
INP53	Cytonuclear	2.22029
IOC3	Cytonuclear	2.26942
IOC4	Cytonuclear	59.5004
IPI1	Cytonuclear	0.968106
IPI3	Cytonuclear	2.7262
IPP1	Cytonuclear	3.22508
IPT1	TMD	17.6144
IRC21	Cytonuclear	0.645037
IRC22	SPTMD	1.36741
IRC25	Cytonuclear	0.620413
IRC7	Cytonuclear	4.25711
IRR1	Cytonuclear	1.55749
ISA1	mito	0.215995
ISA2	mito	0.74889
ISC1	TMD	18.4629
ISD11	mito	0.293344
ISN1	Cytonuclear	2.28344
ISR1	Cytonuclear	1.35892
IST1	Cytonuclear	0.855452
IST2	TMD	7.98433
IST3	Cytonuclear	0.246029
ISU1	mito	0.760178
ISU2	mito	0.837308
ISW1	Cytonuclear	1.37589
ISW2	Cytonuclear	1.42893
ISY1	Cytonuclear	1.00079
ITR1	TMD	34.579
IVY1	Cytonuclear	2.6125
IXR1	Cytonuclear	0.398505
IZH1	TMD	71.3956
IZH2	TMD	4.56696
IZH4	TMD	12.4242
JIP5	Cytonuclear	2.02435
JSN1	Cytonuclear	2.87306
KAE1	Cytonuclear	1.7469
KAP104	Cytonuclear	2.4216
KAP114	Cytonuclear	2.37871
KAP120	Cytonuclear	1.54585
KAP122	Cytonuclear	2.50501
KAP95	Cytonuclear	2.29743
KAR2	SP	11.8537
KAR4	Cytonuclear	2.64155
KCS1	Cytonuclear	15.3056
KEG1	TMD	158.763
KEL1	Cytonuclear	1.26745
KEL3	Cytonuclear	1.71453
KES1	Cytonuclear	2.05897
KEX1	SPTMD	16.7004
KEX2	SPTMD	5.41694
KGD1	mito	2.62207
KGD2	mito	0.467873
KIN1	Cytonuclear	3.24789
KIN2	Cytonuclear	2.91942
KIN28	Cytonuclear	2.57353
KRE1	SP	61.9443
KRE2	TMD	3.26021
KRE33	Cytonuclear	3.79455
KRE6	TMD	273.443
KRE9	SP	4.7076
KRI1	Cytonuclear	0.46135
KRR1	Cytonuclear	0.425236
KRS1	Cytonuclear	1.12827
KSH1	SPTMD	0.645843
KSP1	Cytonuclear	2.61178
KSS1	Cytonuclear	2.04911
KTI11	Cytonuclear	0.473137
KTI12	Cytonuclear	2.04235
KTR1	TMD	28.5103
KTR3	TMD	145.71
KTR4	TMD	3.39828
KTR6	TMD	3.87951
LAC1	TMD	77.3085
LAG1	TMD	169.343
LAP3	mito	1.60836
LAS17	Cytonuclear	1.69183
LAS21	SPTMD	18.4539
LAT1	mito	0.926703
LCB1	TMD	3.46657
LCB3	TMD	5.4622
LCB4	Cytonuclear	3.16918
LCL2	SP	5.32149
LCP5	Cytonuclear	0.599147
LDB18	Cytonuclear	0.752989
LDB7	Cytonuclear	0.356505
LEA1	Cytonuclear	2.31527
LEO1	Cytonuclear	1.10229
LEU1	Cytonuclear	2.92548
LEU2	Cytonuclear	3.8201
LEU4	mito	3.72669
LEU9	mito	2.76503
LGE1	Cytonuclear	0.731082
LHP1	Cytonuclear	0.347253
LHS1	SP	195.335
LIA1	Cytonuclear	0.446276
LIP1	TMD	1.7947
LIP5	mito	2.34473
LNP1	TMD	0.780882
LOC1	Cytonuclear	0.365499
LOS1	Cytonuclear	3.40309
LOT5	Cytonuclear	1.67156
LPD1	mito	1.28142
LRO1	TMD	2.14025
LRP1	Cytonuclear	0.39404
LSB1	Cytonuclear	0.535502
LSB3	mito	4.68023
LSB5	Cytonuclear	0.833481
LSC1	mito	1.24015
LSC2	mito	1.53621
LSG1	Cytonuclear	2.28603
LSM1	Cytonuclear	2.05241
LSM12	Cytonuclear	0.313362
LSM2	Cytonuclear	0.462678
LSM3	Cytonuclear	0.295333
LSM4	Cytonuclear	0.426642
LSM5	Cytonuclear	0.421633
LSM6	Cytonuclear	0.203247
LSM7	Cytonuclear	0.477743
LSM8	Cytonuclear	0.693317
LSP1	Cytonuclear	0.490243
LST8	Cytonuclear	2.16101
LTV1	Cytonuclear	0.340353
LYS1	Cytonuclear	1.73728
LYS12	mito	3.35883
LYS2	Cytonuclear	4.23301
LYS20	Cytonuclear	3.74397
LYS21	Cytonuclear	2.67576
LYS4	mito	2.81885
MAD2	Cytonuclear	2.10531
MAE1	mito	2.52545
MAF1	Cytonuclear	2.15729
MAK16	mito	1.16246
MAK3	Cytonuclear	1.15704
MAK31	Cytonuclear	0.831112
MAK5	Cytonuclear	2.29232
MAM3	TMD	77.6228
MAM33	mito	0.563277
MAP1	Cytonuclear	2.36037
MAP2	Cytonuclear	1.48588
MAS1	mito	1.42837
MAS2	mito	3.30975
MBA1	mito	1.65007
MBF1	Cytonuclear	0.32751
MCA1	Cytonuclear	2.85484
MCD1	Cytonuclear	1.59821
MCD4	TMD	5.7823
MCH1	TMD	19.2026
MCH4	TMD	12.2938
MCK1	Cytonuclear	2.29947
MCM1	Cytonuclear	1.91227
MCM2	Cytonuclear	1.32004
MCM3	Cytonuclear	2.80773
MCM4	Cytonuclear	5.02014
MCM5	Cytonuclear	2.67532
MCM6	Cytonuclear	2.59211
MCM7	Cytonuclear	1.41978
MCR1	mito	1.46793
MCT1	mito	4.12961
MCX1	mito	1.82027
MDE1	Cytonuclear	2.01183
MDG1	Cytonuclear	0.550922
MDH1	mito	0.592794
MDH2	Cytonuclear	2.76864
MDJ1	mito	2.07385
MDL1	mito	7.92076
MDM20	Cytonuclear	2.47107
MDM34	mito	3.52526
MDM35	Cytonuclear	0.427084
MDM38	mito	1.85384
MED11	Cytonuclear	0.271823
MED2	Cytonuclear	1.00242
MED6	Cytonuclear	0.64228
MED7	Cytonuclear	0.469731
MED8	Cytonuclear	13.438
MEF1	mito	2.32624
MEH1	Cytonuclear	0.762823
MEP3	TMD	250.524
MET10	Cytonuclear	2.98754
MET12	Cytonuclear	2.45389
MET13	Cytonuclear	3.80846
MET14	Cytonuclear	0.727239
MET18	Cytonuclear	2.0924
MET22	Cytonuclear	0.89453
MET31	Cytonuclear	0.487353
MET4	Cytonuclear	1.94618
MET6	Cytonuclear	1.46613
MEU1	Cytonuclear	1.78499
MEX67	Cytonuclear	1.95652
MF(ALPHA)1	SP	1.42776
MF(ALPHA)2	SP	2.20306
MFT1	Cytonuclear	0.674982
MGE1	Cytonuclear	0.367044
MGM1	mito	2.32029
MGM101	mito	0.460357
MGR1	mito	4.32096
MGR2	TMD	0.945144
MGR3	mito	1.41975
MGT1	Cytonuclear	1.21042
MHR1	mito	0.996114
MIA40	mito	4.80664
MID2	SPTMD	2.23216
MIG1	Cytonuclear	0.529178
MIG2	Cytonuclear	0.60358
MIM2	mito	0.489024
MIR1	mito	1.56011
MIS1	mito	0.809241
MKC7	SP	2.2791
MKT1	Cytonuclear	4.74443
MLC2	Cytonuclear	0.301177
MLF3	Cytonuclear	1.40746
MLP1	Cytonuclear	0.697083
MMF1	mito	0.431487
MMM1	TMD	3.37561
MMP1	TMD	41.1527
MMR1	Cytonuclear	1.26824
MMS2	Cytonuclear	0.358535
MNN1	TMD	28.0141
MNN10	TMD	3.66311
MNN11	TMD	36.0117
MNN2	TMD	7.25428
MNN5	SP	11.3366
MNN9	TMD	19.4535
MNP1	mito	0.263312
MNS1	TMD	1.2792
MOB1	Cytonuclear	0.973273
MOB2	Cytonuclear	2.04032
MOD5	Cytonuclear	2.48563
MON2	Cytonuclear	7.22163
MOT1	Cytonuclear	3.39614
MOT2	Cytonuclear	0.794652
MOT3	Cytonuclear	4.70498
MPD1	SP	1.3491
MPD2	SP	3.20178
MPE1	Cytonuclear	0.642541
MPM1	mito	4.28598
MPO1	TMD	8.65722
MPP10	Cytonuclear	1.1879
MPP6	Cytonuclear	0.401027
MRH1	TMD	124.269
MRI1	Cytonuclear	2.03458
MRM1	mito	12.7113
MRN1	Cytonuclear	2.43903
MRP1	mito	3.12678
MRP10	mito	0.231151
MRP13	mito	1.18885
MRP17	mito	1.07112
MRP2	Cytonuclear	0.297241
MRP20	mito	0.775385
MRP21	mito	0.373314
MRP4	mito	1.98896
MRP49	mito	0.404938
MRP51	mito	0.454327
MRP7	mito	0.966172
MRP8	Cytonuclear	0.323545
MRPL1	mito	0.931381
MRPL11	mito	1.59786
MRPL13	mito	0.760931
MRPL15	mito	2.18023
MRPL16	mito	0.700973
MRPL17	mito	0.511203
MRPL19	mito	0.245114
MRPL20	mito	0.215703
MRPL22	mito	0.722229
MRPL23	mito	0.834121
MRPL24	Cytonuclear	6.31528
MRPL27	mito	0.188668
MRPL28	mito	0.37146
MRPL3	mito	1.86481
MRPL31	mito	0.557223
MRPL33	mito	0.237156
MRPL35	mito	1.87679
MRPL36	mito	0.330424
MRPL37	mito	0.416973
MRPL38	mito	0.55264
MRPL39	mito	0.286011
MRPL4	mito	1.73767
MRPL40	Cytonuclear	0.410334
MRPL44	mito	0.247863
MRPL49	mito	0.900257
MRPL50	mito	0.176139
MRPL51	mito	0.883889
MRPL7	Cytonuclear	1.223
MRPL8	mito	0.292849
MRPL9	mito	1.11898
MRPS16	mito	0.462693
MRPS18	mito	0.983872
MRPS28	mito	0.459509
MRPS35	mito	0.788764
MRPS5	mito	1.07747
MRPS8	Cytonuclear	0.357616
MRS3	mito	2.13211
MRS4	mito	2.75983
MRS6	Cytonuclear	2.15206
MRT4	Cytonuclear	0.607184
MRX14	mito	0.209668
MSA2	Cytonuclear	1.49416
MSB1	Cytonuclear	3.37685
MSB2	SPTMD	2.42539
MSC6	mito	2.02552
MSH2	Cytonuclear	2.26903
MSH6	Cytonuclear	2.16746
MSI1	Cytonuclear	2.66875
MSL1	Cytonuclear	0.38586
MSN2	Cytonuclear	0.440639
MSP1	mito	2.25399
MSS116	mito	1.0807
MSS4	Cytonuclear	9.29107
MSS51	mito	3.52796
MTC1	Cytonuclear	1.11432
MTC3	mito	13.5873
MTD1	Cytonuclear	1.17198
MTF1	Cytonuclear	1.93187
MTQ2	Cytonuclear	2.37243
MTR10	Cytonuclear	1.48901
MTR2	Cytonuclear	0.791517
MTR3	Cytonuclear	1.67961
MTR4	Cytonuclear	1.43808
MUM2	Cytonuclear	0.511496
MUP1	TMD	3.50954
MVP1	Cytonuclear	1.65892
MXR1	Cytonuclear	0.877986
MXR2	Cytonuclear	0.469665
MYO1	Cytonuclear	5.47808
MYO2	Cytonuclear	2.55227
MYO3	Cytonuclear	2.87069
MYO4	Cytonuclear	4.50152
MYO5	Cytonuclear	5.40959
MZM1	mito	0.108985
NAB2	Cytonuclear	7.64345
NAB3	Cytonuclear	0.772232
NAF1	Cytonuclear	0.631638
NAM7	Cytonuclear	3.29705
NAM9	mito	0.610183
NAN1	Cytonuclear	2.14491
NAP1	Cytonuclear	1.58351
NAR1	Cytonuclear	14.7967
NAS2	Cytonuclear	0.372866
NAS6	Cytonuclear	0.937013
NAT1	Cytonuclear	1.88172
NAT2	mito	2.73493
NAT3	Cytonuclear	16.2512
NAT5	Cytonuclear	0.743638
NBA1	Cytonuclear	0.474465
NBP2	Cytonuclear	3.3224
NBP35	Cytonuclear	2.82619
NCB2	Cytonuclear	0.664626
NCE101	TA	0.561443
NCE102	TMD	115.33
NCE103	Cytonuclear	1.52807
NCL1	Cytonuclear	1.14562
NCP1	TMD	49.6825
NCS2	Cytonuclear	2.1194
NCS6	mito	2.1376
NCW2	SP	1.16672
NDD1	Cytonuclear	0.654025
NDE1	mito	2.48549
NDI1	mito	2.33575
NET1	Cytonuclear	1.31129
NEW1	Cytonuclear	1.70259
NFS1	mito	1.56934
NGG1	Cytonuclear	0.555415
NGL2	Cytonuclear	1.21415
NGR1	Cytonuclear	0.875653
NHA1	TMD	3.18236
NHP10	Cytonuclear	0.235871
NHP2	Cytonuclear	0.3112
NHP6B	Cytonuclear	0.271229
NHX1	SPTMD	38.7951
NIF3	mito	1.77837
NIP1	Cytonuclear	0.771665
NIS1	Cytonuclear	0.6294
NIT3	mito	0.822748
NMA1	Cytonuclear	2.01219
NMA111	Cytonuclear	2.33307
NMA2	Cytonuclear	1.38447
NMD2	Cytonuclear	1.49122
NMD3	Cytonuclear	2.56948
NMD4	Cytonuclear	1.1252
NMD5	Cytonuclear	3.32842
NMT1	Cytonuclear	0.592241
NNT1	Cytonuclear	0.916259
NOB1	Cytonuclear	2.48872
NOC2	Cytonuclear	0.331991
NOC3	Cytonuclear	0.787706
NOC4	Cytonuclear	2.25699
NOG1	Cytonuclear	3.14245
NOG2	Cytonuclear	1.3277
NOP1	Cytonuclear	0.706323
NOP10	Cytonuclear	0.276557
NOP12	Cytonuclear	0.752276
NOP14	Cytonuclear	0.699169
NOP16	Cytonuclear	0.254313
NOP2	Cytonuclear	1.59657
NOP4	Cytonuclear	0.99127
NOP53	Cytonuclear	0.549144
NOP56	Cytonuclear	0.815636
NOP58	Cytonuclear	0.429406
NOP6	Cytonuclear	0.311025
NOP7	Cytonuclear	8.91409
NOP8	Cytonuclear	2.33611
NOP9	Cytonuclear	1.26863
NOT3	Cytonuclear	1.38939
NOT5	Cytonuclear	1.4535
NPA3	Cytonuclear	3.59019
NPC2	SP	3.30078
NPL3	Cytonuclear	0.511162
NPL4	Cytonuclear	2.37852
NPL6	Cytonuclear	0.248649
NPR1	Cytonuclear	3.05207
NPT1	Cytonuclear	1.63835
NPY1	Cytonuclear	1.85463
NRD1	Cytonuclear	0.938717
NRG2	Cytonuclear	0.542874
NRM1	Cytonuclear	0.781971
NRP1	Cytonuclear	1.91438
NSA1	Cytonuclear	1.67625
NSA2	Cytonuclear	0.38203
NSG2	TMD	1.88193
NSL1	Cytonuclear	0.466625
NSP1	Cytonuclear	0.836551
NSR1	Cytonuclear	0.471546
NST1	Cytonuclear	2.33082
NTC20	Cytonuclear	0.402049
NTH1	Cytonuclear	2.06153
NTH2	mito	2.28249
NUC1	mito	1.83189
NUG1	Cytonuclear	1.1319
NUM1	Cytonuclear	22.448
NUP1	Cytonuclear	14.496
NUP100	Cytonuclear	0.887418
NUP116	Cytonuclear	0.816339
NUP120	Cytonuclear	8.19863
NUP133	Cytonuclear	2.49482
NUP145	Cytonuclear	2.91544
NUP157	Cytonuclear	5.36527
NUP159	Cytonuclear	1.51574
NUP170	Cytonuclear	3.82045
NUP188	Cytonuclear	2.49275
NUP2	Cytonuclear	0.627221
NUP53	Cytonuclear	0.559068
NUP57	Cytonuclear	0.681048
NUP60	Cytonuclear	0.304856
NUP84	Cytonuclear	3.93164
NUP85	Cytonuclear	2.21428
NUT1	Cytonuclear	1.1576
NUT2	Cytonuclear	0.209365
NVJ2	TMD	1.88879
NYV1	TA	0.957786
OAC1	mito	2.44663
OCA1	Cytonuclear	1.01152
OCA2	Cytonuclear	0.962884
OGG1	Cytonuclear	2.8789
OLA1	Cytonuclear	1.82372
OLE1	TMD	26.9468
OLI1	mito	0.885272
OM14	mito	0.333364
OMA1	mito	1.69833
OPI1	Cytonuclear	1.01858
OPI10	Cytonuclear	1.70174
OPI3	TMD	3.77328
OPT1	TMD	63.6051
OPY1	Cytonuclear	35.6645
ORC2	Cytonuclear	2.62913
ORC4	Cytonuclear	2.97298
ORM1	TMD	60.5033
ORM2	TMD	149.812
ORT1	mito	2.1313
OSH2	Cytonuclear	0.74149
OSH3	Cytonuclear	2.41752
OSH6	Cytonuclear	2.25727
OSH7	Cytonuclear	1.54204
OST1	SPTMD	2.91268
OST2	TMD	27.8469
OST3	SPTMD	12.084
OST4	TA	0.243063
OST5	TMD	6.83311
OST6	SPTMD	10.8178
OSW5	TMD	10.1347
OTU1	Cytonuclear	0.99904
OTU2	Cytonuclear	0.466781
OXA1	mito	5.65976
OXP1	Cytonuclear	3.27056
OXR1	Cytonuclear	2.05728
OYE2	Cytonuclear	1.66565
PAA1	Cytonuclear	0.526826
PAB1	Cytonuclear	0.448859
PAF1	Cytonuclear	1.84021
PAM1	Cytonuclear	2.74319
PAM16	mito	0.593978
PAM17	mito	1.99411
PAM18	mito	0.329162
PAN1	Cytonuclear	0.954076
PAN3	Cytonuclear	3.26979
PAN6	Cytonuclear	2.47634
PAR32	Cytonuclear	0.25419
PAT1	Cytonuclear	4.16748
PBA1	Cytonuclear	1.82101
PBI2	Cytonuclear	0.299424
PBN1	TA	2.16665
PBP2	Cytonuclear	1.33354
PBP4	Cytonuclear	0.261286
PBR1	TMD	4.31435
PBS2	Cytonuclear	2.02626
PBY1	Cytonuclear	2.90351
PCF11	Cytonuclear	1.00379
PCL1	Cytonuclear	0.33249
PCL2	Cytonuclear	1.19796
PCL5	Cytonuclear	1.85876
PCL6	Cytonuclear	0.794991
PCL7	Cytonuclear	1.44115
PCL9	Cytonuclear	2.14034
PCM1	Cytonuclear	3.08249
PCP1	mito	4.62075
PCS60	Cytonuclear	1.80022
PCT1	Cytonuclear	0.812404
PDA1	mito	4.61742
PDB1	mito	3.31801
PDC1	Cytonuclear	3.06606
PDC2	Cytonuclear	3.11312
PDE2	Cytonuclear	3.69477
PDI1	SP	1.62432
PDP3	Cytonuclear	0.517367
PDR1	Cytonuclear	2.97858
PDR12	TMD	24.7447
PDR16	Cytonuclear	1.8157
PDR17	Cytonuclear	87.4384
PDR5	TMD	17.2996
PDS1	Cytonuclear	0.48322
PDS5	Cytonuclear	3.68465
PDX1	mito	1.06967
PDX3	Cytonuclear	1.50178
PEA2	Cytonuclear	2.63472
PEP1	SPTMD	26.5006
PEP3	Cytonuclear	1.40144
PEP4	SP	5.24965
PEP5	Cytonuclear	3.03589
PEP8	Cytonuclear	2.08821
PER1	SPTMD	3.1621
PER33	TMD	608.612
PET10	Cytonuclear	1.31787
PET100	mito	1.46456
PET123	mito	4.5146
PET191	Cytonuclear	1.10458
PET20	mito	0.162168
PET8	mito	2.60172
PEX11	Cytonuclear	0.63373
PEX14	Cytonuclear	0.397798
PEX19	Cytonuclear	0.436747
PEX21	Cytonuclear	0.836686
PEX25	TA	0.365037
PEX30	TMD	2.45776
PEX5	Cytonuclear	0.64885
PFD1	Cytonuclear	0.382946
PFK1	Cytonuclear	2.09957
PFK2	Cytonuclear	3.29744
PFK27	Cytonuclear	1.4081
PFY1	Cytonuclear	0.302039
PGA1	SPTMD	2.85147
PGA3	TMD	9.31113
PGD1	Cytonuclear	1.84486
PGI1	Cytonuclear	1.54175
PGK1	Cytonuclear	0.925289
PGM1	Cytonuclear	2.08456
PHA2	Cytonuclear	1.99521
PHB1	mito	2.72105
PHB2	mito	1.80065
PHM6	TA	0.37811
PHO11	SP	1.92029
PHO12	SP	1.48257
PHO13	Cytonuclear	1.5716
PHO2	Cytonuclear	2.85721
PHO23	Cytonuclear	1.77865
PHO3	SP	2.07705
PHO4	Cytonuclear	0.549358
PHO5	SP	1.78513
PHO8	TMD	44.1681
PHO81	Cytonuclear	2.32302
PHO84	TMD	24.7746
PHO85	Cytonuclear	2.91941
PHO86	TMD	68.359
PHO90	TMD	10.134
PHO91	TMD	149.969
PHS1	TMD	207.592
PIK1	Cytonuclear	1.81863
PIL1	Cytonuclear	1.41774
PIM1	mito	1.06229
PIN3	Cytonuclear	0.270831
PIN4	Cytonuclear	0.853911
PIR1	SP	0.432437
PIS1	TMD	3.54726
PKC1	Cytonuclear	4.87668
PKR1	TMD	8.93527
PLB1	SP	1.26962
PLB2	SP	3.31897
PLP1	Cytonuclear	1.18802
PLP2	Cytonuclear	1.56677
PMA1	TMD	3.94387
PMI40	Cytonuclear	1.61848
PMP1	TA	0.263929
PMP2	TA	0.258264
PMR1	TMD	16.3504
PMT1	TMD	3.79983
PMT2	TMD	46.3355
PMT3	TMD	2.55852
PMT4	TMD	57.0455
PMT5	TMD	5.99402
PMT6	TMD	5.05734
PMT7	TMD	31.9585
PMU1	Cytonuclear	1.72362
PNC1	Cytonuclear	1.2869
PNG1	Cytonuclear	1.74727
PNO1	Cytonuclear	0.272164
PNP1	Cytonuclear	1.10088
POA1	Cytonuclear	1.40101
POB3	Cytonuclear	0.48921
POC4	Cytonuclear	0.366642
POL1	Cytonuclear	3.03645
POL12	Cytonuclear	19.4601
POL2	Cytonuclear	7.80142
POL3	Cytonuclear	2.02454
POL30	Cytonuclear	2.29905
POL31	Cytonuclear	3.42537
POL32	Cytonuclear	3.99156
POL5	Cytonuclear	1.7329
POM33	TMD	9.08794
POP2	mito	2.25207
POP3	Cytonuclear	1.14244
POP4	Cytonuclear	0.655009
POP5	Cytonuclear	0.725424
POP6	Cytonuclear	0.610384
POP8	Cytonuclear	1.10467
POR1	mito	2.18059
POR2	mito	2.59895
POS5	mito	1.80703
PPA2	mito	6.86746
PPG1	Cytonuclear	2.31768
PPH21	Cytonuclear	2.50187
PPH22	Cytonuclear	1.80707
PPH3	Cytonuclear	7.35832
PPM1	Cytonuclear	3.27063
PPN1	TMD	51.7452
PPT1	Cytonuclear	0.875574
PPX1	Cytonuclear	2.01492
PPZ1	Cytonuclear	1.99828
PRB1	SP	1.66759
PRC1	SP	3.58173
PRE1	Cytonuclear	1.78803
PRE10	Cytonuclear	1.45319
PRE2	Cytonuclear	3.27088
PRE3	Cytonuclear	1.6268
PRE4	Cytonuclear	2.87438
PRE5	Cytonuclear	1.93708
PRE6	Cytonuclear	1.95138
PRE7	Cytonuclear	1.21695
PRE8	Cytonuclear	1.29184
PRE9	Cytonuclear	2.20523
PRI1	Cytonuclear	1.15346
PRI2	Cytonuclear	1.75545
PRM8	TMD	2.56908
PRO1	Cytonuclear	2.04711
PRO2	Cytonuclear	1.39164
PRP11	Cytonuclear	0.429937
PRP19	Cytonuclear	2.79325
PRP21	Cytonuclear	0.40029
PRP43	Cytonuclear	8.1073
PRP8	Cytonuclear	7.86555
PRS1	Cytonuclear	2.81593
PRS2	Cytonuclear	1.64465
PRS3	Cytonuclear	0.954463
PRS4	Cytonuclear	1.83944
PRS5	Cytonuclear	2.46046
PRX1	mito	2.12775
PRY1	SP	1.31089
PRY2	SP	1.49827
PRY3	SP	2.94014
PSA1	Cytonuclear	1.51471
PSD1	mito	37.0461
PSE1	Cytonuclear	1.38542
PSF1	Cytonuclear	1.2579
PSF2	Cytonuclear	1.01245
PSF3	Cytonuclear	1.15028
PSK2	Cytonuclear	2.96886
PSP1	Cytonuclear	0.954512
PSP2	Cytonuclear	1.55165
PSR2	Cytonuclear	2.00015
PST1	SP	2.11949
PST2	SP	1.23935
PSY2	Cytonuclear	2.73961
PSY4	Cytonuclear	2.01052
PTC1	Cytonuclear	1.99417
PTC2	Cytonuclear	4.43638
PTC3	Cytonuclear	3.55363
PTC4	Cytonuclear	2.25036
PTC7	Cytonuclear	5.32415
PTH2	mito	1.34169
PTK2	Cytonuclear	4.09321
PTM1	SPTMD	9.08831
PUB1	Cytonuclear	1.04065
PUF2	Cytonuclear	4.4421
PUF4	Cytonuclear	2.83575
PUF6	Cytonuclear	0.753009
PUN1	TMD	6.77887
PUP1	Cytonuclear	1.81039
PUP2	Cytonuclear	1.94074
PUP3	Cytonuclear	1.57193
PUS1	Cytonuclear	1.96774
PUS4	Cytonuclear	0.846796
PUS7	Cytonuclear	1.12073
PUT2	mito	2.54148
PWP1	Cytonuclear	1.34498
PWP2	Cytonuclear	4.91713
PXR1	Cytonuclear	0.315565
PYC1	Cytonuclear	2.69131
PYC2	Cytonuclear	2.76245
PYK2	Cytonuclear	2.2709
QCR10	mito	0.281022
QCR2	mito	4.35881
QCR6	Cytonuclear	0.572849
QCR7	mito	0.354216
QCR8	mito	0.27887
QCR9	mito	0.194452
QDR2	TMD	2.79753
QNS1	Cytonuclear	6.81427
QRI1	Cytonuclear	1.26225
QRI5	mito	0.290333
RAD27	Cytonuclear	1.57039
RAD3	Cytonuclear	6.54634
RAD51	Cytonuclear	2.68886
RAD52	Cytonuclear	2.76716
RAD6	Cytonuclear	0.633952
RAI1	Cytonuclear	2.04093
RAM1	Cytonuclear	1.84912
RAM2	Cytonuclear	2.89014
RAP1	Cytonuclear	0.576962
RAS1	Cytonuclear	2.24926
RAS2	Cytonuclear	2.07248
RAT1	Cytonuclear	2.05812
RAV2	Cytonuclear	6.06352
RAX1	TMD	2.41608
RBA50	Cytonuclear	0.93235
RBD2	TMD	90.3225
RBG1	Cytonuclear	2.02004
RBG2	Cytonuclear	0.981624
RBK1	Cytonuclear	1.55295
RBL2	Cytonuclear	0.219104
RBS1	Cytonuclear	2.14861
RCF1	mito	1.55702
RCF2	mito	2.32005
RCK2	Cytonuclear	1.23787
RCL1	Cytonuclear	2.06202
RCN2	Cytonuclear	0.828645
RCY1	Cytonuclear	0.811108
RDH54	Cytonuclear	3.96259
RDI1	Cytonuclear	0.639542
RDL1	Cytonuclear	0.365215
RDL2	mito	0.258109
RDS3	Cytonuclear	0.609108
REB1	Cytonuclear	1.05494
REE1	Cytonuclear	0.986567
REF2	Cytonuclear	1.089
REG1	Cytonuclear	1.01317
REH1	Cytonuclear	0.499236
REI1	Cytonuclear	0.491014
RER1	TMD	0.912603
RER2	Cytonuclear	2.64111
RET1	Cytonuclear	2.07997
RET2	Cytonuclear	2.30997
RET3	Cytonuclear	1.6792
REX2	mito	1.63308
REX4	Cytonuclear	0.482823
RFA1	Cytonuclear	1.72226
RFA2	Cytonuclear	1.52931
RFC1	Cytonuclear	1.28938
RFC2	Cytonuclear	1.22978
RFC3	Cytonuclear	1.32702
RFC4	Cytonuclear	0.834638
RFC5	Cytonuclear	1.14767
RFS1	Cytonuclear	1.22833
RFU1	Cytonuclear	3.77205
RGD1	Cytonuclear	0.655642
RGD2	Cytonuclear	2.24387
RGR1	Cytonuclear	18.6433
RHB1	Cytonuclear	1.39264
RHO1	Cytonuclear	2.21132
RHO2	Cytonuclear	1.44258
RHO3	Cytonuclear	2.69154
RHO4	Cytonuclear	2.63472
RHO5	Cytonuclear	2.50596
RIA1	Cytonuclear	3.45844
RIB1	Cytonuclear	1.0276
RIB3	Cytonuclear	0.864035
RIB4	Cytonuclear	0.806537
RIB5	Cytonuclear	1.10904
RIE1	Cytonuclear	1.88959
RIM1	mito	0.501583
RIM101	Cytonuclear	1.17369
RIM11	Cytonuclear	2.23267
RIO1	Cytonuclear	1.5139
RIO2	Cytonuclear	1.76071
RIP1	mito	1.24058
RIX1	Cytonuclear	0.888403
RIX7	Cytonuclear	2.1677
RKI1	Cytonuclear	0.51672
RKM1	Cytonuclear	2.33365
RKR1	Cytonuclear	5.03483
RLF2	Cytonuclear	1.4281
RLI1	Cytonuclear	5.08074
RLP24	Cytonuclear	0.446017
RLP7	Cytonuclear	12.9504
RMD9	mito	2.08295
RME1	Cytonuclear	1.10456
RMT2	Cytonuclear	1.99
RNA1	Cytonuclear	1.55101
RNA15	Cytonuclear	0.43652
RNH201	Cytonuclear	0.633661
RNH202	Cytonuclear	1.15583
RNH203	Cytonuclear	0.539363
RNH70	Cytonuclear	1.5461
RNQ1	Cytonuclear	0.786944
RNR1	Cytonuclear	5.29274
RNR4	Cytonuclear	1.64458
RNT1	Cytonuclear	1.21458
ROK1	Cytonuclear	1.66275
ROT1	SPTMD	1.70467
ROT2	SP	2.5538
ROX1	Cytonuclear	0.54191
RPA12	Cytonuclear	0.336991
RPA135	Cytonuclear	3.66719
RPA14	Cytonuclear	0.52109
RPA190	Cytonuclear	2.5
RPA34	Cytonuclear	0.561821
RPA43	Cytonuclear	2.45419
RPA49	Cytonuclear	0.831579
RPB10	Cytonuclear	0.281597
RPB11	Cytonuclear	0.338511
RPB2	Cytonuclear	3.66176
RPB3	Cytonuclear	1.54521
RPB4	Cytonuclear	0.377367
RPB5	Cytonuclear	0.60007
RPB7	Cytonuclear	1.57793
RPB8	Cytonuclear	0.749838
RPB9	Cytonuclear	0.227354
RPC11	Cytonuclear	0.323124
RPC19	Cytonuclear	0.344646
RPC25	Cytonuclear	1.45369
RPC31	Cytonuclear	0.425819
RPC34	Cytonuclear	0.671302
RPC37	Cytonuclear	0.360211
RPC40	Cytonuclear	1.56012
RPC53	Cytonuclear	0.450916
RPC82	Cytonuclear	1.54051
RPD3	Cytonuclear	2.55761
RPE1	Cytonuclear	1.50903
RPF1	Cytonuclear	0.486139
RPF2	Cytonuclear	1.26358
RPG1	Cytonuclear	2.00658
RPL10	Cytonuclear	2.25866
RPL11A	Cytonuclear	0.322382
RPL12A	Cytonuclear	0.333125
RPL12B	Cytonuclear	0.309612
RPL14A	Cytonuclear	0.424053
RPL14B	Cytonuclear	0.42909
RPL16A	Cytonuclear	0.520779
RPL16B	Cytonuclear	0.510103
RPL18A	Cytonuclear	1.16399
RPL18B	Cytonuclear	0.968396
RPL19A	Cytonuclear	0.371369
RPL1A	Cytonuclear	1.12287
RPL1B	Cytonuclear	0.768578
[truncated: 885 more rows]

## Sheet: Fig1F_FigS2A
gene	First TMD to stop codon distance	First TMD to start codon distance	lo_CI
AGP1	[300,Inf)	[50,150)	30.2545
AKR1	[300,Inf)	[300,Inf)	9.74564
ALE1	[300,Inf)	[0,50)	7.83788
ALG1	[300,Inf)	[0,50)	63.3501
ALG11	[300,Inf)	[0,50)	2.67814
ALG12	[300,Inf)	[0,50)	4.96427
ALG14	[150,300)	[0,50)	3.54846
ALG2	[300,Inf)	[50,150)	5.64965
ALG3	[300,Inf)	[0,50)	22.3396
ALG5	[300,Inf)	[0,50)	2.65709
ALG6	[300,Inf)	[0,50)	2.18821
ALG7	[300,Inf)	[0,50)	4.66882
ALG8	[300,Inf)	[0,50)	46.9671
ALG9	[300,Inf)	[0,50)	8.11831
ALR1	[50,150)	[300,Inf)	3.76331
ANP1	[300,Inf)	[0,50)	114.751
ANY1	[300,Inf)	[50,150)	4.66267
AQR1	[300,Inf)	[50,150)	188.926
ARE1	[300,Inf)	[150,300)	56.571
ARE2	[300,Inf)	[150,300)	4.76804
ARN1	[300,Inf)	[50,150)	6.06412
ARN2	[300,Inf)	[50,150)	449.616
ATO3	[150,300)	[50,150)	10.033
ATX2	[300,Inf)	[0,50)	2.579
AUR1	[300,Inf)	[0,50)	41.8323
AVT1	[300,Inf)	[150,300)	3.8038
AVT3	[300,Inf)	[300,Inf)	3.14158
AVT7	[300,Inf)	[0,50)	35.8521
BAP2	[300,Inf)	[50,150)	342.843
BAP3	[300,Inf)	[50,150)	58.3157
BSC6	[300,Inf)	[50,150)	103.114
BSD2	[50,150)	[150,300)	1.4968
BXI1	[150,300)	[50,150)	94.1296
CAX4	[150,300)	[0,50)	4.75212
CCC1	[150,300)	[50,150)	0.63703
CDC1	[300,Inf)	[0,50)	271.868
CDC50	[300,Inf)	[0,50)	11.1887
CDS1	[300,Inf)	[50,150)	27.0075
CHO2	[300,Inf)	[50,150)	107.684
CHS1	[300,Inf)	[300,Inf)	12.7847
CHS2	[300,Inf)	[300,Inf)	22.0451
CHS3	[300,Inf)	[150,300)	44.3575
CHS7	[150,300)	[50,150)	88.4423
COS6	[300,Inf)	[0,50)	81.5844
COY1	[50,150)	[300,Inf)	2.67721
CPS1	[300,Inf)	[0,50)	26.251
CPT1	[300,Inf)	[0,50)	3.1223
CSC1	[300,Inf)	[0,50)	4.77076
CTR1	[150,300)	[150,300)	1.18689
CTR2	[50,150)	[50,150)	2.60859
CUE1	[150,300)	[0,50)	200.156
CWH41	[300,Inf)	[0,50)	5.9355
CWH43	[300,Inf)	[50,150)	4.93951
DAP2	[300,Inf)	[0,50)	2.96016
DFM1	[300,Inf)	[0,50)	171.429
DGK1	[150,300)	[50,150)	9.71885
DIE2	[300,Inf)	[0,50)	43.0413
DIP5	[300,Inf)	[50,150)	44.4881
DNF1	[300,Inf)	[150,300)	234.864
DNF2	[300,Inf)	[150,300)	242.638
DPP1	[150,300)	[0,50)	131.855
DRS2	[300,Inf)	[150,300)	9.6576
ELO1	[150,300)	[50,150)	8.25065
EMC4	[50,150)	[50,150)	1.04976
EMC6	[50,150)	[0,50)	3.62335
ENA1	[300,Inf)	[50,150)	19.308
ENB1	[300,Inf)	[50,150)	3.42302
ENV10	[150,300)	[0,50)	165.07
EPT1	[300,Inf)	[50,150)	3.86649
ERC1	[300,Inf)	[150,300)	5.68497
ERD2	[150,300)	[0,50)	18.1211
ERG1	[300,Inf)	[0,50)	1.8433
ERG11	[300,Inf)	[0,50)	85.3301
ERG2	[150,300)	[0,50)	16.0403
ERG24	[300,Inf)	[0,50)	74.9342
ERG25	[150,300)	[50,150)	1.99051
ERG28	[50,150)	[0,50)	4.93517
ERG3	[150,300)	[50,150)	3.73645
ERG4	[300,Inf)	[0,50)	52.878
ERG9	[150,300)	[150,300)	2.33074
ERI1	[50,150)	[0,50)	3.47554
ERV14	[50,150)	[0,50)	4.18571
ERV15	[50,150)	[0,50)	2.14883
ERV2	[150,300)	[0,50)	2.01857
ERV29	[150,300)	[50,150)	6.83475
ERV41	[300,Inf)	[0,50)	118.232
ERV46	[300,Inf)	[0,50)	2.51382
FAT1	[300,Inf)	[0,50)	3.14326
FCY2	[300,Inf)	[50,150)	9.4241
FEN2	[300,Inf)	[0,50)	67.739
FET4	[300,Inf)	[50,150)	3.29339
FKS1	[300,Inf)	[300,Inf)	19.9461
FMP42	[300,Inf)	[0,50)	10.5776
FPS1	[300,Inf)	[150,300)	5.31584
FTH1	[300,Inf)	[0,50)	2.40222
FTR1	[300,Inf)	[0,50)	4.2027
FUI1	[300,Inf)	[150,300)	7.57384
GAA1	[300,Inf)	[0,50)	2.09019
GAB1	[150,300)	[50,150)	3.19618
GDA1	[300,Inf)	[0,50)	26.1185
GDT1	[150,300)	[0,50)	3.40425
GEF1	[300,Inf)	[50,150)	4.75079
gene:YAR028W	[150,300)	[0,50)	2.54795
gene:YBR074W	[300,Inf)	[0,50)	163.064
gene:YBR220C	[300,Inf)	[0,50)	9.83592
gene:YCR034W	[150,300)	[50,150)	2.13107
gene:YDL121C	[50,150)	[0,50)	2.90294
gene:YDR090C	[300,Inf)	[0,50)	7.51177
gene:YGL204C	[50,150)	[0,50)	6.12864
gene:YGR026W	[150,300)	[0,50)	7.10863
gene:YHR045W	[300,Inf)	[0,50)	3.40472
gene:YIL027C	[50,150)	[0,50)	9.36585
gene:YJR015W	[300,Inf)	[50,150)	242.333
gene:YJR124C	[300,Inf)	[50,150)	41.7034
gene:YKL207W	[150,300)	[0,50)	2.97996
gene:YLR050C	[150,300)	[0,50)	5.01516
gene:YLR372W	[150,300)	[50,150)	12.8384
gene:YML018C	[300,Inf)	[0,50)	5.31391
gene:YML131W	[150,300)	[50,150)	3.95545
gene:YNL058C	[150,300)	[50,150)	2.71075
gene:YNL320W	[150,300)	[0,50)	3.0787
gene:YNR021W	[300,Inf)	[0,50)	2.11568
gene:YNR061C	[150,300)	[0,50)	37.1723
gene:YOL107W	[300,Inf)	[0,50)	7.41063
gene:YPR010C-A	[50,150)	[0,50)	0.28724
gene:YPR114W	[150,300)	[0,50)	11.8509
gene:YPR170W-B	[50,150)	[0,50)	12.7931
GET1	[150,300)	[0,50)	6.90478
GET2	[50,150)	[50,150)	3.42485
GMH1	[150,300)	[50,150)	26.4008
GNT1	[300,Inf)	[0,50)	3.71361
GOT1	[50,150)	[0,50)	34.8155
GPI11	[150,300)	[0,50)	116.202
GPI12	[150,300)	[0,50)	12.1632
GPI13	[300,Inf)	[0,50)	223.048
GPI14	[300,Inf)	[0,50)	8.61006
GPI17	[300,Inf)	[0,50)	44.9985
GPI18	[300,Inf)	[0,50)	4.52029
GPT2	[300,Inf)	[0,50)	19.1628
GSF2	[150,300)	[150,300)	3.4905
GUP1	[300,Inf)	[0,50)	209.31
GWT1	[300,Inf)	[0,50)	46.0144
HIP1	[300,Inf)	[50,150)	10.7134
HMG1	[300,Inf)	[0,50)	186.657
HMG2	[300,Inf)	[0,50)	3.67082
HNM1	[300,Inf)	[50,150)	3.43059
HOC1	[300,Inf)	[0,50)	2.82462
HUT1	[300,Inf)	[0,50)	19.2114
HXT1	[300,Inf)	[50,150)	12.6551
HXT2	[300,Inf)	[50,150)	55.096
HXT3	[300,Inf)	[50,150)	11.3122
HXT7	[300,Inf)	[50,150)	120.202
ICE2	[300,Inf)	[0,50)	20.5263
IFA38	[300,Inf)	[0,50)	2.19922
ILM1	[150,300)	[0,50)	150.681
IPT1	[300,Inf)	[0,50)	17.6144
ISC1	[50,150)	[300,Inf)	18.4629
IST2	[300,Inf)	[50,150)	7.98433
ITR1	[300,Inf)	[50,150)	34.579
IZH1	[150,300)	[50,150)	71.3956
IZH2	[150,300)	[50,150)	4.56696
IZH4	[150,300)	[50,150)	12.4242
KEG1	[150,300)	[0,50)	158.763
KRE2	[300,Inf)	[0,50)	3.26021
KRE6	[300,Inf)	[150,300)	273.443
KTR1	[300,Inf)	[0,50)	28.5103
KTR3	[300,Inf)	[0,50)	145.71
KTR4	[300,Inf)	[0,50)	3.39828
KTR6	[300,Inf)	[0,50)	3.87951
LAC1	[300,Inf)	[50,150)	77.3085
LAG1	[300,Inf)	[50,150)	169.343
LCB1	[300,Inf)	[50,150)	3.46657
LCB3	[300,Inf)	[50,150)	5.4622
LIP1	[50,150)	[0,50)	1.7947
LNP1	[150,300)	[0,50)	0.780882
LRO1	[300,Inf)	[50,150)	2.14025
MAM3	[300,Inf)	[0,50)	77.6228
MCD4	[300,Inf)	[0,50)	5.7823
MCH1	[300,Inf)	[0,50)	19.2026
MCH4	[300,Inf)	[50,150)	12.2938
MEP3	[300,Inf)	[0,50)	250.524
MGR2	[50,150)	[0,50)	0.945144
MMM1	[300,Inf)	[50,150)	3.37561
MMP1	[300,Inf)	[50,150)	41.1527
MNN1	[300,Inf)	[0,50)	28.0141
MNN10	[300,Inf)	[50,150)	3.66311
MNN11	[300,Inf)	[0,50)	36.0117
MNN2	[300,Inf)	[0,50)	7.25428
MNN9	[300,Inf)	[0,50)	19.4535
MNS1	[300,Inf)	[0,50)	1.2792
MPO1	[150,300)	[0,50)	8.65722
MRH1	[150,300)	[0,50)	124.269
MUP1	[300,Inf)	[50,150)	3.50954
NCE102	[150,300)	[0,50)	115.33
NCP1	[300,Inf)	[0,50)	49.6825
NHA1	[300,Inf)	[0,50)	3.18236
NSG2	[150,300)	[50,150)	1.88193
NVJ2	[300,Inf)	[0,50)	1.88879
OLE1	[300,Inf)	[50,150)	26.9468
OPI3	[150,300)	[50,150)	3.77328
OPT1	[300,Inf)	[50,150)	63.6051
ORM1	[50,150)	[50,150)	60.5033
ORM2	[50,150)	[50,150)	149.812
OST2	[50,150)	[0,50)	27.8469
OST5	[50,150)	[0,50)	6.83311
OSW5	[50,150)	[0,50)	10.1347
PBR1	[50,150)	[150,300)	4.31435
PDR12	[300,Inf)	[300,Inf)	24.7447
PDR5	[300,Inf)	[300,Inf)	17.2996
PER33	[150,300)	[0,50)	608.612
PEX30	[300,Inf)	[50,150)	2.45776
PGA3	[150,300)	[0,50)	9.31113
PHO8	[300,Inf)	[0,50)	44.1681
PHO84	[300,Inf)	[50,150)	24.7746
PHO86	[150,300)	[50,150)	68.359
PHO90	[300,Inf)	[300,Inf)	10.134
PHO91	[300,Inf)	[300,Inf)	149.969
PHS1	[150,300)	[0,50)	207.592
PIS1	[150,300)	[0,50)	3.54726
PKR1	[50,150)	[0,50)	8.93527
PMA1	[300,Inf)	[50,150)	3.94387
PMR1	[300,Inf)	[50,150)	16.3504
PMT1	[300,Inf)	[50,150)	3.79983
PMT2	[300,Inf)	[50,150)	46.3355
PMT3	[300,Inf)	[50,150)	2.55852
PMT4	[300,Inf)	[50,150)	57.0455
PMT5	[300,Inf)	[0,50)	5.99402
PMT6	[300,Inf)	[50,150)	5.05734
PMT7	[300,Inf)	[0,50)	31.9585
POM33	[150,300)	[0,50)	9.08794
PPN1	[300,Inf)	[0,50)	51.7452
PRM8	[150,300)	[0,50)	2.56908
PUN1	[150,300)	[0,50)	6.77887
QDR2	[300,Inf)	[50,150)	2.79753
RAX1	[50,150)	[150,300)	2.41608
RBD2	[150,300)	[0,50)	90.3225
RER1	[50,150)	[50,150)	0.912603
RSN1	[300,Inf)	[0,50)	84.9381
RTN1	[150,300)	[50,150)	110.288
SAC1	[50,150)	[300,Inf)	148.752
SAM3	[300,Inf)	[50,150)	21.2847
SCS7	[150,300)	[150,300)	2.75369
SCT1	[300,Inf)	[0,50)	111.652
SEC11	[150,300)	[0,50)	185.84
SEC12	[50,150)	[300,Inf)	2.9866
SEC20	[50,150)	[150,300)	1.32503
SEC61	[300,Inf)	[0,50)	6.10398
SEC62	[50,150)	[150,300)	48.8062
SEC63	[300,Inf)	[0,50)	50.6133
SEC66	[150,300)	[0,50)	140.514
SED4	[300,Inf)	[300,Inf)	2.16856
SEY1	[50,150)	[300,Inf)	34.0794
SFT2	[50,150)	[50,150)	1.94955
SGE1	[300,Inf)	[0,50)	3.29273
SHO1	[300,Inf)	[0,50)	9.79592
SHR3	[150,300)	[0,50)	5.1105
SIT1	[300,Inf)	[50,150)	9.59802
SKG1	[300,Inf)	[0,50)	1.08614
SLC1	[150,300)	[0,50)	4.78728
SMF3	[300,Inf)	[0,50)	10.8468
SNA2	[50,150)	[0,50)	1.92202
SNA3	[50,150)	[0,50)	5.88711
SNA4	[50,150)	[0,50)	4.04627
SPC1	[50,150)	[0,50)	37.9927
SPC2	[50,150)	[0,50)	1.51597
SPC3	[150,300)	[0,50)	60.1089
SPF1	[300,Inf)	[0,50)	96.2771
SRP102	[150,300)	[0,50)	8.59305
SSH1	[300,Inf)	[0,50)	3.4768
SSM4	[300,Inf)	[50,150)	15.2484
SSU1	[300,Inf)	[0,50)	18.7264
STE14	[150,300)	[0,50)	15.3048
STE24	[300,Inf)	[0,50)	1.55304
STE3	[300,Inf)	[0,50)	33.868
STT3	[300,Inf)	[0,50)	7.8628
STV1	[300,Inf)	[300,Inf)	4.37617
SUR1	[300,Inf)	[0,50)	2.41112
SUR2	[300,Inf)	[0,50)	2.0493
SUR7	[150,300)	[0,50)	21.3332
SVP26	[150,300)	[0,50)	12.8472
SYG1	[300,Inf)	[300,Inf)	13.9269
SYS1	[150,300)	[0,50)	8.33808
TAT1	[300,Inf)	[50,150)	103.666
TAT2	[300,Inf)	[50,150)	8.85091
TCB1	[300,Inf)	[50,150)	2.31979
TCB2	[300,Inf)	[50,150)	14.8685
TCB3	[300,Inf)	[150,300)	6.22289
TDA4	[150,300)	[0,50)	28.7252
TDA7	[150,300)	[300,Inf)	4.36813
TED1	[300,Inf)	[0,50)	24.8057
TLG2	[50,150)	[300,Inf)	1.8944
TMS1	[300,Inf)	[0,50)	8.64506
TNA1	[300,Inf)	[50,150)	25.694
TPN1	[300,Inf)	[50,150)	3.17393
TPO1	[300,Inf)	[50,150)	4.08337
TPO3	[300,Inf)	[150,300)	88.6207
TPO5	[300,Inf)	[50,150)	4.59657
TRE1	[300,Inf)	[50,150)	2.91116
TSC13	[150,300)	[50,150)	12.0465
TVP15	[50,150)	[0,50)	7.56478
TVP18	[50,150)	[0,50)	9.12531
TVP38	[150,300)	[50,150)	27.1148
UBX2	[300,Inf)	[50,150)	7.48766
VAN1	[300,Inf)	[50,150)	40.0626
VBA1	[300,Inf)	[0,50)	7.94315
VBA4	[300,Inf)	[150,300)	9.35311
VCX1	[300,Inf)	[0,50)	2.82367
VHT1	[300,Inf)	[50,150)	4.26157
VMA11	[150,300)	[0,50)	6.9772
VMA16	[150,300)	[0,50)	9.22604
VMA21	[50,150)	[0,50)	102.242
VMA3	[150,300)	[0,50)	4.88395
VMA9	[50,150)	[0,50)	18.3017
VPH1	[300,Inf)	[300,Inf)	4.23381
VPH2	[50,150)	[50,150)	7.26529
VPS55	[50,150)	[0,50)	17.7683
VPS62	[300,Inf)	[0,50)	2.115
VRG4	[300,Inf)	[0,50)	33.8931
VTC1	[50,150)	[0,50)	45.5575
VTC2	[50,150)	[300,Inf)	121.886
VTC3	[50,150)	[300,Inf)	348.25
VTC4	[50,150)	[300,Inf)	2.78876
YBR287W	[300,Inf)	[0,50)	2.10466
YBT1	[300,Inf)	[0,50)	69.2507
YCF1	[300,Inf)	[0,50)	12.0398
YDC1	[150,300)	[0,50)	4.99177
YEH2	[300,Inf)	[0,50)	214.55
YET1	[150,300)	[0,50)	73.9628
YET3	[150,300)	[0,50)	9.5985
YIF1	[150,300)	[150,300)	3.13807
YIP1	[50,150)	[50,150)	19.0173
YIP4	[50,150)	[50,150)	13.2372
YIP5	[150,300)	[50,150)	3.28816
YKE4	[300,Inf)	[0,50)	11.5722
YOL019W	[300,Inf)	[0,50)	51.8968
YOP1	[50,150)	[0,50)	12.709
YOR1	[300,Inf)	[150,300)	4.71753
YPF1	[300,Inf)	[50,150)	3.29386
YPQ1	[150,300)	[0,50)	10.2658
YPQ2	[300,Inf)	[0,50)	4.50745
YRO2	[300,Inf)	[0,50)	361.124
YSP2	[150,300)	[300,Inf)	13.8609
YVC1	[300,Inf)	[150,300)	12.7715
ZRC1	[300,Inf)	[0,50)	4.32836
ZRT2	[300,Inf)	[0,50)	5.5318
ZRT3	[300,Inf)	[0,50)	18.9387
ZRT3	[300,Inf)	18.9387

## Sheet: Fig1G
gene	class	targeting type	1) no sigmoid : not cotransational
AAH1	mito	1) no sigmoid	2) <=50%: low confidence
AAP1	Cytonuclear	1) no sigmoid	3) >50%: high confidence
AAR2	Cytonuclear	1) no sigmoid
AAT1	Cytonuclear	1) no sigmoid
ABD1	mito	1) no sigmoid
ABF1	Cytonuclear	1) no sigmoid
ABF2	Cytonuclear	1) no sigmoid
ABP1	mito	1) no sigmoid
ABP140	Cytonuclear	1) no sigmoid
ABZ1	Cytonuclear	1) no sigmoid
ABZ2	Cytonuclear	1) no sigmoid
ACC1	Cytonuclear	1) no sigmoid
ACE2	Cytonuclear	1) no sigmoid
ACF2	Cytonuclear	1) no sigmoid
ACF4	Cytonuclear	1) no sigmoid
ACH1	Cytonuclear	1) no sigmoid
ACK1	mito	1) no sigmoid
ACM1	Cytonuclear	1) no sigmoid
ACO2	Cytonuclear	1) no sigmoid
ACP1	mito	1) no sigmoid
ACT1	mito	1) no sigmoid
ADA2	Cytonuclear	1) no sigmoid
ADD37	Cytonuclear	1) no sigmoid
ADD66	Cytonuclear	1) no sigmoid
ADE1	Cytonuclear	1) no sigmoid
ADE12	Cytonuclear	1) no sigmoid
ADE16	Cytonuclear	1) no sigmoid
ADE2	Cytonuclear	1) no sigmoid
ADE3	Cytonuclear	1) no sigmoid
ADE4	Cytonuclear	1) no sigmoid
ADE5,7	Cytonuclear	1) no sigmoid
ADE6	Cytonuclear	1) no sigmoid
ADF1	Cytonuclear	1) no sigmoid
ADH1	Cytonuclear	1) no sigmoid
ADH2	Cytonuclear	1) no sigmoid
ADH3	Cytonuclear	1) no sigmoid
ADH5	mito	1) no sigmoid
ADH6	mito	1) no sigmoid
ADI1	Cytonuclear	1) no sigmoid
ADK1	Cytonuclear	1) no sigmoid
ADK2	Cytonuclear	1) no sigmoid
ADO1	Cytonuclear	1) no sigmoid
ADP1	mito	1) no sigmoid
AEP1	Cytonuclear	1) no sigmoid
AFG1	SPTMD	3) >50%
AFG2	mito	1) no sigmoid
AFG3	mito	3) >50%
AFT1	Cytonuclear	1) no sigmoid
AFT2	mito	3) >50%
AGA2	Cytonuclear	1) no sigmoid
AGE1	Cytonuclear	1) no sigmoid
AGE2	SP	3) >50%
AGP1	SP	1) no sigmoid
AGP2	Cytonuclear	1) no sigmoid
AHA1	Cytonuclear	1) no sigmoid
AHC1	TMD	3) >50%
AHC2	TMD	3) >50%
AHK1	Cytonuclear	1) no sigmoid
AHP1	Cytonuclear	1) no sigmoid
AIM10	Cytonuclear	1) no sigmoid
AIM14	Cytonuclear	1) no sigmoid
AIM17	Cytonuclear	1) no sigmoid
AIM18	mito	1) no sigmoid
AIM19	mito	1) no sigmoid
AIM2	mito	1) no sigmoid
AIM21	Cytonuclear	1) no sigmoid
AIM22	TMD	3) >50%
AIM24	mito	1) no sigmoid
AIM25	mito	1) no sigmoid
AIM29	mito	1) no sigmoid
AIM3	Cytonuclear	1) no sigmoid
AIM34	Cytonuclear	1) no sigmoid
AIM36	Cytonuclear	1) no sigmoid
AIM4	mito	1) no sigmoid
AIM41	Cytonuclear	1) no sigmoid
AIM44	Cytonuclear	1) no sigmoid
AIM45	Cytonuclear	1) no sigmoid
AIM46	mito	1) no sigmoid
AIM6	mito	1) no sigmoid
AIM7	Cytonuclear	1) no sigmoid
AIM9	mito	1) no sigmoid
AIP1	Cytonuclear	1) no sigmoid
AIR1	mito	1) no sigmoid
AIR2	mito	1) no sigmoid
AKL1	SP	3) >50%
AKR1	Cytonuclear	1) no sigmoid
ALA1	mito	1) no sigmoid
ALB1	Cytonuclear	1) no sigmoid
ALD2	Cytonuclear	1) no sigmoid
ALD4	Cytonuclear	1) no sigmoid
ALD5	Cytonuclear	1) no sigmoid
ALD6	TMD	3) >50%
ALE1	TMD	3) >50%
ALF1	Cytonuclear	1) no sigmoid
ALG1	Cytonuclear	1) no sigmoid
ALG11	Cytonuclear	1) no sigmoid
ALG12	mito	1) no sigmoid
ALG13	mito	1) no sigmoid
ALG14	Cytonuclear	1) no sigmoid
ALG2	TMD	3) >50%
ALG3	Cytonuclear	1) no sigmoid
ALG5	TMD	3) >50%
ALG6	TMD	3) >50%
ALG7	TMD	3) >50%
ALG8	Cytonuclear	1) no sigmoid
ALG9	TMD	3) >50%
ALK1	TMD	3) >50%
ALK2	TMD	3) >50%
ALO1	TMD	3) >50%
ALR1	TMD	3) >50%
ALT1	TMD	3) >50%
ALT2	TMD	3) >50%
ALY1	TMD	3) >50%
ALY2	Cytonuclear	1) no sigmoid
AMD1	Cytonuclear	1) no sigmoid
AME1	mito	3) >50%
AMN1	TMD	1) no sigmoid
ANB1	Cytonuclear	1) no sigmoid
ANP1	Cytonuclear	1) no sigmoid
ANY1	Cytonuclear	1) no sigmoid
AOS1	Cytonuclear	1) no sigmoid
APA1	Cytonuclear	1) no sigmoid
APA2	Cytonuclear	1) no sigmoid
APC11	Cytonuclear	1) no sigmoid
APC9	Cytonuclear	1) no sigmoid
APD1	TMD	3) >50%
APE2	TMD	3) >50%
APE3	Cytonuclear	1) no sigmoid
APJ1	Cytonuclear	1) no sigmoid
APL1	Cytonuclear	1) no sigmoid
APL2	Cytonuclear	1) no sigmoid
APL3	Cytonuclear	1) no sigmoid
APL4	Cytonuclear	1) no sigmoid
APL5	mito	1) no sigmoid
APL6	SP	3) >50%
APM1	Cytonuclear	1) no sigmoid
APM2	Cytonuclear	1) no sigmoid
APM4	Cytonuclear	1) no sigmoid
APN1	Cytonuclear	1) no sigmoid
APP1	Cytonuclear	1) no sigmoid
APS1	Cytonuclear	1) no sigmoid
APS2	Cytonuclear	1) no sigmoid
APS3	Cytonuclear	1) no sigmoid
APT1	Cytonuclear	1) no sigmoid
APT2	Cytonuclear	1) no sigmoid
AQR1	mito	1) no sigmoid
ARA1	Cytonuclear	1) no sigmoid
ARA2	Cytonuclear	1) no sigmoid
ARB1	Cytonuclear	1) no sigmoid
ARC1	Cytonuclear	1) no sigmoid
ARC15	Cytonuclear	1) no sigmoid
ARC18	Cytonuclear	1) no sigmoid
ARC19	TMD	3) >50%
ARC35	Cytonuclear	1) no sigmoid
ARC40	Cytonuclear	1) no sigmoid
ARD1	Cytonuclear	1) no sigmoid
ARE1	Cytonuclear	1) no sigmoid
ARE2	Cytonuclear	1) no sigmoid
ARF1	Cytonuclear	1) no sigmoid
ARF2	Cytonuclear	1) no sigmoid
ARF3	Cytonuclear	1) no sigmoid
ARG1	Cytonuclear	1) no sigmoid
ARG4	Cytonuclear	1) no sigmoid
ARG5,6	TMD	3) >50%
ARG7	TMD	3) >50%
ARG82	Cytonuclear	1) no sigmoid
ARH1	Cytonuclear	1) no sigmoid
ARI1	Cytonuclear	1) no sigmoid
ARK1	Cytonuclear	1) no sigmoid
ARL1	Cytonuclear	1) no sigmoid
ARL3	Cytonuclear	1) no sigmoid
ARN1	mito	1) no sigmoid
ARN2	mito	1) no sigmoid
ARO1	mito	1) no sigmoid
ARO2	Cytonuclear	1) no sigmoid
ARO3	mito	3) >50%
ARO8	Cytonuclear	1) no sigmoid
ARO9	Cytonuclear	1) no sigmoid
ARP2	Cytonuclear	1) no sigmoid
ARP3	Cytonuclear	1) no sigmoid
ARP4	TMD	3) >50%
ARP5	TMD	3) >50%
ARP6	Cytonuclear	1) no sigmoid
ARP7	Cytonuclear	1) no sigmoid
ARP8	Cytonuclear	1) no sigmoid
ARP9	Cytonuclear	1) no sigmoid
ARR1	Cytonuclear	1) no sigmoid
ART5	Cytonuclear	1) no sigmoid
ARX1	Cytonuclear	1) no sigmoid
ASC1	Cytonuclear	1) no sigmoid
ASF1	Cytonuclear	1) no sigmoid
ASK1	Cytonuclear	1) no sigmoid
ASK10	Cytonuclear	1) no sigmoid
ASM4	Cytonuclear	1) no sigmoid
ASN1	Cytonuclear	1) no sigmoid
ASN2	Cytonuclear	1) no sigmoid
ASP1	Cytonuclear	1) no sigmoid
ASP3-2	Cytonuclear	1) no sigmoid
AST1	Cytonuclear	1) no sigmoid
ATC1	Cytonuclear	1) no sigmoid
ATE1	Cytonuclear	1) no sigmoid
ATF1	Cytonuclear	1) no sigmoid
ATF2	Cytonuclear	1) no sigmoid
ATG13	Cytonuclear	1) no sigmoid
ATG15	Cytonuclear	1) no sigmoid
ATG18	Cytonuclear	1) no sigmoid
ATG19	Cytonuclear	1) no sigmoid
ATG20	SP	1) no sigmoid
ATG21	Cytonuclear	1) no sigmoid
ATG22	Cytonuclear	1) no sigmoid
ATG26	Cytonuclear	1) no sigmoid
ATG27	Cytonuclear	1) no sigmoid
ATG3	Cytonuclear	1) no sigmoid
ATG33	Cytonuclear	1) no sigmoid
ATG8	TMD	3) >50%
ATM1	Cytonuclear	1) no sigmoid
ATO3	Cytonuclear	1) no sigmoid
ATP1	Cytonuclear	1) no sigmoid
ATP10	Cytonuclear	1) no sigmoid
ATP11	TMD	3) >50%
ATP12	Cytonuclear	1) no sigmoid
ATP14	SPTMD	3) >50%
ATP15	Cytonuclear	1) no sigmoid
ATP16	mito	1) no sigmoid
ATP18	Cytonuclear	1) no sigmoid
ATP19	mito	3) >50%
ATP2	TMD	3) >50%
ATP20	mito	1) no sigmoid
ATP23	mito	1) no sigmoid
ATP3	mito	1) no sigmoid
ATP4	Cytonuclear	1) no sigmoid
ATP5	mito	1) no sigmoid
ATP7	mito	1) no sigmoid
ATS1	Cytonuclear	1) no sigmoid
ATX1	mito	1) no sigmoid
ATX2	mito	1) no sigmoid
AUR1	mito	1) no sigmoid
AVL9	mito	1) no sigmoid
AVT1	Cytonuclear	1) no sigmoid
AVT3	mito	1) no sigmoid
AVT4	mito	1) no sigmoid
AVT5	mito	1) no sigmoid
AVT6	mito	3) >50%
AVT7	mito	1) no sigmoid
AXL1	mito	1) no sigmoid
AXL2	Cytonuclear	1) no sigmoid
AZF1	Cytonuclear	1) no sigmoid
BAP2	TMD	3) >50%
BAP3	TMD	3) >50%
BAR1	Cytonuclear	1) no sigmoid
BAS1	TMD	3) >50%
BAT2	TMD	3) >50%
BBC1	TMD	3) >50%
BCD1	TMD	3) >50%
BCH1	TMD	3) >50%
BCH2	TMD	3) >50%
BCK1	Cytonuclear	1) no sigmoid
BCK2	SPTMD	3) >50%
BCP1	Cytonuclear	1) no sigmoid
BCS1	TMD	3) >50%
BCY1	TMD	3) >50%
BDF1	SP	3) >50%
BDH1	Cytonuclear	1) no sigmoid
BDP1	Cytonuclear	1) no sigmoid
BEM1	Cytonuclear	1) no sigmoid
BEM3	Cytonuclear	1) no sigmoid
BEM4	Cytonuclear	1) no sigmoid
BER1	Cytonuclear	1) no sigmoid
BET1	Cytonuclear	1) no sigmoid
BET2	Cytonuclear	1) no sigmoid
BET3	Cytonuclear	1) no sigmoid
BET4	mito	1) no sigmoid
BET5	Cytonuclear	1) no sigmoid
BFR1	Cytonuclear	1) no sigmoid
BFR2	Cytonuclear	1) no sigmoid
BGL2	Cytonuclear	1) no sigmoid
BIK1	Cytonuclear	1) no sigmoid
BIL1	Cytonuclear	1) no sigmoid
BIM1	Cytonuclear	1) no sigmoid
BIO2	Cytonuclear	1) no sigmoid
BLI1	TA	1) no sigmoid
BLS1	Cytonuclear	1) no sigmoid
BMH2	Cytonuclear	1) no sigmoid
BMS1	Cytonuclear	1) no sigmoid
BNA1	Cytonuclear	1) no sigmoid
BNA3	Cytonuclear	1) no sigmoid
BNA4	Cytonuclear	1) no sigmoid
BNA5	SP	3) >50%
BNA6	Cytonuclear	1) no sigmoid
BNA7	Cytonuclear	1) no sigmoid
BNI1	Cytonuclear	1) no sigmoid
BNI4	mito	1) no sigmoid
BNI5	Cytonuclear	1) no sigmoid
BOI1	Cytonuclear	1) no sigmoid
BOI2	Cytonuclear	1) no sigmoid
BOR1	Cytonuclear	1) no sigmoid
BOS1	Cytonuclear	1) no sigmoid
BPL1	mito	1) no sigmoid
BPT1	mito	1) no sigmoid
BRE1	Cytonuclear	1) no sigmoid
BRE2	Cytonuclear	1) no sigmoid
BRE5	Cytonuclear	1) no sigmoid
BRF1	Cytonuclear	1) no sigmoid
BRN1	Cytonuclear	1) no sigmoid
BRO1	Cytonuclear	1) no sigmoid
BRR2	Cytonuclear	1) no sigmoid
BRX1	Cytonuclear	1) no sigmoid
BSC6	TMD	3) >50%
BSP1	TA	1) no sigmoid
BTN2	Cytonuclear	1) no sigmoid
BTS1	TMD	3) >50%
BTT1	Cytonuclear	1) no sigmoid
BUB3	Cytonuclear	1) no sigmoid
BUD13	Cytonuclear	1) no sigmoid
BUD14	Cytonuclear	1) no sigmoid
BUD16	Cytonuclear	1) no sigmoid
BUD17	Cytonuclear	1) no sigmoid
BUD20	Cytonuclear	1) no sigmoid
BUD21	Cytonuclear	1) no sigmoid
BUD22	TMD	3) >50%
BUD23	TMD	1) no sigmoid
BUD27	Cytonuclear	1) no sigmoid
BUD3	TMD	3) >50%
BUD31	Cytonuclear	1) no sigmoid
BUD32	mito	1) no sigmoid
BUD4	Cytonuclear	1) no sigmoid
BUD6	Cytonuclear	1) no sigmoid
BUD7	Cytonuclear	1) no sigmoid
BUD8	Cytonuclear	1) no sigmoid
BUL1	Cytonuclear	1) no sigmoid
BUL2	Cytonuclear	1) no sigmoid
BUR2	Cytonuclear	1) no sigmoid
BUR6	Cytonuclear	1) no sigmoid
BXI1	Cytonuclear	1) no sigmoid
BYE1	Cytonuclear	1) no sigmoid
BZZ1	Cytonuclear	1) no sigmoid
CAB1	Cytonuclear	1) no sigmoid
CAB2	Cytonuclear	1) no sigmoid
CAB3	Cytonuclear	1) no sigmoid
CAB4	Cytonuclear	1) no sigmoid
CAC2	Cytonuclear	1) no sigmoid
CAD1	Cytonuclear	1) no sigmoid
CAF120	TMD	1) no sigmoid
CAF16	TMD	1) no sigmoid
CAF20	Cytonuclear	1) no sigmoid
CAF4	Cytonuclear	1) no sigmoid
CAJ1	Cytonuclear	1) no sigmoid
CAK1	Cytonuclear	1) no sigmoid
CAP1	TMD	3) >50%
CAP2	Cytonuclear	1) no sigmoid
CAR1	Cytonuclear	1) no sigmoid
CAR2	Cytonuclear	1) no sigmoid
CAT5	Cytonuclear	1) no sigmoid
CAX4	Cytonuclear	1) no sigmoid
CBC2	Cytonuclear	1) no sigmoid
CBF1	Cytonuclear	1) no sigmoid
CBF5	Cytonuclear	1) no sigmoid
CBK1	Cytonuclear	1) no sigmoid
CBP3	Cytonuclear	1) no sigmoid
CBP4	Cytonuclear	1) no sigmoid
CBP6	mito	3) >50%
CBS2	Cytonuclear	1) no sigmoid
CBT1	Cytonuclear	1) no sigmoid
CCC1	Cytonuclear	1) no sigmoid
CCC2	Cytonuclear	1) no sigmoid
CCE1	Cytonuclear	1) no sigmoid
CCH1	Cytonuclear	1) no sigmoid
CCL1	Cytonuclear	1) no sigmoid
CCP1	TMD	3) >50%
CCR4	Cytonuclear	1) no sigmoid
CCT2	Cytonuclear	1) no sigmoid
CCT3	Cytonuclear	1) no sigmoid
CCT4	Cytonuclear	1) no sigmoid
CCT5	mito	1) no sigmoid
CCT6	mito	1) no sigmoid
CCT7	mito	1) no sigmoid
CCT8	mito	1) no sigmoid
CCW12	mito	1) no sigmoid
CDC1	TMD	1) no sigmoid
CDC10	TMD	3) >50%
CDC11	mito	1) no sigmoid
CDC12	TMD	1) no sigmoid
CDC123	Cytonuclear	1) no sigmoid
CDC16	mito	2) <=50%
CDC19	Cytonuclear	1) no sigmoid
CDC20	Cytonuclear	1) no sigmoid
CDC21	Cytonuclear	1) no sigmoid
CDC23	Cytonuclear	1) no sigmoid
CDC24	Cytonuclear	1) no sigmoid
CDC26	Cytonuclear	1) no sigmoid
CDC28	Cytonuclear	1) no sigmoid
CDC3	Cytonuclear	1) no sigmoid
CDC31	SP	1) no sigmoid
CDC33	TMD	3) >50%
CDC34	Cytonuclear	1) no sigmoid
CDC36	Cytonuclear	1) no sigmoid
CDC37	Cytonuclear	1) no sigmoid
CDC40	Cytonuclear	1) no sigmoid
CDC42	Cytonuclear	1) no sigmoid
CDC43	Cytonuclear	1) no sigmoid
CDC45	Cytonuclear	1) no sigmoid
CDC48	Cytonuclear	1) no sigmoid
CDC5	Cytonuclear	1) no sigmoid
CDC50	Cytonuclear	1) no sigmoid
CDC53	Cytonuclear	1) no sigmoid
CDC55	Cytonuclear	1) no sigmoid
CDC60	Cytonuclear	1) no sigmoid
CDC7	Cytonuclear	1) no sigmoid
CDC73	Cytonuclear	1) no sigmoid
CDC8	Cytonuclear	1) no sigmoid
CDC9	Cytonuclear	1) no sigmoid
CDD1	Cytonuclear	1) no sigmoid
CDH1	Cytonuclear	1) no sigmoid
CDS1	Cytonuclear	1) no sigmoid
CEF1	Cytonuclear	1) no sigmoid
CEG1	Cytonuclear	1) no sigmoid
CEM1	Cytonuclear	1) no sigmoid
CET1	Cytonuclear	1) no sigmoid
CFD1	TMD	3) >50%
CFT1	Cytonuclear	1) no sigmoid
CFT2	Cytonuclear	1) no sigmoid
CGI121	Cytonuclear	1) no sigmoid
CGR1	Cytonuclear	1) no sigmoid
CHA1	Cytonuclear	1) no sigmoid
CHC1	Cytonuclear	1) no sigmoid
CHD1	mito	1) no sigmoid
CHK1	Cytonuclear	1) no sigmoid
CHM7	Cytonuclear	1) no sigmoid
CHO2	TMD	3) >50%
CHS2	Cytonuclear	1) no sigmoid
CHS5	Cytonuclear	1) no sigmoid
CHS6	mito	1) no sigmoid
CHS7	Cytonuclear	1) no sigmoid
CHZ1	Cytonuclear	1) no sigmoid
CIA1	Cytonuclear	1) no sigmoid
CIA2	Cytonuclear	1) no sigmoid
CIC1	Cytonuclear	1) no sigmoid
CIK1	Cytonuclear	1) no sigmoid
CIN2	mito	2) <=50%
CIN4	Cytonuclear	1) no sigmoid
CIN8	Cytonuclear	1) no sigmoid
CIS1	Cytonuclear	1) no sigmoid
CIS3	Cytonuclear	1) no sigmoid
CIT1	TMD	3) >50%
CIT2	TMD	1) no sigmoid
CKA1	TMD	3) >50%
CKA2	Cytonuclear	1) no sigmoid
CKB1	Cytonuclear	1) no sigmoid
CKB2	TMD	3) >50%
CKI1	Cytonuclear	1) no sigmoid
CKS1	Cytonuclear	1) no sigmoid
CLA4	Cytonuclear	1) no sigmoid
CLB3	Cytonuclear	1) no sigmoid
CLB4	Cytonuclear	1) no sigmoid
CLB5	Cytonuclear	1) no sigmoid
CLC1	Cytonuclear	1) no sigmoid
CLF1	Cytonuclear	1) no sigmoid
CLG1	Cytonuclear	1) no sigmoid
CLN1	SP	1) no sigmoid
CLN2	mito	1) no sigmoid
CLP1	Cytonuclear	1) no sigmoid
CLU1	Cytonuclear	1) no sigmoid
CMC1	Cytonuclear	1) no sigmoid
CMC2	Cytonuclear	1) no sigmoid
CMC4	Cytonuclear	1) no sigmoid
CMD1	Cytonuclear	1) no sigmoid
CMK1	Cytonuclear	1) no sigmoid
CMK2	Cytonuclear	1) no sigmoid
CMP2	Cytonuclear	1) no sigmoid
CMS1	Cytonuclear	1) no sigmoid
CNA1	Cytonuclear	1) no sigmoid
CNB1	Cytonuclear	1) no sigmoid
CNL1	Cytonuclear	1) no sigmoid
CNM67	Cytonuclear	1) no sigmoid
CNS1	Cytonuclear	1) no sigmoid
COA1	Cytonuclear	1) no sigmoid
COA3	Cytonuclear	1) no sigmoid
COA4	Cytonuclear	1) no sigmoid
COF1	Cytonuclear	1) no sigmoid
COG1	Cytonuclear	1) no sigmoid
COG2	Cytonuclear	1) no sigmoid
COG3	Cytonuclear	1) no sigmoid
COG4	Cytonuclear	1) no sigmoid
COG5	Cytonuclear	1) no sigmoid
COG6	Cytonuclear	1) no sigmoid
COG7	Cytonuclear	1) no sigmoid
COG8	Cytonuclear	1) no sigmoid
COM2	Cytonuclear	1) no sigmoid
COQ3	Cytonuclear	1) no sigmoid
COQ4	Cytonuclear	1) no sigmoid
COQ5	Cytonuclear	1) no sigmoid
COQ6	Cytonuclear	1) no sigmoid
COQ8	mito	1) no sigmoid
COQ9	mito	1) no sigmoid
COR1	Cytonuclear	1) no sigmoid
COS3	mito	3) >50%
COS5	Cytonuclear	1) no sigmoid
COS6	Cytonuclear	1) no sigmoid
COS7	Cytonuclear	1) no sigmoid
COS8	Cytonuclear	1) no sigmoid
COX10	Cytonuclear	1) no sigmoid
COX11	Cytonuclear	1) no sigmoid
COX12	Cytonuclear	1) no sigmoid
COX13	Cytonuclear	1) no sigmoid
COX14	Cytonuclear	1) no sigmoid
COX15	Cytonuclear	1) no sigmoid
COX17	mito	1) no sigmoid
COX19	mito	1) no sigmoid
COX20	mito	1) no sigmoid
COX23	mito	1) no sigmoid
COX4	mito	1) no sigmoid
COX5A	mito	3) >50%
COX5B	mito	1) no sigmoid
COX6	mito	1) no sigmoid
COX7	TMD	3) >50%
COX8	TMD	3) >50%
COX9	TMD	3) >50%
COY1	TMD	3) >50%
CPA1	TMD	3) >50%
CPA2	mito	1) no sigmoid
CPD1	mito	1) no sigmoid
CPR1	Cytonuclear	1) no sigmoid
CPR2	mito	1) no sigmoid
CPR3	mito	1) no sigmoid
CPR4	mito	3) >50%
CPR5	Cytonuclear	1) no sigmoid
CPR7	Cytonuclear	1) no sigmoid
CPS1	mito	1) no sigmoid
CPT1	Cytonuclear	1) no sigmoid
CRD1	mito	3) >50%
CRH1	mito	1) no sigmoid
CRM1	mito	1) no sigmoid
CRN1	mito	1) no sigmoid
CRP1	mito	1) no sigmoid
CRZ1	mito	1) no sigmoid
CSC1	mito	1) no sigmoid
CSE1	mito	1) no sigmoid
CSE2	TMD	1) no sigmoid
CSE4	Cytonuclear	1) no sigmoid
CSG2	Cytonuclear	1) no sigmoid
CSH1	Cytonuclear	1) no sigmoid
CSL4	Cytonuclear	1) no sigmoid
CSM1	SP	3) >50%
CSM3	mito	1) no sigmoid
CSN9	SPTMD	3) >50%
CSR1	SP	3) >50%
CSS3	Cytonuclear	1) no sigmoid
CST6	TMD	3) >50%
CTF18	TMD	3) >50%
CTF19	mito	1) no sigmoid
CTF4	SP	3) >50%
CTF8	Cytonuclear	1) no sigmoid
CTH1	Cytonuclear	1) no sigmoid
CTI6	Cytonuclear	1) no sigmoid
CTK1	Cytonuclear	1) no sigmoid
CTK2	Cytonuclear	1) no sigmoid
CTK3	TMD	3) >50%
CTR1	Cytonuclear	1) no sigmoid
CTR2	Cytonuclear	1) no sigmoid
CTR86	Cytonuclear	1) no sigmoid
CTR9	SPTMD	3) >50%
CTS1	TMD	3) >50%
CTS2	Cytonuclear	1) no sigmoid
CUE1	Cytonuclear	1) no sigmoid
CUE3	Cytonuclear	1) no sigmoid
CUE5	Cytonuclear	1) no sigmoid
CUL3	Cytonuclear	1) no sigmoid
CUP1-1	SP	3) >50%
CUP1-2	Cytonuclear	1) no sigmoid
CUP2	Cytonuclear	1) no sigmoid
CUP9	Cytonuclear	1) no sigmoid
CUR1	Cytonuclear	1) no sigmoid
CUS2	Cytonuclear	1) no sigmoid
CWC15	Cytonuclear	1) no sigmoid
CWC2	Cytonuclear	1) no sigmoid
CWC21	Cytonuclear	1) no sigmoid
CWC23	Cytonuclear	1) no sigmoid
CWC24	Cytonuclear	1) no sigmoid
CWC25	mito	1) no sigmoid
CWC27	TMD	3) >50%
CWH41	TMD	1) no sigmoid
CWH43	Cytonuclear	1) no sigmoid
CWP1	Cytonuclear	1) no sigmoid
CYB5	SP	3) >50%
CYC1	SP	1) no sigmoid
CYC2	TMD	3) >50%
CYC3	Cytonuclear	1) no sigmoid
CYC8	Cytonuclear	1) no sigmoid
CYK3	Cytonuclear	1) no sigmoid
CYM1	Cytonuclear	1) no sigmoid
CYR1	Cytonuclear	1) no sigmoid
CYS4	Cytonuclear	1) no sigmoid
CYT2	Cytonuclear	1) no sigmoid
DAD1	Cytonuclear	1) no sigmoid
DAD2	Cytonuclear	1) no sigmoid
DAD3	Cytonuclear	1) no sigmoid
DAD4	Cytonuclear	1) no sigmoid
DAK1	Cytonuclear	1) no sigmoid
DAL82	Cytonuclear	1) no sigmoid
DAM1	Cytonuclear	1) no sigmoid
DAP1	Cytonuclear	1) no sigmoid
DAP2	Cytonuclear	1) no sigmoid
DAS1	Cytonuclear	1) no sigmoid
DAT1	TMD	3) >50%
DBF2	TMD	3) >50%
DBF20	SP	1) no sigmoid
DBF4	TA	1) no sigmoid
DBP10	Cytonuclear	1) no sigmoid
DBP3	mito	1) no sigmoid
DBP5	mito	1) no sigmoid
DBP6	Cytonuclear	1) no sigmoid
DBP7	Cytonuclear	1) no sigmoid
DBP8	mito	1) no sigmoid
DBP9	Cytonuclear	1) no sigmoid
DBR1	Cytonuclear	1) no sigmoid
DCC1	mito	1) no sigmoid
DCD1	Cytonuclear	1) no sigmoid
DCN1	Cytonuclear	1) no sigmoid
DCP1	Cytonuclear	1) no sigmoid
DCP2	Cytonuclear	1) no sigmoid
DCS1	Cytonuclear	1) no sigmoid
DCW1	Cytonuclear	1) no sigmoid
DDI1	Cytonuclear	1) no sigmoid
DDP1	Cytonuclear	1) no sigmoid
DDR2	Cytonuclear	1) no sigmoid
DED1	TMD	3) >50%
DED81	Cytonuclear	1) no sigmoid
DEG1	Cytonuclear	1) no sigmoid
DEP1	Cytonuclear	1) no sigmoid
DET1	Cytonuclear	1) no sigmoid
DFG10	Cytonuclear	1) no sigmoid
DFG5	Cytonuclear	1) no sigmoid
DFM1	Cytonuclear	1) no sigmoid
DFR1	Cytonuclear	1) no sigmoid
DGA1	Cytonuclear	1) no sigmoid
DGK1	Cytonuclear	1) no sigmoid
DHH1	Cytonuclear	1) no sigmoid
DHR2	Cytonuclear	1) no sigmoid
DIB1	Cytonuclear	1) no sigmoid
DIC1	Cytonuclear	1) no sigmoid
DID2	Cytonuclear	1) no sigmoid
DID4	Cytonuclear	1) no sigmoid
DIE2	Cytonuclear	1) no sigmoid
DIF1	Cytonuclear	1) no sigmoid
DIG1	Cytonuclear	1) no sigmoid
DIG2	SP	3) >50%
DIM1	Cytonuclear	1) no sigmoid
DIP5	Cytonuclear	1) no sigmoid
DIS3	SP	1) no sigmoid
DJP1	Cytonuclear	1) no sigmoid
DLD2	Cytonuclear	1) no sigmoid
DLD3	Cytonuclear	1) no sigmoid
DLS1	Cytonuclear	1) no sigmoid
DMA1	Cytonuclear	1) no sigmoid
DMA2	TMD	3) >50%
DML1	SP	3) >50%
DNF1	TMD	3) >50%
DNF3	mito	1) no sigmoid
DNM1	TMD	3) >50%
DOA1	TMD	3) >50%
DOG2	Cytonuclear	1) no sigmoid
DOM34	Cytonuclear	1) no sigmoid
DOS2	Cytonuclear	1) no sigmoid
DOT1	mito	1) no sigmoid
DOT5	Cytonuclear	1) no sigmoid
DOT6	Cytonuclear	1) no sigmoid
DPB2	TMD	3) >50%
DPB3	Cytonuclear	1) no sigmoid
DPB4	Cytonuclear	1) no sigmoid
DPH1	Cytonuclear	1) no sigmoid
DPH2	Cytonuclear	1) no sigmoid
DPH5	TMD	3) >50%
DPM1	Cytonuclear	1) no sigmoid
DPP1	Cytonuclear	1) no sigmoid
DPS1	mito	1) no sigmoid
DRE2	Cytonuclear	1) no sigmoid
DRS1	Cytonuclear	1) no sigmoid
DSC2	Cytonuclear	1) no sigmoid
DSC3	Cytonuclear	1) no sigmoid
DSD1	Cytonuclear	1) no sigmoid
DSE1	TMD	1) no sigmoid
DSE2	TMD	3) >50%
DSE3	mito	1) no sigmoid
DSE4	Cytonuclear	1) no sigmoid
DSF2	Cytonuclear	1) no sigmoid
DSK2	Cytonuclear	1) no sigmoid
DSL1	Cytonuclear	1) no sigmoid
DSN1	Cytonuclear	1) no sigmoid
DSS4	Cytonuclear	1) no sigmoid
DST1	Cytonuclear	1) no sigmoid
DTD1	Cytonuclear	1) no sigmoid
DUG1	Cytonuclear	1) no sigmoid
DUG2	Cytonuclear	1) no sigmoid
DUG3	Cytonuclear	1) no sigmoid
DUN1	Cytonuclear	1) no sigmoid
DUO1	Cytonuclear	1) no sigmoid
DUR1,2	TA	1) no sigmoid
DUS1	TMD	3) >50%
DUS3	Cytonuclear	1) no sigmoid
DUS4	Cytonuclear	1) no sigmoid
DUT1	Cytonuclear	1) no sigmoid
DYN2	TMD	3) >50%
DYS1	TA	1) no sigmoid
EAF1	Cytonuclear	1) no sigmoid
EAF3	Cytonuclear	1) no sigmoid
EAF5	SP	3) >50%
EAF6	Cytonuclear	1) no sigmoid
EAF7	SP	3) >50%
EAP1	Cytonuclear	1) no sigmoid
EAR1	Cytonuclear	1) no sigmoid
EBS1	Cytonuclear	1) no sigmoid
ECL1	Cytonuclear	1) no sigmoid
ECM14	Cytonuclear	1) no sigmoid
ECM16	Cytonuclear	1) no sigmoid
ECM19	Cytonuclear	1) no sigmoid
ECM2	mito	1) no sigmoid
ECM21	Cytonuclear	1) no sigmoid
ECM25	Cytonuclear	1) no sigmoid
ECM29	Cytonuclear	1) no sigmoid
ECM31	Cytonuclear	1) no sigmoid
ECM32	Cytonuclear	1) no sigmoid
ECM33	Cytonuclear	1) no sigmoid
ECM7	Cytonuclear	1) no sigmoid
ECT1	Cytonuclear	1) no sigmoid
EDC1	Cytonuclear	1) no sigmoid
EDC2	Cytonuclear	1) no sigmoid
EDC3	Cytonuclear	1) no sigmoid
EDE1	Cytonuclear	1) no sigmoid
EFB1	Cytonuclear	1) no sigmoid
EFG1	Cytonuclear	1) no sigmoid
EFM1	Cytonuclear	1) no sigmoid
EGO2	Cytonuclear	1) no sigmoid
EGT2	Cytonuclear	1) no sigmoid
EHD3	TMD	3) >50%
EHT1	Cytonuclear	1) no sigmoid
EKI1	Cytonuclear	1) no sigmoid
ELC1	SP	3) >50%
ELF1	Cytonuclear	1) no sigmoid
ELO1	mito	1) no sigmoid
ELP2	Cytonuclear	1) no sigmoid
ELP3	Cytonuclear	1) no sigmoid
ELP6	Cytonuclear	1) no sigmoid
EMC1	Cytonuclear	1) no sigmoid
EMC10	mito	1) no sigmoid
EMC2	Cytonuclear	1) no sigmoid
EMC4	SP	3) >50%
EMC6	TMD	3) >50%
EMG1	Cytonuclear	1) no sigmoid
EMI1	Cytonuclear	1) no sigmoid
EMI2	Cytonuclear	1) no sigmoid
EMP24	Cytonuclear	1) no sigmoid
EMP47	Cytonuclear	1) no sigmoid
EMP65	Cytonuclear	1) no sigmoid
EMP70	Cytonuclear	1) no sigmoid
EMW1	Cytonuclear	1) no sigmoid
ENA1	Cytonuclear	1) no sigmoid
ENA5	SP	3) >50%
ENB1	mito	1) no sigmoid
END3	Cytonuclear	1) no sigmoid
ENO1	Cytonuclear	1) no sigmoid
ENO2	Cytonuclear	1) no sigmoid
ENP1	Cytonuclear	1) no sigmoid
ENP2	TMD	3) >50%
ENT1	Cytonuclear	1) no sigmoid
ENT2	Cytonuclear	1) no sigmoid
ENT3	Cytonuclear	1) no sigmoid
ENT4	SPTMD	3) >50%
ENT5	SP	3) >50%
ENV10	Cytonuclear	1) no sigmoid
EPL1	TMD	1) no sigmoid
EPO1	TMD	1) no sigmoid
EPS1	Cytonuclear	1) no sigmoid
EPT1	Cytonuclear	1) no sigmoid
ERB1	Cytonuclear	1) no sigmoid
ERC1	SPTMD	3) >50%
ERD1	SPTMD	3) >50%
ERD2	TMD	3) >50%
ERG1	SPTMD	3) >50%
ERG10	Cytonuclear	1) no sigmoid
ERG11	TMD	3) >50%
ERG13	TMD	3) >50%
ERG2	TMD	3) >50%
ERG20	Cytonuclear	1) no sigmoid
ERG24	Cytonuclear	1) no sigmoid
ERG25	Cytonuclear	1) no sigmoid
ERG26	Cytonuclear	1) no sigmoid
ERG28	Cytonuclear	1) no sigmoid
ERG3	Cytonuclear	1) no sigmoid
ERG4	Cytonuclear	1) no sigmoid
ERG7	Cytonuclear	1) no sigmoid
ERG8	Cytonuclear	1) no sigmoid
ERG9	Cytonuclear	1) no sigmoid
ERI1	TMD	3) >50%
ERJ5	Cytonuclear	1) no sigmoid
ERO1	Cytonuclear	1) no sigmoid
ERP1	SPTMD	3) >50%
ERP2	TMD	3) >50%
ERP3	Cytonuclear	1) no sigmoid
ERP4	TMD	3) >50%
ERS1	TMD	3) >50%
ERV14	TMD	3) >50%
ERV15	TMD	1) no sigmoid
ERV2	Cytonuclear	1) no sigmoid
ERV25	TMD	3) >50%
ERV29	Cytonuclear	1) no sigmoid
ERV41	TMD	3) >50%
ERV46	mito	1) no sigmoid
ESA1	TMD	3) >50%
ESC1	TMD	3) >50%
ESF1	Cytonuclear	1) no sigmoid
ESF2	TMD	2) <=50%
ESS1	TMD	3) >50%
EST3	TMD	3) >50%
ETR1	Cytonuclear	1) no sigmoid
ETT1	Cytonuclear	1) no sigmoid
EUG1	TMD	1) no sigmoid
EXG1	TMD	1) no sigmoid
EXG2	SPTMD	3) >50%
EXO70	SP	3) >50%
EXO84	SPTMD	3) >50%
FAA1	SPTMD	3) >50%
FAA4	SPTMD	3) >50%
FAB1	SPTMD	3) >50%
FAF1	TMD	3) >50%
FAL1	TMD	3) >50%
FAP1	TMD	3) >50%
FAP7	TMD	1) no sigmoid
FAR11	SPTMD	2) <=50%
FAR7	TMD	3) >50%
FAR8	TMD	3) >50%
FAS1	TMD	3) >50%
FAS2	Cytonuclear	1) no sigmoid
FAT1	Cytonuclear	1) no sigmoid
FAU1	Cytonuclear	1) no sigmoid
FBA1	Cytonuclear	1) no sigmoid
FBP26	Cytonuclear	1) no sigmoid
FCF1	mito	1) no sigmoid
FCF2	Cytonuclear	1) no sigmoid
FCP1	SP	3) >50%
FCY1	SP	3) >50%
FCY2	SP	3) >50%
FCY21	Cytonuclear	1) no sigmoid
FCY22	Cytonuclear	1) no sigmoid
FDC1	Cytonuclear	1) no sigmoid
FEN2	Cytonuclear	1) no sigmoid
FES1	Cytonuclear	1) no sigmoid
FET3	Cytonuclear	1) no sigmoid
FET4	Cytonuclear	1) no sigmoid
FET5	Cytonuclear	1) no sigmoid
FHL1	Cytonuclear	1) no sigmoid
FIN1	Cytonuclear	1) no sigmoid
FIP1	Cytonuclear	1) no sigmoid
FIR1	Cytonuclear	1) no sigmoid
FIS1	Cytonuclear	1) no sigmoid
FIT1	Cytonuclear	1) no sigmoid
FIT3	Cytonuclear	1) no sigmoid
FKH1	Cytonuclear	1) no sigmoid
FKH2	TMD	3) >50%
FLC1	Cytonuclear	1) no sigmoid
FLC2	Cytonuclear	1) no sigmoid
FLC3	Cytonuclear	1) no sigmoid
FMC1	Cytonuclear	1) no sigmoid
FMN1	Cytonuclear	1) no sigmoid
FMP10	Cytonuclear	1) no sigmoid
FMP23	Cytonuclear	1) no sigmoid
FMP32	TMD	3) >50%
FMP41	TMD	3) >50%
FMP42	TMD	2) <=50%
FMP46	Cytonuclear	1) no sigmoid
FOB1	TMD	3) >50%
FOL1	Cytonuclear	1) no sigmoid
FOL2	SPTMD	3) >50%
FOL3	TMD	3) >50%
FPK1	SPTMD	3) >50%
FPR2	TMD	1) no sigmoid
FPR3	Cytonuclear	1) no sigmoid
FPR4	Cytonuclear	1) no sigmoid
FPS1	Cytonuclear	1) no sigmoid
FRA1	Cytonuclear	1) no sigmoid
FRE1	mito	1) no sigmoid
FRE6	SP	3) >50%
FRK1	SP	1) no sigmoid
FRQ1	Cytonuclear	1) no sigmoid
FRS1	Cytonuclear	1) no sigmoid
FRS2	SPTMD	3) >50%
FSF1	SPTMD	3) >50%
FSH2	SPTMD	3) >50%
FSH3	mito	1) no sigmoid
FTH1	SP	1) no sigmoid
FTR1	mito	1) no sigmoid
FUI1	mito	1) no sigmoid
FUM1	mito	1) no sigmoid
FUN12	mito	1) no sigmoid
FUN14	TMD	3) >50%
FUN30	mito	1) no sigmoid
FUR4	Cytonuclear	1) no sigmoid
FUS3	mito	1) no sigmoid
FYV4	Cytonuclear	1) no sigmoid
FYV6	Cytonuclear	1) no sigmoid
FYV7	Cytonuclear	1) no sigmoid
FYV8	Cytonuclear	1) no sigmoid
FZF1	SP	1) no sigmoid
FZO1	Cytonuclear	1) no sigmoid
GAA1	Cytonuclear	1) no sigmoid
GAB1	TMD	3) >50%
GAD1	Cytonuclear	1) no sigmoid
GAL11	SPTMD	3) >50%
GAL80	SPTMD	3) >50%
GAL83	SPTMD	3) >50%
GAR1	TMD	3) >50%
GAS1	Cytonuclear	1) no sigmoid
GAS3	Cytonuclear	1) no sigmoid
GAS5	Cytonuclear	1) no sigmoid
GBP2	Cytonuclear	1) no sigmoid
GCD1	TA	1) no sigmoid
GCD10	mito	1) no sigmoid
GCD11	Cytonuclear	1) no sigmoid
GCD14	Cytonuclear	1) no sigmoid
GCD2	TMD	3) >50%
GCD6	TMD	3) >50%
GCD7	TMD	3) >50%
GCN2	mito	1) no sigmoid
GCN20	Cytonuclear	1) no sigmoid
GCN3	mito	1) no sigmoid
GCN4	Cytonuclear	1) no sigmoid
GCN5	TMD	3) >50%
GCR1	TMD	3) >50%
GCR2	Cytonuclear	1) no sigmoid
GCS1	mito	1) no sigmoid
GCV2	Cytonuclear	1) no sigmoid
GDA1	Cytonuclear	1) no sigmoid
GDE1	Cytonuclear	1) no sigmoid
GDH2	Cytonuclear	1) no sigmoid
GDI1	mito	1) no sigmoid
GDS1	TMD	3) >50%
GDT1	TMD	3) >50%
GEF1	Cytonuclear	1) no sigmoid
GEM1	Cytonuclear	1) no sigmoid
gene:YAR028W	Cytonuclear	1) no sigmoid
gene:YBL010C	Cytonuclear	1) no sigmoid
gene:YBL028C	Cytonuclear	1) no sigmoid
gene:YBL029C-A	SP	3) >50%
gene:YBL036C	SP	3) >50%
gene:YBL059W	SP	3) >50%
gene:YBL081W	Cytonuclear	1) no sigmoid
gene:YBL086C	Cytonuclear	1) no sigmoid
gene:YBR013C	Cytonuclear	1) no sigmoid
gene:YBR016W	Cytonuclear	1) no sigmoid
gene:YBR053C	Cytonuclear	1) no sigmoid
gene:YBR056W	Cytonuclear	1) no sigmoid
gene:YBR056W-A	Cytonuclear	1) no sigmoid
gene:YBR062C	Cytonuclear	1) no sigmoid
gene:YBR071W	Cytonuclear	1) no sigmoid
gene:YBR074W	Cytonuclear	1) no sigmoid
gene:YBR085C-A	Cytonuclear	1) no sigmoid
gene:YBR137W	Cytonuclear	1) no sigmoid
gene:YBR197C	Cytonuclear	1) no sigmoid
gene:YBR220C	Cytonuclear	1) no sigmoid
gene:YBR238C	Cytonuclear	1) no sigmoid
gene:YBR241C	Cytonuclear	1) no sigmoid
gene:YBR242W	mito	1) no sigmoid
gene:YBR262C	TMD	3) >50%
gene:YCL021W-A	Cytonuclear	1) no sigmoid
gene:YCL042W	Cytonuclear	1) no sigmoid
gene:YCL049C	Cytonuclear	1) no sigmoid
gene:YCL057C-A	Cytonuclear	1) no sigmoid
gene:YCR016W	TMD	3) >50%
gene:YCR023C	TMD	3) >50%
gene:YCR034W	mito	1) no sigmoid
gene:YCR051W	TMD	3) >50%
gene:YCR087C-A	SP	1) no sigmoid
gene:YCR090C	Cytonuclear	1) no sigmoid
gene:YDL012C	Cytonuclear	1) no sigmoid
gene:YDL057W	Cytonuclear	1) no sigmoid
gene:YDL085C-A	Cytonuclear	1) no sigmoid
gene:YDL121C	mito	1) no sigmoid
gene:YDL124W	Cytonuclear	1) no sigmoid
gene:YDL157C	Cytonuclear	1) no sigmoid
gene:YDL177C	SP	1) no sigmoid
gene:YDL241W	Cytonuclear	1) no sigmoid
gene:YDR061W	Cytonuclear	1) no sigmoid
gene:YDR090C	Cytonuclear	1) no sigmoid
gene:YDR210W	Cytonuclear	1) no sigmoid
gene:YDR239C	Cytonuclear	1) no sigmoid
gene:YDR262W	Cytonuclear	1) no sigmoid
gene:YDR306C	TMD	3) >50%
gene:YDR319C	Cytonuclear	1) no sigmoid
gene:YDR391C	Cytonuclear	1) no sigmoid
gene:YDR415C	Cytonuclear	1) no sigmoid
gene:YDR461C-A	TMD	3) >50%
gene:YDR476C	mito	1) no sigmoid
gene:YDR514C	TMD	3) >50%
gene:YDR524C-B	Cytonuclear	1) no sigmoid
gene:YER010C	mito	1) no sigmoid
gene:YER034W	TA	1) no sigmoid
gene:YER079W	Cytonuclear	1) no sigmoid
gene:YER137C	SP	3) >50%
gene:YER152C	mito	1) no sigmoid
gene:YER156C	Cytonuclear	1) no sigmoid
gene:YFL042C	TMD	3) >50%
gene:YFR016C	TMD	3) >50%
gene:YGL036W	Cytonuclear	1) no sigmoid
gene:YGL039W	Cytonuclear	1) no sigmoid
gene:YGL041W-A	Cytonuclear	1) no sigmoid
gene:YGL108C	TA	1) no sigmoid
gene:YGL114W	Cytonuclear	1) no sigmoid
gene:YGL140C	Cytonuclear	1) no sigmoid
gene:YGL159W	Cytonuclear	1) no sigmoid
gene:YGL185C	TMD	3) >50%
gene:YGL188C-A	Cytonuclear	1) no sigmoid
gene:YGL194C-A	mito	1) no sigmoid
gene:YGL204C	Cytonuclear	1) no sigmoid
gene:YGL242C	Cytonuclear	1) no sigmoid
gene:YGR017W	mito	1) no sigmoid
gene:YGR021W	TMD	3) >50%
gene:YGR026W	TA	1) no sigmoid
gene:YGR035C	Cytonuclear	1) no sigmoid
gene:YGR054W	Cytonuclear	1) no sigmoid
gene:YGR079W	SP	3) >50%
gene:YGR111W	Cytonuclear	1) no sigmoid
gene:YGR117C	TMD	3) >50%
gene:YGR122W	Cytonuclear	1) no sigmoid
gene:YGR125W	SP	3) >50%
gene:YGR126W	Cytonuclear	1) no sigmoid
gene:YGR130C	Cytonuclear	1) no sigmoid
gene:YGR161W-C	mito	1) no sigmoid
gene:YGR210C	SP	1) no sigmoid
gene:YGR235C	Cytonuclear	1) no sigmoid
gene:YGR237C	Cytonuclear	1) no sigmoid
gene:YGR266W	Cytonuclear	1) no sigmoid
gene:YGR283C	Cytonuclear	1) no sigmoid
gene:YHL017W	Cytonuclear	1) no sigmoid
gene:YHL018W	Cytonuclear	1) no sigmoid
gene:YHR045W	TA	1) no sigmoid
gene:YHR050W-A	Cytonuclear	1) no sigmoid
gene:YHR054C	Cytonuclear	1) no sigmoid
gene:YHR097C	Cytonuclear	1) no sigmoid
gene:YHR112C	Cytonuclear	1) no sigmoid
gene:YHR138C	Cytonuclear	1) no sigmoid
gene:YHR214W	TMD	3) >50%
gene:YIL001W	TMD	1) no sigmoid
gene:YIL002W-A	Cytonuclear	1) no sigmoid
gene:YIL027C	Cytonuclear	1) no sigmoid
gene:YIL067C	Cytonuclear	1) no sigmoid
gene:YIL102C-A	TMD	1) no sigmoid
gene:YIL108W	TMD	1) no sigmoid
gene:YIL156W-B	Cytonuclear	1) no sigmoid
gene:YIL161W	Cytonuclear	1) no sigmoid
gene:YIR024C	mito	1) no sigmoid
gene:YJL047C-A	TMD	3) >50%
gene:YJL055W	Cytonuclear	1) no sigmoid
gene:YJL068C	Cytonuclear	1) no sigmoid
gene:YJL193W	SP	1) no sigmoid
gene:YJR011C	Cytonuclear	1) no sigmoid
gene:YJR015W	Cytonuclear	1) no sigmoid
gene:YJR056C	Cytonuclear	1) no sigmoid
gene:YJR085C	TMD	3) >50%
gene:YJR096W	Cytonuclear	1) no sigmoid
gene:YJR112W-A	Cytonuclear	1) no sigmoid
gene:YJR120W	Cytonuclear	1) no sigmoid
gene:YJR124C	Cytonuclear	1) no sigmoid
gene:YJR142W	mito	1) no sigmoid
gene:YKL018C-A	Cytonuclear	1) no sigmoid
gene:YKL023C-A	Cytonuclear	1) no sigmoid
gene:YKL023W	Cytonuclear	1) no sigmoid
gene:YKL033W-A	SPTMD	3) >50%
gene:YKL068W-A	mito	1) no sigmoid
gene:YKL075C	TMD	3) >50%
gene:YKL077W	Cytonuclear	1) no sigmoid
gene:YKL207W	Cytonuclear	1) no sigmoid
gene:YKR016W	Cytonuclear	1) no sigmoid
gene:YKR023W	Cytonuclear	1) no sigmoid
gene:YKR045C	SP	1) no sigmoid
gene:YKR070W	SP	1) no sigmoid
gene:YKR075C	Cytonuclear	1) no sigmoid
gene:YLL032C	Cytonuclear	1) no sigmoid
gene:YLL058W	TMD	2) <=50%
gene:YLR001C	TMD	3) >50%
gene:YLR042C	TMD	1) no sigmoid
gene:YLR049C	Cytonuclear	1) no sigmoid
gene:YLR108C	SP	1) no sigmoid
gene:YLR126C	Cytonuclear	1) no sigmoid
gene:YLR146W-A	mito	1) no sigmoid
gene:YLR154C-G	Cytonuclear	1) no sigmoid
gene:YLR179C	Cytonuclear	1) no sigmoid
gene:YLR225C	Cytonuclear	1) no sigmoid
gene:YLR257W	TMD	3) >50%
gene:YLR287C	Cytonuclear	1) no sigmoid
gene:YLR326W	Cytonuclear	1) no sigmoid
gene:YLR345W	TMD	3) >50%
gene:YLR352W	Cytonuclear	1) no sigmoid
gene:YLR361C-A	mito	1) no sigmoid
gene:YLR363W-A	Cytonuclear	1) no sigmoid
gene:YLR372W	TA	1) no sigmoid
gene:YLR404W	SP	1) no sigmoid
gene:YLR407W	TMD	3) >50%
gene:YML018C	Cytonuclear	1) no sigmoid
gene:YML053C	SP	1) no sigmoid
gene:YML079W	TA	1) no sigmoid
gene:YML082W	Cytonuclear	1) no sigmoid
gene:YML108W	Cytonuclear	1) no sigmoid
gene:YML119W	Cytonuclear	1) no sigmoid
gene:YML131W	Cytonuclear	1) no sigmoid
gene:YMR027W	SPTMD	3) >50%
gene:YMR087W	TMD	3) >50%
gene:YMR102C	mito	1) no sigmoid
gene:YMR119W-A	Cytonuclear	1) no sigmoid
gene:YMR122W-A	Cytonuclear	1) no sigmoid
gene:YMR130W	mito	1) no sigmoid
gene:YMR155W	Cytonuclear	1) no sigmoid
gene:YMR178W	Cytonuclear	1) no sigmoid
gene:YMR253C	Cytonuclear	1) no sigmoid
gene:YMR262W	SPTMD	3) >50%
gene:YMR295C	SP	1) no sigmoid
gene:YMR310C	Cytonuclear	1) no sigmoid
gene:YMR315W	Cytonuclear	1) no sigmoid
gene:YMR321C	Cytonuclear	1) no sigmoid
gene:YNL010W	Cytonuclear	1) no sigmoid
gene:YNL035C	Cytonuclear	1) no sigmoid
gene:YNL040W	Cytonuclear	1) no sigmoid
gene:YNL042W-B	Cytonuclear	1) no sigmoid
gene:YNL046W	Cytonuclear	1) no sigmoid
gene:YNL050C	Cytonuclear	1) no sigmoid
gene:YNL058C	TMD	1) no sigmoid
gene:YNL095C	Cytonuclear	1) no sigmoid
gene:YNL100W	Cytonuclear	1) no sigmoid
gene:YNL115C	Cytonuclear	1) no sigmoid
gene:YNL122C	Cytonuclear	1) no sigmoid
gene:YNL134C	TMD	3) >50%
gene:YNL140C	TMD	3) >50%
gene:YNL162W-A	Cytonuclear	1) no sigmoid
gene:YNL165W	TMD	3) >50%
gene:YNL184C	Cytonuclear	1) no sigmoid
gene:YNL190W	Cytonuclear	1) no sigmoid
gene:YNL193W	Cytonuclear	1) no sigmoid
gene:YNL208W	Cytonuclear	1) no sigmoid
gene:YNL217W	Cytonuclear	1) no sigmoid
gene:YNL247W	TMD	1) no sigmoid
gene:YNL320W	Cytonuclear	1) no sigmoid
gene:YNR021W	Cytonuclear	1) no sigmoid
gene:YNR029C	Cytonuclear	1) no sigmoid
gene:YNR040W	SPTMD	1) no sigmoid
gene:YNR061C	TA	1) no sigmoid
gene:YOL036W	Cytonuclear	1) no sigmoid
gene:YOL057W	TMD	3) >50%
gene:YOL107W	Cytonuclear	1) no sigmoid
gene:YOL159C-A	TMD	3) >50%
gene:YOR059C	Cytonuclear	1) no sigmoid
gene:YOR111W	Cytonuclear	1) no sigmoid
gene:YOR131C	Cytonuclear	1) no sigmoid
gene:YOR238W	Cytonuclear	1) no sigmoid
gene:YOR283W	Cytonuclear	1) no sigmoid
gene:YOR342C	Cytonuclear	1) no sigmoid
gene:YOR385W	Cytonuclear	1) no sigmoid
gene:YPL039W	Cytonuclear	1) no sigmoid
gene:YPL067C	Cytonuclear	1) no sigmoid
gene:YPL068C	TMD	1) no sigmoid
gene:YPL071C	Cytonuclear	1) no sigmoid
gene:YPL077C	TMD	3) >50%
gene:YPL099C	TMD	3) >50%
gene:YPL107W	mito	1) no sigmoid
gene:YPL108W	TMD	3) >50%
gene:YPL162C	mito	1) no sigmoid
gene:YPL199C	Cytonuclear	1) no sigmoid
gene:YPL225W	Cytonuclear	1) no sigmoid
gene:YPL229W	Cytonuclear	1) no sigmoid
gene:YPL245W	Cytonuclear	1) no sigmoid
gene:YPL247C	Cytonuclear	1) no sigmoid
gene:YPR010C-A	SP	1) no sigmoid
gene:YPR011C	Cytonuclear	1) no sigmoid
gene:YPR063C	Cytonuclear	1) no sigmoid
gene:YPR084W	SP	3) >50%
gene:YPR097W	Cytonuclear	1) no sigmoid
gene:YPR098C	TMD	1) no sigmoid
gene:YPR109W	TMD	3) >50%
gene:YPR114W	Cytonuclear	1) no sigmoid
gene:YPR127W	mito	1) no sigmoid
gene:YPR170W-B	TMD	3) >50%
gene:YPR172W	Cytonuclear	1) no sigmoid
gene:YPR174C	TMD	3) >50%
GEP4	Cytonuclear	1) no sigmoid
GEP7	Cytonuclear	1) no sigmoid
GET1	TMD	1) no sigmoid
GET3	Cytonuclear	1) no sigmoid
GET4	Cytonuclear	1) no sigmoid
GFA1	Cytonuclear	1) no sigmoid
GFD1	Cytonuclear	1) no sigmoid
GGA1	TMD	3) >50%
GGA2	Cytonuclear	1) no sigmoid
GIC1	Cytonuclear	1) no sigmoid
GIC2	Cytonuclear	1) no sigmoid
GID7	Cytonuclear	1) no sigmoid
GID8	Cytonuclear	1) no sigmoid
GIM3	Cytonuclear	1) no sigmoid
GIM4	Cytonuclear	1) no sigmoid
GIM5	mito	1) no sigmoid
GIN4	mito	1) no sigmoid
GIP3	Cytonuclear	1) no sigmoid
GIR2	TMD	3) >50%
GIS2	Cytonuclear	1) no sigmoid
GIS3	Cytonuclear	1) no sigmoid
GIS4	Cytonuclear	1) no sigmoid
GLC7	Cytonuclear	1) no sigmoid
GLC8	Cytonuclear	1) no sigmoid
GLE1	TMD	1) no sigmoid
GLG2	mito	1) no sigmoid
GLK1	TA	1) no sigmoid
GLN1	Cytonuclear	1) no sigmoid
GLN3	Cytonuclear	1) no sigmoid
GLN4	mito	1) no sigmoid
GLO1	Cytonuclear	1) no sigmoid
GLO2	TMD	1) no sigmoid
GLO3	TMD	3) >50%
GLO4	Cytonuclear	1) no sigmoid
GLR1	TMD	1) no sigmoid
GLT1	Cytonuclear	1) no sigmoid
GLY1	Cytonuclear	1) no sigmoid
GMH1	Cytonuclear	1) no sigmoid
GNA1	mito	1) no sigmoid
GNT1	TMD	3) >50%
GON7	Cytonuclear	1) no sigmoid
GOR1	Cytonuclear	1) no sigmoid
GOS1	Cytonuclear	1) no sigmoid
GOT1	Cytonuclear	1) no sigmoid
GPA1	Cytonuclear	1) no sigmoid
GPA2	Cytonuclear	1) no sigmoid
GPB1	Cytonuclear	1) no sigmoid
GPB2	Cytonuclear	1) no sigmoid
GPC1	Cytonuclear	1) no sigmoid
GPD1	Cytonuclear	1) no sigmoid
GPD2	Cytonuclear	1) no sigmoid
GPI1	Cytonuclear	1) no sigmoid
GPI10	Cytonuclear	1) no sigmoid
GPI11	Cytonuclear	1) no sigmoid
GPI12	Cytonuclear	1) no sigmoid
GPI14	Cytonuclear	1) no sigmoid
GPI16	Cytonuclear	1) no sigmoid
GPI17	Cytonuclear	1) no sigmoid
GPI18	Cytonuclear	1) no sigmoid
GPI2	Cytonuclear	1) no sigmoid
GPI8	Cytonuclear	1) no sigmoid
GPM1	Cytonuclear	1) no sigmoid
GPM3	Cytonuclear	1) no sigmoid
GPT2	Cytonuclear	1) no sigmoid
GPX2	Cytonuclear	1) no sigmoid
GRC3	Cytonuclear	1) no sigmoid
GRE3	Cytonuclear	1) no sigmoid
GRH1	Cytonuclear	1) no sigmoid
GRR1	Cytonuclear	1) no sigmoid
GRS1	Cytonuclear	1) no sigmoid
GRX1	Cytonuclear	1) no sigmoid
GRX3	mito	1) no sigmoid
GRX4	mito	1) no sigmoid
GRX5	Cytonuclear	1) no sigmoid
GRX6	Cytonuclear	1) no sigmoid
GRX7	TMD	3) >50%
GRX8	Cytonuclear	1) no sigmoid
GSF2	TMD	3) >50%
GSH1	Cytonuclear	1) no sigmoid
GSH2	Cytonuclear	1) no sigmoid
GSP1	TA	1) no sigmoid
GSP2	TMD	3) >50%
GSY2	Cytonuclear	1) no sigmoid
GTB1	Cytonuclear	1) no sigmoid
GTR1	Cytonuclear	1) no sigmoid
GTR2	mito	1) no sigmoid
GTS1	TMD	3) >50%
GTT1	Cytonuclear	1) no sigmoid
GUA1	Cytonuclear	1) no sigmoid
GUP1	TMD	3) >50%
GUT2	TMD	3) >50%
GVP36	TMD	3) >50%
GWT1	TMD	3) >50%
GYL1	TMD	3) >50%
GYP1	SPTMD	3) >50%
GYP6	TMD	3) >50%
GYP7	TMD	3) >50%
GZF3	TMD	3) >50%
HAA1	SPTMD	3) >50%
HAC1	Cytonuclear	1) no sigmoid
HAL5	Cytonuclear	1) no sigmoid
HAM1	TMD	3) >50%
HAP1	Cytonuclear	1) no sigmoid
HAP2	Cytonuclear	1) no sigmoid
HAP3	Cytonuclear	1) no sigmoid
HAS1	Cytonuclear	1) no sigmoid
HAT1	Cytonuclear	1) no sigmoid
HAT2	Cytonuclear	1) no sigmoid
HBS1	Cytonuclear	1) no sigmoid
HCA4	Cytonuclear	1) no sigmoid
HCH1	Cytonuclear	1) no sigmoid
HCM1	Cytonuclear	1) no sigmoid
HCR1	mito	1) no sigmoid
HCS1	SP	3) >50%
HDA1	SP	3) >50%
HDA2	Cytonuclear	1) no sigmoid
HDA3	TMD	3) >50%
HEK2	Cytonuclear	1) no sigmoid
HEM1	Cytonuclear	1) no sigmoid
HEM12	Cytonuclear	1) no sigmoid
HEM13	Cytonuclear	1) no sigmoid
HEM14	Cytonuclear	1) no sigmoid
HEM15	SP	3) >50%
HEM2	Cytonuclear	1) no sigmoid
HEM3	Cytonuclear	1) no sigmoid
HFI1	Cytonuclear	1) no sigmoid
HGH1	Cytonuclear	1) no sigmoid
HHO1	Cytonuclear	1) no sigmoid
HIF1	Cytonuclear	1) no sigmoid
HIP1	TMD	3) >50%
HIR1	mito	1) no sigmoid
HIS1	Cytonuclear	1) no sigmoid
HIS2	TMD	3) >50%
HIS3	Cytonuclear	1) no sigmoid
HIS4	Cytonuclear	1) no sigmoid
HIS5	Cytonuclear	1) no sigmoid
HIS6	Cytonuclear	1) no sigmoid
HIS7	Cytonuclear	1) no sigmoid
HIT1	Cytonuclear	1) no sigmoid
HLR1	Cytonuclear	1) no sigmoid
HMLALPHA2	Cytonuclear	1) no sigmoid
HMO1	Cytonuclear	1) no sigmoid
HMRA1	Cytonuclear	1) no sigmoid
HMT1	Cytonuclear	1) no sigmoid
HNM1	Cytonuclear	1) no sigmoid
HNT1	Cytonuclear	1) no sigmoid
HNT2	Cytonuclear	1) no sigmoid
HOC1	Cytonuclear	1) no sigmoid
HOF1	Cytonuclear	1) no sigmoid
HOG1	Cytonuclear	1) no sigmoid
HOL1	Cytonuclear	1) no sigmoid
HOM3	Cytonuclear	1) no sigmoid
HOR7	Cytonuclear	1) no sigmoid
HOS2	Cytonuclear	1) no sigmoid
HOS4	Cytonuclear	1) no sigmoid
HOT13	Cytonuclear	1) no sigmoid
HPA3	Cytonuclear	1) no sigmoid
HPC2	Cytonuclear	1) no sigmoid
HPM1	mito	2) <=50%
HPR1	Cytonuclear	1) no sigmoid
HPT1	Cytonuclear	1) no sigmoid
HRB1	mito	3) >50%
HRD3	mito	1) no sigmoid
HRK1	Cytonuclear	1) no sigmoid
HRP1	Cytonuclear	1) no sigmoid
HRQ1	Cytonuclear	1) no sigmoid
HRR25	Cytonuclear	1) no sigmoid
HRT1	Cytonuclear	1) no sigmoid
HRT3	Cytonuclear	1) no sigmoid
HSE1	TMD	3) >50%
HSF1	Cytonuclear	1) no sigmoid
HSH155	Cytonuclear	1) no sigmoid
HSH49	Cytonuclear	1) no sigmoid
HSK3	Cytonuclear	1) no sigmoid
HSL1	Cytonuclear	1) no sigmoid
HSL7	Cytonuclear	1) no sigmoid
HSM3	Cytonuclear	1) no sigmoid
HSP104	Cytonuclear	1) no sigmoid
HSP12	Cytonuclear	1) no sigmoid
HSP26	Cytonuclear	1) no sigmoid
HSP31	Cytonuclear	1) no sigmoid
HSP42	Cytonuclear	1) no sigmoid
HSP78	Cytonuclear	1) no sigmoid
HSP82	Cytonuclear	1) no sigmoid
HST2	Cytonuclear	1) no sigmoid
HST3	TA	1) no sigmoid
HST4	TMD	3) >50%
HSV2	Cytonuclear	1) no sigmoid
HTA1	mito	1) no sigmoid
HTA2	Cytonuclear	1) no sigmoid
HTB2	TMD	3) >50%
HTD2	Cytonuclear	1) no sigmoid
HTL1	Cytonuclear	1) no sigmoid
HTZ1	TMD	3) >50%
HUA1	Cytonuclear	1) no sigmoid
HUB1	SP	1) no sigmoid
HUG1	Cytonuclear	1) no sigmoid
HUL5	Cytonuclear	1) no sigmoid
HUT1	Cytonuclear	1) no sigmoid
HXK1	Cytonuclear	1) no sigmoid
HXT1	Cytonuclear	1) no sigmoid
HXT2	SP	3) >50%
HXT3	Cytonuclear	1) no sigmoid
HXT4	Cytonuclear	1) no sigmoid
HXT7	Cytonuclear	1) no sigmoid
HYM1	Cytonuclear	1) no sigmoid
HYP2	TMD	3) >50%
HYR1	SPTMD	3) >50%
IAH1	Cytonuclear	1) no sigmoid
IBD2	Cytonuclear	1) no sigmoid
ICE2	Cytonuclear	1) no sigmoid
ICP55	Cytonuclear	1) no sigmoid
ICT1	Cytonuclear	1) no sigmoid
ICY1	Cytonuclear	1) no sigmoid
IDH1	Cytonuclear	1) no sigmoid
IDH2	Cytonuclear	1) no sigmoid
IDI1	Cytonuclear	1) no sigmoid
IDP1	Cytonuclear	1) no sigmoid
IDS2	Cytonuclear	1) no sigmoid
IES1	Cytonuclear	1) no sigmoid
IES2	Cytonuclear	1) no sigmoid
IES3	Cytonuclear	1) no sigmoid
IES4	Cytonuclear	1) no sigmoid
IES5	Cytonuclear	1) no sigmoid
IES6	Cytonuclear	1) no sigmoid
IFA38	Cytonuclear	1) no sigmoid
IFH1	Cytonuclear	1) no sigmoid
IGO1	mito	1) no sigmoid
IGO2	Cytonuclear	1) no sigmoid
IKI3	Cytonuclear	1) no sigmoid
ILM1	Cytonuclear	1) no sigmoid
ILS1	Cytonuclear	1) no sigmoid
ILV1	Cytonuclear	1) no sigmoid
ILV3	Cytonuclear	1) no sigmoid
ILV6	Cytonuclear	1) no sigmoid
IMD2	Cytonuclear	1) no sigmoid
IMD3	mito	1) no sigmoid
IMD4	Cytonuclear	1) no sigmoid
IMG1	Cytonuclear	1) no sigmoid
IMG2	Cytonuclear	1) no sigmoid
IMH1	Cytonuclear	1) no sigmoid
IMP3	Cytonuclear	1) no sigmoid
IMP4	Cytonuclear	1) no sigmoid
INA1	Cytonuclear	1) no sigmoid
INH1	TMD	3) >50%
INM1	Cytonuclear	1) no sigmoid
INM2	TMD	3) >50%
INN1	TMD	3) >50%
INO2	TMD	3) >50%
INO4	TMD	3) >50%
INO80	TMD	3) >50%
INP53	Cytonuclear	1) no sigmoid
IOC3	Cytonuclear	1) no sigmoid
IOC4	Cytonuclear	1) no sigmoid
IPI1	Cytonuclear	1) no sigmoid
IPI3	Cytonuclear	1) no sigmoid
IPP1	TMD	3) >50%
IPT1	mito	1) no sigmoid
IQG1	Cytonuclear	1) no sigmoid
IRC20	Cytonuclear	1) no sigmoid
IRC21	Cytonuclear	1) no sigmoid
IRC22	mito	1) no sigmoid
IRC23	mito	1) no sigmoid
IRC25	Cytonuclear	1) no sigmoid
IRC6	mito	1) no sigmoid
IRC7	Cytonuclear	1) no sigmoid
IRR1	Cytonuclear	1) no sigmoid
ISA1	Cytonuclear	1) no sigmoid
ISA2	Cytonuclear	1) no sigmoid
ISC1	Cytonuclear	1) no sigmoid
ISD11	Cytonuclear	1) no sigmoid
ISN1	Cytonuclear	1) no sigmoid
ISR1	TMD	3) >50%
IST1	Cytonuclear	1) no sigmoid
IST2	Cytonuclear	1) no sigmoid
IST3	Cytonuclear	1) no sigmoid
ISU1	Cytonuclear	1) no sigmoid
ISU2	TMD	3) >50%
ISW1	Cytonuclear	1) no sigmoid
ISW2	mito	2) <=50%
ISY1	mito	1) no sigmoid
ITC1	mito	1) no sigmoid
ITR1	Cytonuclear	1) no sigmoid
ITR2	Cytonuclear	1) no sigmoid
IVY1	Cytonuclear	1) no sigmoid
IWR1	mito	1) no sigmoid
IXR1	mito	1) no sigmoid
IZH1	Cytonuclear	1) no sigmoid
IZH2	Cytonuclear	1) no sigmoid
IZH3	Cytonuclear	1) no sigmoid
IZH4	SPTMD	3) >50%
JAC1	mito	1) no sigmoid
JEM1	Cytonuclear	1) no sigmoid
JIP5	Cytonuclear	1) no sigmoid
JJJ1	Cytonuclear	1) no sigmoid
JJJ3	Cytonuclear	1) no sigmoid
JLP2	Cytonuclear	1) no sigmoid
JSN1	Cytonuclear	1) no sigmoid
KAE1	Cytonuclear	1) no sigmoid
KAP104	Cytonuclear	1) no sigmoid
KAP114	Cytonuclear	1) no sigmoid
KAP120	Cytonuclear	1) no sigmoid
KAP122	Cytonuclear	1) no sigmoid
KAP95	Cytonuclear	1) no sigmoid
KAR2	Cytonuclear	1) no sigmoid
KAR3	TMD	3) >50%
KAR4	Cytonuclear	1) no sigmoid
KCS1	Cytonuclear	1) no sigmoid
KEG1	Cytonuclear	1) no sigmoid
KEL1	SPTMD	3) >50%
KEL3	TMD	1) no sigmoid
KES1	Cytonuclear	1) no sigmoid
KEX1	Cytonuclear	1) no sigmoid
KEX2	Cytonuclear	1) no sigmoid
KGD1	Cytonuclear	1) no sigmoid
KGD2	mito	1) no sigmoid
KIC1	mito	1) no sigmoid
KIN1	TMD	1) no sigmoid
KIN2	mito	1) no sigmoid
KIN28	Cytonuclear	1) no sigmoid
KIN3	Cytonuclear	1) no sigmoid
KIN4	Cytonuclear	1) no sigmoid
KIP2	TMD	3) >50%
KIP3	Cytonuclear	1) no sigmoid
KOG1	mito	1) no sigmoid
KRE1	mito	1) no sigmoid
KRE2	Cytonuclear	1) no sigmoid
KRE33	Cytonuclear	1) no sigmoid
KRE6	Cytonuclear	1) no sigmoid
KRE9	Cytonuclear	1) no sigmoid
KRI1	TMD	3) >50%
KRR1	TMD	3) >50%
KRS1	Cytonuclear	1) no sigmoid
KSH1	Cytonuclear	1) no sigmoid
KSP1	Cytonuclear	1) no sigmoid
KSS1	TMD	3) >50%
KTI11	TMD	3) >50%
KTI12	TMD	3) >50%
KTR1	TMD	3) >50%
KTR3	mito	1) no sigmoid
KTR4	SPTMD	3) >50%
KTR6	Cytonuclear	1) no sigmoid
KXD1	Cytonuclear	1) no sigmoid
LAC1	Cytonuclear	1) no sigmoid
LAG1	Cytonuclear	1) no sigmoid
LAM1	Cytonuclear	1) no sigmoid
LAM6	Cytonuclear	1) no sigmoid
LAP3	Cytonuclear	1) no sigmoid
LAS1	Cytonuclear	1) no sigmoid
LAS17	Cytonuclear	1) no sigmoid
LAS21	Cytonuclear	1) no sigmoid
LAT1	Cytonuclear	1) no sigmoid
LCB1	SP	3) >50%
LCB3	Cytonuclear	1) no sigmoid
LCB4	Cytonuclear	1) no sigmoid
LCB5	Cytonuclear	1) no sigmoid
LCL2	TMD	3) >50%
LCP5	Cytonuclear	1) no sigmoid
LDB18	Cytonuclear	1) no sigmoid
LDB19	Cytonuclear	1) no sigmoid
LDB7	SPTMD	3) >50%
LEA1	SPTMD	3) >50%
LEO1	mito	1) no sigmoid
LEU1	mito	1) no sigmoid
LEU4	TMD	1) no sigmoid
LEU9	Cytonuclear	1) no sigmoid
LGE1	Cytonuclear	1) no sigmoid
LHP1	Cytonuclear	1) no sigmoid
LHS1	Cytonuclear	1) no sigmoid
LIA1	Cytonuclear	1) no sigmoid
LIP1	Cytonuclear	1) no sigmoid
LIP2	Cytonuclear	1) no sigmoid
LIP5	Cytonuclear	1) no sigmoid
LNP1	Cytonuclear	1) no sigmoid
LOC1	SP	3) >50%
LOS1	TMD	3) >50%
LOT5	Cytonuclear	1) no sigmoid
LOT6	TMD	3) >50%
LPD1	SP	3) >50%
LPP1	Cytonuclear	1) no sigmoid
LRE1	Cytonuclear	1) no sigmoid
LRG1	Cytonuclear	1) no sigmoid
LRO1	SPTMD	1) no sigmoid
LRP1	Cytonuclear	1) no sigmoid
LRS4	Cytonuclear	1) no sigmoid
LSB3	Cytonuclear	1) no sigmoid
LSB5	Cytonuclear	1) no sigmoid
LSC1	TMD	3) >50%
LSC2	TMD	3) >50%
LSG1	TMD	3) >50%
LSM1	TMD	3) >50%
LSM12	Cytonuclear	1) no sigmoid
LSM2	TMD	3) >50%
LSM3	TMD	3) >50%
LSM4	Cytonuclear	1) no sigmoid
LSM5	TMD	1) no sigmoid
LSM6	TMD	1) no sigmoid
LSM7	mito	1) no sigmoid
LSM8	Cytonuclear	1) no sigmoid
LSP1	Cytonuclear	1) no sigmoid
LST7	SPTMD	3) >50%
LST8	mito	1) no sigmoid
LTV1	TMD	3) >50%
LUC7	TMD	3) >50%
LYP1	Cytonuclear	1) no sigmoid
LYS1	Cytonuclear	1) no sigmoid
LYS12	SP	1) no sigmoid
LYS14	Cytonuclear	1) no sigmoid
LYS2	Cytonuclear	1) no sigmoid
LYS20	Cytonuclear	1) no sigmoid
LYS21	Cytonuclear	1) no sigmoid
LYS4	Cytonuclear	1) no sigmoid
MAC1	Cytonuclear	1) no sigmoid
MAD2	Cytonuclear	1) no sigmoid
MAE1	mito	2) <=50%
MAF1	mito	2) <=50%
MAG1	Cytonuclear	1) no sigmoid
MAG2	Cytonuclear	1) no sigmoid
MAK10	SP	3) >50%
MAK16	Cytonuclear	1) no sigmoid
MAK3	TMD	1) no sigmoid
MAK31	mito	1) no sigmoid
MAK32	mito	1) no sigmoid
MAK5	TMD	3) >50%
MAM3	Cytonuclear	1) no sigmoid
MAM33	Cytonuclear	1) no sigmoid
MAP1	Cytonuclear	1) no sigmoid
MAP2	Cytonuclear	1) no sigmoid
MAS1	mito	1) no sigmoid
MAS2	TMD	3) >50%
MBA1	Cytonuclear	1) no sigmoid
MBF1	Cytonuclear	1) no sigmoid
MBP1	TMD	3) >50%
MCA1	Cytonuclear	1) no sigmoid
MCD1	Cytonuclear	1) no sigmoid
MCD4	mito	1) no sigmoid
MCH1	Cytonuclear	1) no sigmoid
MCH4	mito	1) no sigmoid
MCK1	mito	1) no sigmoid
MCM1	Cytonuclear	1) no sigmoid
MCM10	Cytonuclear	1) no sigmoid
MCM16	Cytonuclear	1) no sigmoid
MCM2	Cytonuclear	1) no sigmoid
MCM3	Cytonuclear	1) no sigmoid
MCM4	Cytonuclear	1) no sigmoid
MCM5	Cytonuclear	1) no sigmoid
MCM7	Cytonuclear	1) no sigmoid
MCP2	Cytonuclear	1) no sigmoid
MCR1	Cytonuclear	1) no sigmoid
MCT1	Cytonuclear	1) no sigmoid
MCX1	Cytonuclear	1) no sigmoid
MDE1	Cytonuclear	1) no sigmoid
MDG1	Cytonuclear	1) no sigmoid
MDH1	Cytonuclear	1) no sigmoid
MDH2	TMD	3) >50%
MDJ1	Cytonuclear	1) no sigmoid
MDJ2	mito	1) no sigmoid
MDL1	Cytonuclear	1) no sigmoid
MDL2	Cytonuclear	1) no sigmoid
MDM10	Cytonuclear	1) no sigmoid
MDM20	Cytonuclear	1) no sigmoid
MDM34	mito	1) no sigmoid
MDM35	Cytonuclear	1) no sigmoid
MDM38	Cytonuclear	1) no sigmoid
MDR1	mito	1) no sigmoid
MDV1	Cytonuclear	1) no sigmoid
MDY2	Cytonuclear	1) no sigmoid
MED1	Cytonuclear	1) no sigmoid
MED11	Cytonuclear	1) no sigmoid
MED2	mito	1) no sigmoid
MED4	Cytonuclear	1) no sigmoid
MED6	Cytonuclear	1) no sigmoid
MED7	Cytonuclear	1) no sigmoid
MED8	Cytonuclear	1) no sigmoid
MEF1	TMD	3) >50%
MEH1	mito	1) no sigmoid
MEP3	Cytonuclear	1) no sigmoid
MET10	Cytonuclear	1) no sigmoid
MET12	mito	1) no sigmoid
MET13	mito	1) no sigmoid
MET14	mito	1) no sigmoid
MET18	Cytonuclear	1) no sigmoid
MET22	Cytonuclear	1) no sigmoid
MET30	Cytonuclear	1) no sigmoid
MET31	Cytonuclear	1) no sigmoid
MET4	TMD	3) >50%
MET6	TMD	3) >50%
MET8	TMD	3) >50%
MEU1	Cytonuclear	1) no sigmoid
MEX67	Cytonuclear	1) no sigmoid
MFB1	Cytonuclear	1) no sigmoid
MFT1	Cytonuclear	1) no sigmoid
MGE1	Cytonuclear	1) no sigmoid
MGM1	Cytonuclear	1) no sigmoid
MGM101	Cytonuclear	1) no sigmoid
MGR1	Cytonuclear	1) no sigmoid
MGR2	Cytonuclear	1) no sigmoid
MGR3	mito	1) no sigmoid
MGS1	mito	1) no sigmoid
MGT1	mito	1) no sigmoid
MHP1	mito	3) >50%
MHR1	Cytonuclear	1) no sigmoid
MHT1	Cytonuclear	1) no sigmoid
MIA40	mito	1) no sigmoid
MID1	Cytonuclear	1) no sigmoid
MID2	mito	1) no sigmoid
MIF2	mito	1) no sigmoid
MIG1	mito	3) >50%
MIG2	mito	3) >50%
MIG3	mito	1) no sigmoid
MIL1	Cytonuclear	1) no sigmoid
MIM2	mito	1) no sigmoid
MIR1	mito	1) no sigmoid
MIS1	Cytonuclear	1) no sigmoid
MKC7	mito	1) no sigmoid
MKS1	Cytonuclear	1) no sigmoid
MKT1	mito	1) no sigmoid
MLC2	Cytonuclear	1) no sigmoid
MLP1	Cytonuclear	1) no sigmoid
MLP2	Cytonuclear	1) no sigmoid
MMF1	Cytonuclear	1) no sigmoid
MMM1	Cytonuclear	1) no sigmoid
MMP1	Cytonuclear	1) no sigmoid
MMR1	Cytonuclear	1) no sigmoid
MMS1	Cytonuclear	1) no sigmoid
MMS2	mito	3) >50%
MMS21	Cytonuclear	1) no sigmoid
MNL2	TMD	3) >50%
MNN1	Cytonuclear	1) no sigmoid
MNN10	Cytonuclear	1) no sigmoid
MNN11	Cytonuclear	1) no sigmoid
MNN2	Cytonuclear	1) no sigmoid
MNN5	Cytonuclear	1) no sigmoid
MNN9	Cytonuclear	1) no sigmoid
MNP1	Cytonuclear	1) no sigmoid
MNR2	Cytonuclear	1) no sigmoid
MNS1	Cytonuclear	1) no sigmoid
MNT2	Cytonuclear	1) no sigmoid
MOB1	Cytonuclear	1) no sigmoid
MOB2	Cytonuclear	1) no sigmoid
MOD5	Cytonuclear	1) no sigmoid
MOG1	Cytonuclear	1) no sigmoid
MON2	Cytonuclear	1) no sigmoid
MOT1	Cytonuclear	1) no sigmoid
MOT2	mito	1) no sigmoid
MOT3	Cytonuclear	1) no sigmoid
MPD1	Cytonuclear	1) no sigmoid
MPD2	mito	3) >50%
MPE1	mito	1) no sigmoid
MPH1	mito	1) no sigmoid
MPM1	TMD	1) no sigmoid
MPO1	mito	1) no sigmoid
MPP10	Cytonuclear	1) no sigmoid
MPP6	Cytonuclear	1) no sigmoid
MPS1	Cytonuclear	1) no sigmoid
MPT5	mito	1) no sigmoid
MRC1	Cytonuclear	1) no sigmoid
MRE11	mito	2) <=50%
MRH1	SPTMD	3) >50%
MRL1	SPTMD	3) >50%
MRM1	Cytonuclear	1) no sigmoid
MRN1	Cytonuclear	1) no sigmoid
MRP1	Cytonuclear	1) no sigmoid
MRP10	Cytonuclear	1) no sigmoid
MRP13	TMD	1) no sigmoid
MRP17	mito	1) no sigmoid
MRP2	mito	1) no sigmoid
MRP20	mito	3) >50%
MRP21	SP	3) >50%
MRP4	Cytonuclear	1) no sigmoid
MRP49	Cytonuclear	1) no sigmoid
MRP51	Cytonuclear	1) no sigmoid
MRP8	Cytonuclear	1) no sigmoid
MRPL1	Cytonuclear	1) no sigmoid
MRPL10	Cytonuclear	1) no sigmoid
MRPL11	Cytonuclear	1) no sigmoid
MRPL13	Cytonuclear	1) no sigmoid
MRPL15	mito	1) no sigmoid
MRPL16	TMD	3) >50%
MRPL17	TMD	3) >50%
MRPL19	Cytonuclear	1) no sigmoid
MRPL20	Cytonuclear	1) no sigmoid
MRPL22	Cytonuclear	1) no sigmoid
MRPL23	Cytonuclear	1) no sigmoid
MRPL24	SP	3) >50%
MRPL25	TMD	3) >50%
MRPL27	TMD	3) >50%
MRPL28	TMD	3) >50%
MRPL3	TMD	3) >50%
MRPL31	TMD	3) >50%
MRPL32	SP	3) >50%
MRPL33	TMD	3) >50%
MRPL35	mito	1) no sigmoid
MRPL36	TMD	1) no sigmoid
MRPL37	TMD	3) >50%
MRPL38	TMD	3) >50%
MRPL39	Cytonuclear	1) no sigmoid
MRPL4	Cytonuclear	1) no sigmoid
MRPL40	Cytonuclear	1) no sigmoid
MRPL44	Cytonuclear	1) no sigmoid
MRPL49	Cytonuclear	1) no sigmoid
MRPL50	Cytonuclear	1) no sigmoid
MRPL51	Cytonuclear	1) no sigmoid
MRPL7	Cytonuclear	1) no sigmoid
MRPL8	SP	3) >50%
MRPL9	SP	3) >50%
MRPS16	Cytonuclear	1) no sigmoid
MRPS17	Cytonuclear	1) no sigmoid
MRPS18	mito	1) no sigmoid
MRPS28	TMD	1) no sigmoid
MRPS35	Cytonuclear	1) no sigmoid
MRPS5	Cytonuclear	1) no sigmoid
MRPS8	Cytonuclear	1) no sigmoid
MRS1	Cytonuclear	1) no sigmoid
MRS3	Cytonuclear	1) no sigmoid
MRS4	Cytonuclear	1) no sigmoid
MRS6	TMD	3) >50%
MRT4	SPTMD	3) >50%
MRX11	mito	1) no sigmoid
MRX14	Cytonuclear	1) no sigmoid
MSA2	mito	1) no sigmoid
MSB2	mito	1) no sigmoid
MSB3	mito	1) no sigmoid
MSC2	mito	1) no sigmoid
MSC6	Cytonuclear	1) no sigmoid
MSG5	mito	1) no sigmoid
MSH2	mito	1) no sigmoid
MSH3	mito	1) no sigmoid
MSH6	mito	1) no sigmoid
MSI1	mito	1) no sigmoid
MSK1	Cytonuclear	1) no sigmoid
MSL1	mito	1) no sigmoid
MSL5	mito	1) no sigmoid
MSN2	mito	1) no sigmoid
MSO1	mito	1) no sigmoid
MSP1	mito	1) no sigmoid
MSS11	mito	1) no sigmoid
MSS116	mito	1) no sigmoid
MSS18	mito	1) no sigmoid
MSS4	mito	1) no sigmoid
MST1	mito	1) no sigmoid
MSW1	mito	1) no sigmoid
MSY1	Cytonuclear	1) no sigmoid
MTC1	mito	1) no sigmoid
MTC3	mito	1) no sigmoid
MTC5	mito	1) no sigmoid
MTD1	mito	3) >50%
MTE1	mito	1) no sigmoid
MTF1	mito	1) no sigmoid
MTF2	mito	1) no sigmoid
MTG1	mito	1) no sigmoid
MTM1	mito	1) no sigmoid
MTQ2	mito	1) no sigmoid
MTR10	mito	1) no sigmoid
MTR2	mito	1) no sigmoid
MTR3	mito	1) no sigmoid
MTR4	Cytonuclear	1) no sigmoid
MTW1	mito	1) no sigmoid
MUD1	mito	1) no sigmoid
MUD2	mito	1) no sigmoid
MUK1	mito	1) no sigmoid
MUM2	Cytonuclear	1) no sigmoid
MUP1	mito	1) no sigmoid
MVB12	mito	1) no sigmoid
MVP1	mito	1) no sigmoid
MXR1	mito	1) no sigmoid
MXR2	mito	1) no sigmoid
MYO1	mito	1) no sigmoid
MYO2	mito	1) no sigmoid
MYO3	mito	1) no sigmoid
MYO4	Cytonuclear	1) no sigmoid
MYO5	mito	1) no sigmoid
MZM1	mito	1) no sigmoid
NAB2	mito	1) no sigmoid
NAB3	Cytonuclear	1) no sigmoid
NAF1	Cytonuclear	1) no sigmoid
NAM7	mito	1) no sigmoid
NAM8	mito	1) no sigmoid
NAM9	Cytonuclear	1) no sigmoid
NAN1	Cytonuclear	1) no sigmoid
NAP1	Cytonuclear	1) no sigmoid
NAR1	SPTMD	3) >50%
NAS2	Cytonuclear	1) no sigmoid
NAS6	TMD	3) >50%
NAT1	mito	1) no sigmoid
NAT2	Cytonuclear	1) no sigmoid
NAT3	Cytonuclear	1) no sigmoid
NAT5	Cytonuclear	1) no sigmoid
NBA1	Cytonuclear	1) no sigmoid
NBL1	Cytonuclear	1) no sigmoid
NBP2	mito	1) no sigmoid
NBP35	Cytonuclear	1) no sigmoid
NCA2	Cytonuclear	1) no sigmoid
NCB2	Cytonuclear	1) no sigmoid
NCE101	Cytonuclear	1) no sigmoid
NCE102	Cytonuclear	1) no sigmoid
NCE103	mito	1) no sigmoid
NCL1	Cytonuclear	1) no sigmoid
NCP1	mito	2) <=50%
NCS2	mito	1) no sigmoid
NCS6	Cytonuclear	1) no sigmoid
NCW2	mito	1) no sigmoid
NDD1	mito	1) no sigmoid
NDE1	mito	1) no sigmoid
NDI1	Cytonuclear	1) no sigmoid
NDL1	mito	1) no sigmoid
NEO1	Cytonuclear	1) no sigmoid
NET1	SPTMD	3) >50%
NEW1	Cytonuclear	1) no sigmoid
NFS1	Cytonuclear	1) no sigmoid
NFU1	Cytonuclear	1) no sigmoid
NGG1	mito	1) no sigmoid
NGL1	mito	1) no sigmoid
NGL2	mito	1) no sigmoid
NGR1	mito	1) no sigmoid
NHA1	Cytonuclear	1) no sigmoid
NHP10	Cytonuclear	1) no sigmoid
NHP2	Cytonuclear	1) no sigmoid
NHP6B	Cytonuclear	1) no sigmoid
NHX1	Cytonuclear	1) no sigmoid
NIF3	Cytonuclear	1) no sigmoid
NIP1	Cytonuclear	1) no sigmoid
NIP7	Cytonuclear	1) no sigmoid
NIS1	Cytonuclear	1) no sigmoid
NIT3	Cytonuclear	1) no sigmoid
NKP2	TMD	3) >50%
NMA1	Cytonuclear	1) no sigmoid
NMA111	Cytonuclear	1) no sigmoid
NMA2	Cytonuclear	1) no sigmoid
NMD2	Cytonuclear	1) no sigmoid
NMD3	Cytonuclear	1) no sigmoid
NMD4	Cytonuclear	1) no sigmoid
NMD5	Cytonuclear	1) no sigmoid
NMT1	Cytonuclear	1) no sigmoid
NNF1	Cytonuclear	1) no sigmoid
NNT1	mito	1) no sigmoid
NOB1	Cytonuclear	1) no sigmoid
NOC2	Cytonuclear	1) no sigmoid
NOC4	Cytonuclear	1) no sigmoid
NOG1	Cytonuclear	1) no sigmoid
NOG2	Cytonuclear	1) no sigmoid
NOP1	mito	1) no sigmoid
NOP10	Cytonuclear	1) no sigmoid
NOP12	Cytonuclear	1) no sigmoid
NOP13	Cytonuclear	1) no sigmoid
NOP14	Cytonuclear	1) no sigmoid
NOP16	Cytonuclear	1) no sigmoid
NOP2	Cytonuclear	1) no sigmoid
NOP4	mito	1) no sigmoid
NOP53	Cytonuclear	1) no sigmoid
NOP58	Cytonuclear	1) no sigmoid
NOP6	Cytonuclear	1) no sigmoid
NOP7	Cytonuclear	1) no sigmoid
NOP8	Cytonuclear	1) no sigmoid
NOP9	Cytonuclear	1) no sigmoid
NOT3	mito	1) no sigmoid
NPA3	Cytonuclear	1) no sigmoid
NPC2	TA	1) no sigmoid
NPL3	TMD	3) >50%
NPL4	Cytonuclear	1) no sigmoid
NPL6	Cytonuclear	1) no sigmoid
NPP1	TMD	2) <=50%
NPR1	SPTMD	1) no sigmoid
NPR3	Cytonuclear	1) no sigmoid
NPT1	mito	1) no sigmoid
NPY1	SP	1) no sigmoid
NRD1	Cytonuclear	1) no sigmoid
NRG1	mito	3) >50%
NRG2	mito	1) no sigmoid
NRM1	Cytonuclear	1) no sigmoid
NRP1	TMD	3) >50%
NSA1	Cytonuclear	1) no sigmoid
NSA2	Cytonuclear	1) no sigmoid
NSE1	mito	1) no sigmoid
NSE3	mito	1) no sigmoid
NSG2	Cytonuclear	1) no sigmoid
NSL1	mito	1) no sigmoid
NSP1	Cytonuclear	1) no sigmoid
NSR1	Cytonuclear	1) no sigmoid
NST1	TMD	3) >50%
NTA1	Cytonuclear	1) no sigmoid
NTC20	Cytonuclear	1) no sigmoid
NTE1	Cytonuclear	1) no sigmoid
NTG1	SPTMD	3) >50%
NTH1	mito	1) no sigmoid
NTH2	Cytonuclear	1) no sigmoid
NUC1	Cytonuclear	1) no sigmoid
NUG1	Cytonuclear	1) no sigmoid
NUM1	mito	1) no sigmoid
NUP1	Cytonuclear	1) no sigmoid
NUP100	Cytonuclear	1) no sigmoid
NUP116	Cytonuclear	1) no sigmoid
NUP120	Cytonuclear	1) no sigmoid
NUP133	Cytonuclear	1) no sigmoid
NUP145	Cytonuclear	1) no sigmoid
NUP157	Cytonuclear	1) no sigmoid
NUP159	Cytonuclear	1) no sigmoid
NUP170	Cytonuclear	1) no sigmoid
NUP188	Cytonuclear	1) no sigmoid
NUP2	Cytonuclear	1) no sigmoid
NUP42	Cytonuclear	1) no sigmoid
NUP53	Cytonuclear	1) no sigmoid
NUP57	Cytonuclear	1) no sigmoid
NUP60	Cytonuclear	1) no sigmoid
NUP84	Cytonuclear	1) no sigmoid
NUP85	Cytonuclear	1) no sigmoid
NUT1	Cytonuclear	1) no sigmoid
NUT2	Cytonuclear	1) no sigmoid
NVJ1	Cytonuclear	1) no sigmoid
NYV1	Cytonuclear	1) no sigmoid
OAZ1	Cytonuclear	1) no sigmoid
OCA1	Cytonuclear	1) no sigmoid
OCA2	Cytonuclear	1) no sigmoid
OCA4	Cytonuclear	1) no sigmoid
OCA5	Cytonuclear	1) no sigmoid
OCA6	Cytonuclear	1) no sigmoid
OCH1	Cytonuclear	1) no sigmoid
ODC1	Cytonuclear	1) no sigmoid
OGG1	Cytonuclear	1) no sigmoid
[truncated: 1,650 more rows]

## Sheet: FigS1F
Replicate	Yeast strain	doubling time (h)
rep1	WT	1.58905
rep1	N54	2.37362
rep1	C54	2.30072
rep1	DeltaSRP	4.1211
rep2	WT	1.77352
rep2	N54	2.46819
rep2	C54	2.16337
rep2	DeltaSRP	4.10471
rep3	WT	1.67358
rep3	C54	2.28042
rep3	DeltaSRP	4.19262
rep4	WT	1.65076
rep4	N54	1.75834
rep4	C54	1.90152
rep4	N65	1.74592
rep5	WT	1.69686
rep5	N54	1.8598
rep5	C54	1.94386
rep5	N65	1.7837
rep6	WT	1.81404
rep6	N54	2.03421
rep6	C54	1.9316
rep7	WT	1.79049
rep7	C54	2.01352
rep8	WT	1.81208
rep3	N54	1.79782
rep3	N65	1.66441
rep1	N65	1.68789
rep2	N65	1.64716

## Sheet: FigS1D
		S1D

## Sheet: FigS2D
gene	First TMD to stop codon distance	class	targeting type		1) no sigmoid : not cotransational
AGA1	725	SP	3) >50%		3) >50%: high confidence
AGA2	87	SP	1) no sigmoid
AGP1	509	TMD	3) >50%
AGP2	502	TMD	3) >50%
AIM14	550	TMD	3) >50%
AIM6	390	SP	3) >50%
AKR1	443	TMD	3) >50%
AKR2	443	TMD	3) >50%
ALE1	600	TMD	3) >50%
ALG1	442	TMD	3) >50%
ALG11	528	TMD	3) >50%
ALG12	549	TMD	3) >50%
ALG14	230	TMD	3) >50%
ALG2	440	TMD	3) >50%
ALG3	417	TMD	3) >50%
ALG5	322	TMD	3) >50%
ALG6	509	TMD	3) >50%
ALG7	425	TMD	3) >50%
ALG8	535	TMD	3) >50%
ALG9	548	TMD	3) >50%
ALR1	116	TMD	1) no sigmoid
ANP1	485	TMD	3) >50%
ANY1	354	TMD	3) >50%
APE3	537	SP	3) >50%
AQR1	487	TMD	3) >50%
ARE1	429	TMD	3) >50%
ARE2	428	TMD	3) >50%
ARN1	557	TMD	3) >50%
ARN2	550	TMD	3) >50%
ASP3-2	362	SP	1) no sigmoid
ATG15	506	TMD	3) >50%
ATG22	430	TMD	3) >50%
ATO3	191	TMD	3) >50%
ATX2	311	TMD	3) >50%
AUR1	360	TMD	3) >50%
AVT1	394	TMD	3) >50%
AVT3	391	TMD	3) >50%
AVT4	471	TMD	3) >50%
AVT5	452	TMD	3) >50%
AVT6	441	TMD	3) >50%
AVT7	484	TMD	3) >50%
BAP2	510	TMD	3) >50%
BAP3	509	TMD	3) >50%
BAR1	587	SP	3) >50%
BET1	25	TMD	1) no sigmoid
BGL2	313	SP	3) >50%
BOR1	492	TMD	3) >50%
BOS1	22	TMD	1) no sigmoid
BPT1	1530	TMD	3) >50%
BSC6	425	TMD	3) >50%
BSD2	143	TMD	1) no sigmoid
BST1	973	TMD	3) >50%
BUD8	88	TMD	1) no sigmoid
BUD9	87	TMD	1) no sigmoid
BXI1	244	TMD	3) >50%
CAX4	205	TMD	3) >50%
CCC1	223	TMD	1) no sigmoid
CCC2	742	TMD	3) >50%
CCH1	1694	TMD	1) no sigmoid
CCW12	133	SP	1) no sigmoid
CDC1	452	TMD	3) >50%
CDC50	347	TMD	3) >50%
CDS1	387	TMD	3) >50%
CHO2	814	TMD	3) >50%
CHS1	337	TMD	1) no sigmoid
CHS2	320	TMD	3) >50%
CHS7	255	TMD	3) >50%
CIS3	227	SP	1) no sigmoid
COS3	307	TMD	3) >50%
COS5	341	TMD	3) >50%
COS6	339	TMD	3) >50%
COS7	341	TMD	3) >50%
COS8	339	TMD	3) >50%
COY1	65	TMD	1) no sigmoid
CPR2	205	SP	3) >50%
CPR5	225	SP	3) >50%
CPS1	557	TMD	3) >50%
CPT1	353	TMD	3) >50%
CRH1	507	SP	3) >50%
CSC1	748	TMD	3) >50%
CSH1	370	TMD	3) >50%
CSS3	171	SP	3) >50%
CTR1	254	TMD	3) >50%
CTR2	108	TMD	1) no sigmoid
CTS1	562	SP	3) >50%
CTS2	511	SP	1) no sigmoid
CUE1	197	TMD	3) >50%
CWH41	823	TMD	3) >50%
CWH43	889	TMD	3) >50%
CWP1	239	SP	1) no sigmoid
CYB5	23	TMD	1) no sigmoid
DAP2	789	TMD	3) >50%
DCW1	449	SP	3) >50%
DDR2	61	SP	1) no sigmoid
DFG10	236	TMD	3) >50%
DFG5	458	SP	3) >50%
DFM1	300	TMD	3) >50%
DGA1	347	TMD	3) >50%
DGK1	213	TMD	3) >50%
DIE2	490	TMD	3) >50%
DIP5	518	TMD	3) >50%
DNF1	1357	TMD	1) no sigmoid
DNF3	1492	TMD	3) >50%
DPM1	29	TMD	1) no sigmoid
DPP1	268	TMD	3) >50%
DSC2	303	TMD	3) >50%
DSC3	49	TMD	1) no sigmoid
DSE2	325	SP	3) >50%
DSE4	1117	SP	3) >50%
EAR1	505	TMD	3) >50%
ECM14	430	SP	3) >50%
ECM33	429	SP	3) >50%
ECM7	420	TMD	3) >50%
EGT2	1041	SP	3) >50%
ELO1	247	TMD	3) >50%
EMC10	205	SP	3) >50%
EMC4	93	TMD	1) no sigmoid
EMC6	85	TMD	1) no sigmoid
EMP65	469	TMD	3) >50%
ENA1	1028	TMD	3) >50%
ENA5	1028	TMD	3) >50%
ENB1	466	TMD	3) >50%
ENV10	166	TMD	3) >50%
EPT1	342	TMD	3) >50%
ERC1	409	TMD	3) >50%
ERD1	338	TMD	3) >50%
ERD2	217	TMD	3) >50%
ERG1	480	TMD	1) no sigmoid
ERG11	510	TMD	3) >50%
ERG2	220	TMD	3) >50%
ERG24	425	TMD	3) >50%
ERG25	254	TMD	3) >50%
ERG3	273	TMD	3) >50%
ERG4	434	TMD	3) >50%
ERG9	154	TMD	1) no sigmoid
ERI1	61	TMD	1) no sigmoid
ERO1	563	SP	3) >50%
ERS1	254	TMD	3) >50%
ERV14	132	TMD	3) >50%
ERV15	135	TMD	3) >50%
ERV2	184	TMD	1) no sigmoid
ERV29	202	TMD	3) >50%
ERV41	329	TMD	3) >50%
ERV46	391	TMD	3) >50%
EUG1	517	SP	3) >50%
EXG1	448	SP	3) >50%
EXG2	562	SP	3) >50%
FAT1	664	TMD	3) >50%
FCY2	435	TMD	3) >50%
FCY21	438	TMD	3) >50%
FEN2	485	TMD	3) >50%
FET4	455	TMD	3) >50%
FEX1	364	TMD	1) no sigmoid
FIT1	528	SP	3) >50%
FIT3	204	SP	1) no sigmoid
FMN1	218	SP	1) no sigmoid
FMP42	493	TMD	3) >50%
FPR2	135	SP	1) no sigmoid
FPS1	415	TMD	3) >50%
FRE8	651	TMD	3) >50%
FRT1	28	TMD	1) no sigmoid
FTH1	454	TMD	3) >50%
FTR1	397	TMD	3) >50%
FUI1	477	TMD	3) >50%
FUR4	491	TMD	3) >50%
FUS1	441	TMD	3) >50%
GAA1	595	TMD	3) >50%
GAB1	259	TMD	3) >50%
GAS1	559	SP	3) >50%
GAS3	524	SP	3) >50%
GAS5	484	SP	3) >50%
GDA1	509	TMD	3) >50%
GDT1	277	TMD	3) >50%
GEF1	704	TMD	3) >50%
gene:YAR028W	187	TMD	3) >50%
gene:YAR066W	203	SP	1) no sigmoid
gene:YBR013C	129	SP	1) no sigmoid
gene:YBR074W	961	TMD	3) >50%
gene:YBR220C	543	TMD	3) >50%
gene:YBR241C	470	TMD	3) >50%
gene:YCL021W-A	26	TMD	1) no sigmoid
gene:YCL049C	312	SP	3) >50%
gene:YCR023C	522	TMD	3) >50%
gene:YCR034W	285	TMD	3) >50%
gene:YDL012C	26	TMD	1) no sigmoid
gene:YDL121C	143	TMD	3) >50%
gene:YDR090C	304	TMD	3) >50%
gene:YDR210W	24	TMD	1) no sigmoid
gene:YDR262W	272	SP	3) >50%
gene:YDR319C	263	TMD	3) >50%
gene:YDR415C	374	SP	3) >50%
gene:YDR524C-B	66	SP	1) no sigmoid
gene:YFL042C	41	TMD	1) no sigmoid
gene:YGL114W	698	TMD	3) >50%
gene:YGL140C	1183	TMD	1) no sigmoid
gene:YGL194C-A	69	TMD	1) no sigmoid
gene:YGL204C	82	TMD	1) no sigmoid
gene:YGR026W	244	TMD	3) >50%
gene:YGR079W	370	SP	1) no sigmoid
gene:YGR125W	823	TMD	3) >50%
gene:YHR045W	552	TMD	3) >50%
gene:YHR138C	114	SP	1) no sigmoid
gene:YHR214W	203	SP	1) no sigmoid
gene:YIL067C	560	TMD	3) >50%
gene:YIL102C-A	71	TMD	1) no sigmoid
gene:YIL156W-B	73	SP	1) no sigmoid
gene:YJL193W	390	TMD	3) >50%
gene:YJR015W	421	TMD	3) >50%
gene:YJR112W-A	20	TMD	1) no sigmoid
gene:YJR120W	116	SP	1) no sigmoid
gene:YJR124C	398	TMD	3) >50%
gene:YKL018C-A	99	SP	1) no sigmoid
gene:YKL023C-A	29	TMD	1) no sigmoid
gene:YKL207W	244	TMD	3) >50%
gene:YLR042C	161	SP	1) no sigmoid
gene:YLR326W	155	TMD	1) no sigmoid
gene:YLR372W	272	TMD	3) >50%
gene:YLR404W	269	TMD	3) >50%
gene:YML018C	376	TMD	3) >50%
gene:YML131W	232	TMD	1) no sigmoid
gene:YMR122W-A	19	TMD	1) no sigmoid
gene:YMR155W	526	TMD	3) >50%
gene:YMR253C	348	TMD	3) >50%
gene:YNL046W	71	TMD	1) no sigmoid
gene:YNL058C	224	TMD	3) >50%
gene:YNL095C	627	TMD	3) >50%
gene:YNL115C	554	TMD	3) >50%
gene:YNL190W	204	SP	1) no sigmoid
gene:YNL217W	326	SP	3) >50%
gene:YNL320W	276	TMD	1) no sigmoid
gene:YNR021W	356	TMD	3) >50%
gene:YNR061C	204	TMD	3) >50%
gene:YOL107W	321	TMD	3) >50%
gene:YOR059C	182	TMD	1) no sigmoid
gene:YOR292C	257	TMD	3) >50%
gene:YPL162C	260	TMD	3) >50%
gene:YPR010C-A	53	TMD	1) no sigmoid
gene:YPR063C	50	TMD	1) no sigmoid
gene:YPR109W	155	TMD	1) no sigmoid
gene:YPR114W	277	TMD	3) >50%
gene:YPR170W-B	75	TMD	1) no sigmoid
GET1	234	TMD	3) >50%
GMH1	184	TMD	3) >50%
GNT1	481	TMD	3) >50%
GOS1	19	TMD	1) no sigmoid
GOT1	130	TMD	3) >50%
GPC1	322	TMD	3) >50%
GPI1	423	TMD	3) >50%
GPI10	600	TMD	3) >50%
GPI11	174	TMD	3) >50%
GPI12	284	TMD	3) >50%
GPI14	399	TMD	3) >50%
GPI17	526	TMD	3) >50%
GPI18	432	TMD	3) >50%
GPI2	227	TMD	3) >50%
GPT2	713	TMD	3) >50%
GRX6	231	SP	3) >50%
GRX7	203	SP	3) >50%
GSF2	226	TMD	3) >50%
GTB1	702	SP	3) >50%
GUP1	517	TMD	3) >50%
GWT1	471	TMD	3) >50%
HIP1	508	TMD	3) >50%
HMX1	28	TMD	1) no sigmoid
HNM1	506	TMD	3) >50%
HOC1	383	TMD	3) >50%
HOL1	520	TMD	3) >50%
HOR7	59	SP	1) no sigmoid
HPF1	967	SP	3) >50%
HRD1	543	TMD	3) >50%
HUT1	335	TMD	3) >50%
HXT1	510	TMD	3) >50%
HXT2	492	TMD	3) >50%
HXT3	510	TMD	3) >50%
HXT4	510	TMD	3) >50%
HXT7	510	TMD	3) >50%
ICE2	478	TMD	3) >50%
IFA38	328	TMD	3) >50%
ILM1	200	TMD	3) >50%
IPT1	503	TMD	3) >50%
IRC23	151	TMD	1) no sigmoid
ISC1	79	TMD	1) no sigmoid
IST2	825	TMD	3) >50%
ITR1	503	TMD	3) >50%
ITR2	505	TMD	3) >50%
IZH1	227	TMD	3) >50%
IZH2	239	TMD	3) >50%
IZH3	284	TMD	3) >50%
IZH4	248	TMD	3) >50%
KAR2	682	SP	3) >50%
KEG1	185	TMD	3) >50%
KHA1	850	TMD	1) no sigmoid
KRE1	313	SP	3) >50%
KRE2	431	TMD	3) >50%
KRE6	468	TMD	3) >50%
KRE9	276	SP	3) >50%
KTR1	377	TMD	3) >50%
KTR3	377	TMD	3) >50%
KTR4	453	TMD	3) >50%
KTR6	438	TMD	3) >50%
LAC1	337	TMD	3) >50%
LAG1	330	TMD	3) >50%
LAM1	166	TMD	1) no sigmoid
LAM6	63	TMD	1) no sigmoid
LCB1	509	TMD	3) >50%
LCB3	323	TMD	3) >50%
LCL2	131	SP	1) no sigmoid
LHS1	881	SP	3) >50%
LIP1	130	TMD	1) no sigmoid
LNP1	233	TMD	3) >50%
LPP1	259	TMD	3) >50%
LRO1	581	TMD	3) >50%
LYP1	496	TMD	3) >50%
MAM3	690	TMD	3) >50%
MCD4	910	TMD	3) >50%
MCH1	457	TMD	3) >50%
MCH4	404	TMD	3) >50%
MEP3	472	TMD	3) >50%
MGR2	91	TMD	1) no sigmoid
MIL1	782	TMD	1) no sigmoid
MKC7	596	SP	3) >50%
MMM1	326	TMD	3) >50%
MMP1	506	TMD	3) >50%
MNL1	796	SP	3) >50%
MNL2	837	TMD	3) >50%
MNN1	746	TMD	3) >50%
MNN10	341	TMD	3) >50%
MNN11	391	TMD	3) >50%
MNN2	585	TMD	3) >50%
MNN5	586	SP	3) >50%
MNN9	378	TMD	3) >50%
MNR2	57	TMD	1) no sigmoid
MNS1	545	TMD	3) >50%
MNT2	552	TMD	3) >50%
MPD1	318	SP	3) >50%
MPD2	277	SP	3) >50%
MPO1	151	TMD	1) no sigmoid
MRH1	286	TMD	3) >50%
MSC2	718	TMD	3) >50%
MUP1	513	TMD	3) >50%
NCE101	47	TMD	1) no sigmoid
NCE102	163	TMD	3) >50%
NCW2	254	SP	1) no sigmoid
NEO1	967	TMD	3) >50%
NHA1	973	TMD	3) >50%
NPP1	629	TMD	3) >50%
NPR3	1146	SP	1) no sigmoid
NRT1	551	TMD	3) >50%
NSG2	191	TMD	1) no sigmoid
NYV1	22	TMD	1) no sigmoid
OCH1	465	TMD	3) >50%
OLE1	398	TMD	3) >50%
OPT1	691	TMD	3) >50%
ORM1	137	TMD	3) >50%
ORM2	138	TMD	3) >50%
OST2	85	TMD	1) no sigmoid
OST4	27	TMD	1) no sigmoid
OST5	59	TMD	1) no sigmoid
OSW5	141	TMD	1) no sigmoid
OSW7	510	SP	3) >50%
PAU17	124	SP	1) no sigmoid
PBN1	31	TMD	1) no sigmoid
PBR1	117	TMD	1) no sigmoid
PDI1	522	SP	3) >50%
PDR12	1003	TMD	3) >50%
PDR5	994	TMD	3) >50%
PEP12	20	TMD	1) no sigmoid
PEP4	405	SP	3) >50%
PER33	249	TMD	3) >50%
PEX13	123	TMD	3) >50%
PEX15	52	TMD	1) no sigmoid
PEX25	28	TMD	1) no sigmoid
PEX30	433	TMD	3) >50%
PFA3	330	TMD	3) >50%
PFA4	369	TMD	3) >50%
PGA3	297	TMD	3) >50%
PHM6	29	TMD	1) no sigmoid
PHO11	467	SP	3) >50%
PHO12	467	SP	3) >50%
PHO3	467	SP	3) >50%
PHO5	467	SP	3) >50%
PHO8	533	TMD	3) >50%
PHO84	520	TMD	3) >50%
PHO86	241	TMD	3) >50%
PHO89	569	TMD	3) >50%
PHO90	465	TMD	3) >50%
PHO91	465	TMD	3) >50%
PHS1	206	TMD	3) >50%
PIN2	240	TMD	3) >50%
PIR1	341	SP	1) no sigmoid
PIR3	325	SP	1) no sigmoid
PIS1	200	TMD	3) >50%
PLB1	664	SP	3) >50%
PLB2	706	SP	3) >50%
PMA1	803	TMD	3) >50%
PMP1	38	TMD	1) no sigmoid
PMP2	35	TMD	1) no sigmoid
PMR1	858	TMD	3) >50%
PMT1	767	TMD	3) >50%
PMT2	695	TMD	3) >50%
PMT3	703	TMD	3) >50%
PMT4	709	TMD	3) >50%
PMT5	697	TMD	3) >50%
PMT6	701	TMD	3) >50%
PMT7	636	TMD	3) >50%
PNS1	458	TMD	3) >50%
POM33	248	TMD	3) >50%
PPN1	653	TMD	3) >50%
PRB1	635	SP	1) no sigmoid
PRC1	532	SP	3) >50%
PRM8	190	TMD	3) >50%
PRY1	299	SP	1) no sigmoid
PRY3	881	SP	3) >50%
PST1	444	SP	3) >50%
PST2	198	SP	1) no sigmoid
PTR2	451	TMD	3) >50%
PUN1	257	TMD	3) >50%
QDR2	475	TMD	3) >50%
RAX1	138	TMD	1) no sigmoid
RBD2	246	TMD	3) >50%
RCE1	312	TMD	3) >50%
RCR1	174	TMD	1) no sigmoid
RER1	127	TMD	3) >50%
RFT1	550	TMD	3) >50%
RMD1		TMD	1) no sigmoid
RMD8	33	TMD	1) no sigmoid
ROT2	954	SP	3) >50%
RSN1	931	TMD	3) >50%
RTN1	245	TMD	3) >50%
SAC1	100	TMD	1) no sigmoid
SAM3	507	TMD	3) >50%
SBH1	29	TMD	1) no sigmoid
SBH2	27	TMD	1) no sigmoid
SCJ1	377	SP	3) >50%
SCS2	22	TMD	1) no sigmoid
SCS22	21	TMD	1) no sigmoid
SCS3	373	TMD	3) >50%
SCS7	187	TMD	3) >50%
SCT1	711	TMD	3) >50%
SCW10	389	SP	3) >50%
SCW11	542	SP	3) >50%
SCW4	386	SP	3) >50%
SEC11	158	TMD	3) >50%
SEC12	117	TMD	1) no sigmoid
SEC20	108	TMD	1) no sigmoid
SEC22	22	TMD	1) no sigmoid
SEC59	472	TMD	3) >50%
SEC61	448	TMD	3) >50%
SEC62	125	TMD	1) no sigmoid
SEC63	650	TMD	3) >50%
SEC66	179	TMD	3) >50%
SED1	338	SP	1) no sigmoid
SED4	719	TMD	3) >50%
SED5	21	TMD	1) no sigmoid
SEY1	95	TMD	1) no sigmoid
SFK1	342	TMD	3) >50%
SFT1	23	TMD	1) no sigmoid
SGE1	535	TMD	3) >50%
SHE10	577	SP	3) >50%
SHO1	335	TMD	3) >50%
SHR3	201	TMD	3) >50%
SIL1	421	SP	3) >50%
SIM1	476	SP	3) >50%
SIP3	163	TMD	1) no sigmoid
SIT1	561	TMD	3) >50%
SKG1	347	TMD	3) >50%
SKN1	482	TMD	3) >50%
SLC1	288	TMD	3) >50%
SLY41	343	TMD	3) >50%
SMF1	505	TMD	3) >50%
SMF3	460	TMD	3) >50%
SMP3	511	TMD	3) >50%
SNA2	73	TMD	1) no sigmoid
SNC1	23	TMD	1) no sigmoid
SNC2	22	TMD	1) no sigmoid
SPC1	66	TMD	1) no sigmoid
SPC2	141	TMD	3) >50%
SPC3	170	TMD	3) >50%
SRF1	170	TMD	1) no sigmoid
SRL1	210	SP	3) >50%
SRP102	238	TMD	3) >50%
SSH1	458	TMD	3) >50%
SSO1	25	TMD	1) no sigmoid
SSO2	26	TMD	1) no sigmoid
SSU1	447	TMD	3) >50%
STE13	812	TMD	3) >50%
STE14	216	TMD	3) >50%
STE2	381	TMD	3) >50%
STE24	441	TMD	3) >50%
STE6	1265	TMD	3) >50%
STT3	710	TMD	3) >50%
STV1	440	TMD	3) >50%
SUC2	532	SP	1) no sigmoid
SUN4	420	SP	3) >50%
SUR1	376	TMD	3) >50%
SUR2	341	TMD	3) >50%
SUR7	292	TMD	3) >50%
SVP26	227	TMD	3) >50%
SVS1	260	SP	3) >50%
SYG1	498	TMD	3) >50%
SYN8	21	TMD	1) no sigmoid
SYS1	174	TMD	3) >50%
TAT1	520	TMD	3) >50%
TAT2	505	TMD	3) >50%
TCB1	1080	TMD	3) >50%
TCB2	1080	TMD	3) >50%
TCB3	1339	TMD	3) >50%
TDA4	247	TMD	3) >50%
TDA7	180	TMD	1) no sigmoid
TED1	465	TMD	3) >50%
THI7	557	TMD	3) >50%
TIR1	254	SP	1) no sigmoid
TIR3	269	SP	1) no sigmoid
TLG1	21	TMD	1) no sigmoid
TLG2	80	TMD	1) no sigmoid
TMS1	467	TMD	3) >50%
TNA1	404	TMD	3) >50%
TOH1	396	SP	3) >50%
TOS1	455	SP	3) >50%
TOS6	102	SP	1) no sigmoid
TPN1	481	TMD	3) >50%
TPO1	441	TMD	3) >50%
TPO2	441	TMD	3) >50%
TPO3	440	TMD	3) >50%
TPO5	558	TMD	3) >50%
TRE1	674	TMD	3) >50%
TRE2	684	TMD	3) >50%
TSC10	41	TMD	1) no sigmoid
TSC13	225	TMD	3) >50%
TSC3	27	TMD	1) no sigmoid
TVP15	133	TMD	3) >50%
TVP18	145	TMD	3) >50%
TVP38	242	TMD	3) >50%
UBC6	18	TMD	1) no sigmoid
UBX2	504	TMD	3) >50%
UFE1	22	TMD	1) no sigmoid
USA1	302	TMD	3) >50%
USE1	27	TMD	1) no sigmoid
UTH1	365	SP	3) >50%
UTR2	467	SP	3) >50%
VAC7	246	TMD	1) no sigmoid
VAM3	22	TMD	1) no sigmoid
VAN1	471	TMD	3) >50%
VBA1	532	TMD	3) >50%
VBA4	516	TMD	3) >50%
VCX1	381	TMD	3) >50%
VHT1	472	TMD	3) >50%
VMA11	150	TMD	3) >50%
VMA16	199	TMD	3) >50%
VMA21	64	TMD	1) no sigmoid
VMA3	152	TMD	3) >50%
VMA9	70	TMD	1) no sigmoid
VNX1	664	TMD	3) >50%
VPH1	436	TMD	3) >50%
VPH2	81	TMD	1) no sigmoid
VPS55	129	TMD	3) >50%
VPS62	451	TMD	3) >50%
VPS64	26	TMD	1) no sigmoid
VPS70	722	TMD	3) >50%
VRG4	321	TMD	3) >50%
VTC1	97	TMD	1) no sigmoid
VTC2	135	TMD	1) no sigmoid
VTC3	126	TMD	1) no sigmoid
VTI1	23	TMD	1) no sigmoid
YBR287W	418	TMD	3) >50%
YBT1	1628	TMD	1) no sigmoid
YCL012C	134	SP	1) no sigmoid
YDC1	275	TMD	3) >50%
YEA4	336	TMD	3) >50%
YEH2	527	TMD	3) >50%
YET1	199	TMD	3) >50%
YET3	197	TMD	3) >50%
YGP1	354	SP	3) >50%
YIF1	161	TMD	3) >50%
YIP1	138	TMD	3) >50%
YIP4	147	TMD	3) >50%
YIP5	180	TMD	1) no sigmoid
YKE4	344	TMD	3) >50%
YMD8	439	TMD	3) >50%
YND1	130	TMD	1) no sigmoid
YOL019W	544	TMD	3) >50%
YOP1	142	TMD	3) >50%
YOR1	1271	TMD	3) >50%
YOS9	542	SP	3) >50%
YPF1	502	TMD	3) >50%
YPK9	1179	TMD	3) >50%
YPQ1	296	TMD	3) >50%
YPQ2	304	TMD	3) >50%
YPS1	569	SP	3) >50%
YPS3	508	SP	3) >50%
YRO2	310	TMD	3) >50%
YSP2	161	TMD	1) no sigmoid
YSY6	21	TMD	1) no sigmoid
YUR1	425	TMD	1) no sigmoid
YVC1	439	TMD	3) >50%
ZRC1	433	TMD	3) >50%
ZRG17	380	TMD	3) >50%
ZRT1	326	TMD	3) >50%
ZRT2	395	TMD	3) >50%
ZRT3	496	TMD	3) >50%

## Sheet: Fig2D
gene	SRP binding score	reduction in targeting
CPR2	4.78153	38
CPR5	2.01874	60.5
CSS3	2.30553	62.5
CTS1	10.4067	36
DSE2	299.078	48
ECM14	3.43313	44
EMC10	2.88102	60
EUG1	8.19046	60.5
gene:YDR262W	2.14577	56
gene:YNL217W	50.5374	64.5
GRX6	302.18	44
GRX7	126.008	51
KRE1	61.9443	58.5
KRE9	4.7076	60
MNN5	11.3366	45
MPD2	3.20178	26
NPC2	3.30078	30.5
OSW7	38.8165	47.5
SCJ1	110.574	48.5
SRL1	20.3627	32.5
DFG5	3.68878	1
DSE4	95.7447	6.5
gene:YDR415C	2.6015	19
KAR2	11.8537	12.5
LHS1	195.335	14
SVS1	3.75583	15
APE3	1.64349	7
BGL2	2.32476	4
CRH1	1.55628	2
DCW1	2.47054	5
ECM33	2.64725	6
EGT2	1.38775	7.5
ERO1	5.16461	-1
EXG1	1.91141	3
EXG2	2.20932	15
FIT1	2.40684	-10.5
GAS1	2.32307	3
GAS3	2.5252	0.5
GAS5	2.99337	2.5
gene:YCL049C	1.75092	10
GTB1	5.81074	5
MKC7	2.2791	-4
PDI1	1.62432	16.5
PEP4	5.24965	10.5
PHO3	2.07705	-2
PLB1	1.26962	0.5
PLB2	3.31897	15.5
PRC1	3.58173	1.5
PRY2	1.49827	8.5
PRY3	2.94014	-8
PST1	2.11949	9
ROT2	2.5538	9.5
SCW10	0.989577	14.5
SCW4	1.672	19.5
SED1	1.02419	8.5
SHE10	1.7918	17
SIL1	0.641864	5
SIM1	2.8093	17.5
SSP120	1.16149	1.5
SUN4	2.16534	9
TOH1	1.5357	9.5
TOS1	3.1463	6.5
UTH1	2.98892	13.5
YGP1	1.18474	-5
YOS9	2.25478	8
YPS1	2.59938	-8.5
YPS3	2.39577	6.5
AIM6	1.76079	34
MPD1	1.3491	47

## Sheet: Fig2F-G_FigS6A-C,F-G
Entry	gene	ORF	dependence_class	S_count	PG_count	FILVW score	FILVW-PGS score	N-Glycosylation	Sec71 Dependence	Length of hydrophobic segment	Compound Score (window 9)	max_window9
P00729	PRC1	YMR297W	SRP-independent	1	1	5	3	glycosylated	dependent	11	17.82	1.62
P07267	PEP4	YPL154C	SRP-independent	0	1	7	6	glycosylated	not dependent	12	36.24	3.02
P15703	BGL2	YGR282C	SRP-independent	0	0	4	4	glycosylated	not dependent	12	21.6	1.8
P16474	KAR2	YJL034W	SRP-facultative	0	0	13	13	not glycosylated	not dependent	18	55.98	3.11
P17260	KRE1	YNL322C	SRP-dependent	1	0	7	6	not glycosylated	not dependent	12	24.72	2.06
P17967	PDI1	YCL043C	SRP-independent	3	0	6	3	glycosylated	dependent	12	27.24	2.27
P22146	GAS1	YMR307W	SRP-independent	0	0	3	3	glycosylated	not dependent	9	18.36	2.04
P23285	CPR2	YHR057C	SRP-dependent	0	1	9	8	not glycosylated	not dependent	12	30.36	2.53
P23776	EXG1	YLR300W	SRP-independent	0	0	5	5	glycosylated	not dependent	9	19.26	2.14
P24031	PHO3	YBR092C	SRP-independent	1	0	4	3	glycosylated	dependent	9	19.71	2.19
P25303	SCJ1	YMR214W	SRP-dependent	1	0	9	8	not glycosylated	not dependent	12	36.72	3.06
P25577	gene:YCL049C	YCL049C	SRP-independent	2	0	6	4	not glycosylated	dependent	12	24.72	2.06
P29029	CTS1	YLR286C	SRP-dependent	0	0	11	11	glycosylated	not dependent	14	38.92	2.78
P32329	YPS1	YLR120C	SRP-independent	2	0	4	2	glycosylated	dependent	9	15.84	1.76
P32474	EUG1	YDR518W	SRP-dependent	1	0	7	6	glycosylated	not dependent	12	28.56	2.38
P35176	CPR5	YDR304C	SRP-dependent	0	0	7	7	glycosylated	not dependent	12	29.52	2.46
P36016	LHS1	YKL073W	SRP-facultative	0	0	8	8	glycosylated	not dependent	13	35.88	2.76
P36091	DCW1	YKL046C	SRP-independent	0	2	7	5	glycosylated	not dependent	11	32.12	2.92
P36110	PRY2	YKR013W	SRP-independent	1	0	3	2	not glycosylated	not dependent	8	17.28	2.16
P36135	UTH1	YKR042W	SRP-independent	1	0	4	3	not glycosylated	dependent	9	18.99	2.11
P37302	APE3	YBR286W	SRP-independent	0	0	3	3	glycosylated	dependent	9	16.02	1.78
P38068	GRX7	YBR014C	SRP-dependent	0	0	14	14	not glycosylated	not dependent	16	60.64	3.79
P38138	ROT2	YBR229C	SRP-independent	0	0	8	8	glycosylated	not dependent	12	23.88	1.99
P38248	ECM33	YBR078W	SRP-independent	0	0	3	3	glycosylated	dependent	9	17.73	1.97
P38288	TOS1	YBR162C	SRP-independent	1	1	6	4	glycosylated	not dependent	11	25.63	2.33
P38616	YGP1	YNL160W	SRP-independent	1	0	6	5	glycosylated	not dependent	12	30.84	2.57
P38836	ECM14	YHR132C	SRP-dependent	0	1	9	8	glycosylated	not dependent	12	36.96	3.08
P38844	DSE2	YHR143W	SRP-dependent	0	0	9	9	not glycosylated	not dependent	12	37.44	3.12
P39005	KRE9	YJL174W	SRP-dependent	0	0	7	7	not glycosylated	not dependent	9	30.06	3.34
P39105	PLB1	YMR008C	SRP-independent	1	0	6	5	glycosylated	dependent	12	29.16	2.43
P39931	SSP120	YLR250W	SRP-independent	1	0	6	5	not glycosylated	not dependent	9	20.52	2.28
P40152	gene:YNL217W	YNL217W	SRP-dependent	0	0	10	10	glycosylated	not dependent	19	55.1	2.9
P40472	SIM1	YIL123W	SRP-independent	1	0	4	3	glycosylated	dependent	9	16.11	1.79
P42835	EGT2	YNL327W	SRP-independent	0	0	9	9	glycosylated	not dependent	12	27.24	2.27
P43611	OSW7	YFR039C	SRP-dependent				0	not glycosylated	not dependent
P46982	MNN5	YJL186W	SRP-dependent	1	0	10	9	glycosylated	not dependent
P46992	TOH1	YJL171C	SRP-independent	1	0	6	5	glycosylated	not dependent
P47033	PRY3	YJL078C	SRP-independent	1	1	7	5	glycosylated	dependent
P52911	EXG2	YDR261C	SRP-independent	1	0	8	7	glycosylated	not dependent
P53075	SHE10	YGL228W	SRP-independent				0	not glycosylated	not dependent
P53301	CRH1	YGR189C	SRP-independent	2	0	6	4	glycosylated	dependent
P53334	SCW4	YGR279C	SRP-independent	2	0	4	2	glycosylated	not dependent
P53379	MKC7	YDR144C	SRP-independent	0	0	8	8	glycosylated	not dependent
P53616	SUN4	YNL066W	SRP-independent	0	0	4	4	glycosylated	dependent
P53753	DSE4	YNR067C	SRP-facultative	0	0	7	7	glycosylated	not dependent
Q01589	SED1	YDR077W	SRP-independent	1	1	5	3	glycosylated	not dependent
Q03103	ERO1	YML130C	SRP-independent	0	0	4	4	glycosylated	not dependent
Q03655	GAS3	YMR215W	SRP-independent	0	0	4	4	glycosylated	dependent
Q03674	PLB2	YMR006C	SRP-independent	2	0	4	2	glycosylated	dependent
Q04033	gene:YDR415C	YDR415C	SRP-facultative	0	0	8	8	not glycosylated	not dependent
Q04433	FIT1	YDR534C	SRP-independent	1	0	6	5	glycosylated	not dependent
Q04924	GTB1	YDR221W	SRP-independent	1	0	7	6	glycosylated	not dependent
Q04951	SCW10	YMR305C	SRP-independent	1	0	5	4	glycosylated	not dependent
Q05031	DFG5	YMR238W	SRP-facultative	0	0	8	8	glycosylated	not dependent
Q08193	GAS5	YOL030W	SRP-independent	1	0	4	3	glycosylated	not dependent
Q08199	SIL1	YOL031C	SRP-independent	0	1	6	5	glycosylated	not dependent
Q08300	CSS3	YOL159C	SRP-dependent				0	glycosylated	not dependent
Q08673	SRL1	YOR247W	SRP-dependent	0	0	7	7	glycosylated	not dependent
Q12025	EMC10	YDR056C	SRP-dependent	0	0	6	6	glycosylated	not dependent
Q12254	SVS1	YPL163C	SRP-facultative	1	0	6	5	glycosylated	not dependent
Q12303	YPS3	YLR121C	SRP-independent	0	0	6	6	glycosylated	dependent
Q12331	gene:YDR262W	YDR262W	SRP-dependent	1	0	8	7	not glycosylated	not dependent
Q12355	PST1	YDR055W	SRP-independent	1	0	6	5	glycosylated	not dependent
Q12408	NPC2	YDL046W	SRP-dependent	0	0	6	6	not glycosylated	not dependent
Q12438	GRX6	YDL010W	SRP-dependent	0	0	9	9	not glycosylated	not dependent
Q99220	YOS9	YDR057W	SRP-independent	1	0	5	4	glycosylated	not dependent
Q99316	MPD2	YOL088C	SRP-dependent	1	0	8	7	not glycosylated	not dependent

## Sheet: Fig2G_TMDsGlycosylation
gene	class	N-Glycosylation
gene:YPR010C-A	TMD	not glycosylated
STE2	TMD	glycosylated
gene:YAL064W-B	TMD	not glycosylated
PMA1	TMD	not glycosylated
FUR4	TMD	not glycosylated
CHO2	TMD	not glycosylated
OPI3	TMD	not glycosylated
PIS1	TMD	not glycosylated
HIP1	TMD	not glycosylated
STE3	TMD	not glycosylated
ALG7	TMD	not glycosylated
CHS1	TMD	not glycosylated
gene:YOL153C	TMD	glycosylated
gene:YML057C-A	TMD	not glycosylated
gene:YPR170W-B	TMD	not glycosylated
AQY2	TMD	not glycosylated
AQY1	TMD	not glycosylated
gene:YER039C-A	TMD	not glycosylated
gene:YLL053C	TMD	not glycosylated
MPH2	TMD	not glycosylated
MPH3	TMD	not glycosylated
HVG1	TMD	glycosylated
NFT1	TMD	glycosylated
gene:YOL162W	TMD	not glycosylated
COS2	TMD	not glycosylated
COS3	TMD	not glycosylated
gene:YFL068W	TMD	not glycosylated
ERG11	TMD	not glycosylated
SNF3	TMD	glycosylated
PHO8	TMD	glycosylated
SEC12	TMD	glycosylated
FUS1	TMD	not glycosylated
HMG1	TMD	glycosylated
HMG2	TMD	glycosylated
TRK1	TMD	glycosylated
STE6	TMD	glycosylated
ATR1	TMD	glycosylated
GAL2	TMD	not glycosylated
PMR1	TMD	not glycosylated
ENA1	TMD	not glycosylated
CHS2	TMD	glycosylated
SNA3	TMD	not glycosylated
BPT1	TMD	glycosylated
SEC63	TMD	not glycosylated
DAL5	TMD	not glycosylated
SEC11	TMD	glycosylated
PUT4	TMD	glycosylated
ERD1	TMD	not glycosylated
NCP1	TMD	not glycosylated
ALG1	TMD	not glycosylated
FCY2	TMD	not glycosylated
ERS1	TMD	glycosylated
CPT1	TMD	not glycosylated
SPO7	TMD	not glycosylated
ERD2	TMD	not glycosylated
DAP2	TMD	glycosylated
GAP1	TMD	not glycosylated
PMA2	TMD	not glycosylated
HNM1	TMD	glycosylated
SEC59	TMD	not glycosylated
ZRC1	TMD	not glycosylated
OLE1	TMD	not glycosylated
SEC62	TMD	not glycosylated
EPT1	TMD	not glycosylated
SLY41	TMD	not glycosylated
YSR3	TMD	glycosylated
HXT2	TMD	glycosylated
VAN1	TMD	glycosylated
GPI12	TMD	not glycosylated
FPS1	TMD	not glycosylated
VMA16	TMD	not glycosylated
LCB1	TMD	not glycosylated
PHO84	TMD	not glycosylated
MPO1	TMD	not glycosylated
ERG4	TMD	not glycosylated
GIT1	TMD	glycosylated
gene:YCR023C	TMD	not glycosylated
NPP1	TMD	glycosylated
gene:YCR007C	TMD	not glycosylated
gene:YCR034W	TMD	glycosylated
PHO87	TMD	glycosylated
SED4	TMD	glycosylated
AGP1	TMD	not glycosylated
VMA3	TMD	not glycosylated
RER1	TMD	not glycosylated
ATG22	TMD	not glycosylated
LDB16	TMD	not glycosylated
VBA3	TMD	glycosylated
GEX1	TMD	not glycosylated
ADY2	TMD	not glycosylated
CWH43	TMD	glycosylated
HSP30	TMD	not glycosylated
FEN2	TMD	not glycosylated
ARE1	TMD	not glycosylated
ATG15	TMD	glycosylated
CDC50	TMD	glycosylated
YUR1	TMD	glycosylated
PHO91	TMD	not glycosylated
CPS1	TMD	glycosylated
KRE2	TMD	glycosylated
KTR1	TMD	glycosylated
LAC1	TMD	glycosylated
TRK2	TMD	glycosylated
SEC20	TMD	not glycosylated
CHS3	TMD	glycosylated
ERG9	TMD	not glycosylated
ITR1	TMD	glycosylated
ITR2	TMD	glycosylated
GPI10	TMD	not glycosylated
LDS1	TMD	not glycosylated
PMT2	TMD	glycosylated
OCH1	TMD	glycosylated
VPH2	TMD	not glycosylated
SSH4	TMD	glycosylated
ERG2	TMD	not glycosylated
ERG3	TMD	not glycosylated
SAC1	TMD	not glycosylated
YBT1	TMD	glycosylated
ERG24	TMD	not glycosylated
HXT1	TMD	glycosylated
HXT3	TMD	glycosylated
HXT4	TMD	glycosylated
ERG1	TMD	not glycosylated
KRE6	TMD	glycosylated
LYP1	TMD	not glycosylated
VPH1	TMD	not glycosylated
STE14	TMD	not glycosylated
GDA1	TMD	glycosylated
ANP1	TMD	not glycosylated
DNF1	TMD	not glycosylated
SCT1	TMD	not glycosylated
ZRT1	TMD	not glycosylated
UGA4	TMD	not glycosylated
VMA11	TMD	not glycosylated
PTR2	TMD	not glycosylated
MNS1	TMD	glycosylated
ATO2	TMD	not glycosylated
SEC61	TMD	not glycosylated
SUR1	TMD	not glycosylated
PDR5	TMD	glycosylated
SLC1	TMD	not glycosylated
SGE1	TMD	not glycosylated
SKN1	TMD	glycosylated
DUR3	TMD	not glycosylated
KTR2	TMD	glycosylated
SEC66	TMD	glycosylated
PMT1	TMD	glycosylated
STE13	TMD	glycosylated
COY1	TMD	not glycosylated
ZRT3	TMD	not glycosylated
YPF1	TMD	not glycosylated
gene:YKL107W	TMD	not glycosylated
YET1	TMD	not glycosylated
MNR2	TMD	not glycosylated
SFK1	TMD	not glycosylated
TPO5	TMD	not glycosylated
MCH2	TMD	glycosylated
JEN1	TMD	not glycosylated
gene:YKL207W	TMD	not glycosylated
MNN4	TMD	not glycosylated
MCD4	TMD	glycosylated
SRP102	TMD	not glycosylated
AVT3	TMD	not glycosylated
AUR1	TMD	glycosylated
GMH1	TMD	not glycosylated
gene:YKR051W	TMD	not glycosylated
GPT2	TMD	not glycosylated
TVP38	TMD	not glycosylated
SKG1	TMD	not glycosylated
VBA5	TMD	glycosylated
GEX2	TMD	not glycosylated
GEF1	TMD	not glycosylated
STV1	TMD	not glycosylated
MNN2	TMD	glycosylated
YRO2	TMD	not glycosylated
BAP2	TMD	not glycosylated
TAT1	TMD	not glycosylated
AGP2	TMD	not glycosylated
DTR1	TMD	not glycosylated
KTR3	TMD	not glycosylated
KTR4	TMD	not glycosylated
gene:YBR241C	TMD	glycosylated
MAL31	TMD	not glycosylated
SFT2	TMD	not glycosylated
AVT5	TMD	not glycosylated
ALG3	TMD	not glycosylated
gene:YBL062W	TMD	not glycosylated
FUI1	TMD	not glycosylated
RFT1	TMD	not glycosylated
GPI18	TMD	glycosylated
RCR1	TMD	not glycosylated
CDS1	TMD	not glycosylated
FAT1	TMD	not glycosylated
QDR3	TMD	not glycosylated
gene:YBR064W	TMD	not glycosylated
ALG14	TMD	not glycosylated
gene:YBR074W	TMD	glycosylated
IST2	TMD	not glycosylated
gene:YBR113W	TMD	not glycosylated
RTC2	TMD	not glycosylated
IFA38	TMD	not glycosylated
CSH1	TMD	not glycosylated
YPC1	TMD	not glycosylated
GDT1	TMD	not glycosylated
DER1	TMD	not glycosylated
FTH1	TMD	not glycosylated
ERV15	TMD	not glycosylated
gene:YBR220C	TMD	not glycosylated
VHC1	TMD	not glycosylated
SLM6	TMD	not glycosylated
SSH1	TMD	not glycosylated
YBR287W	TMD	not glycosylated
BSD2	TMD	not glycosylated
VBA2	TMD	glycosylated
SUL1	TMD	glycosylated
PCA1	TMD	not glycosylated
PHO89	TMD	not glycosylated
CUE1	TMD	not glycosylated
FKS1	TMD	not glycosylated
HXT5	TMD	glycosylated
LAG1	TMD	glycosylated
SIP3	TMD	glycosylated
COS8	TMD	not glycosylated
ARN2	TMD	not glycosylated
gene:YHL044W	TMD	not glycosylated
ARN1	TMD	not glycosylated
MUP3	TMD	not glycosylated
VMR1	TMD	glycosylated
gene:YHL008C	TMD	not glycosylated
ERC1	TMD	not glycosylated
gene:YHR045W	TMD	not glycosylated
YHK8	TMD	not glycosylated
LAM4	TMD	not glycosylated
gene:YHR140W	TMD	not glycosylated
CHS7	TMD	not glycosylated
LAM1	TMD	glycosylated
CTR2	TMD	not glycosylated
SVP26	TMD	glycosylated
LNP1	TMD	not glycosylated
SMF1	TMD	not glycosylated
PMC1	TMD	not glycosylated
IPT1	TMD	not glycosylated
TAT2	TMD	not glycosylated
ALP1	TMD	not glycosylated
SUR2	TMD	not glycosylated
CCC2	TMD	not glycosylated
HXT6	TMD	glycosylated
HXT7	TMD	glycosylated
STT3	TMD	glycosylated
AKR1	TMD	not glycosylated
GAA1	TMD	glycosylated
MNN1	TMD	glycosylated
MNN9	TMD	not glycosylated
YCF1	TMD	not glycosylated
DRS2	TMD	not glycosylated
PHO90	TMD	not glycosylated
ELO1	TMD	not glycosylated
gene:YJL193W	TMD	not glycosylated
gene:YAR028W	TMD	not glycosylated
PRM9	TMD	not glycosylated
MST28	TMD	not glycosylated
gene:YAR047C	TMD	not glycosylated
SEO1	TMD	not glycosylated
ERV46	TMD	not glycosylated
HXT13	TMD	not glycosylated
SLN1	TMD	glycosylated
STL1	TMD	glycosylated
SIT1	TMD	not glycosylated
AVT2	TMD	not glycosylated
HHY1	TMD	not glycosylated
SPF1	TMD	not glycosylated
NPP2	TMD	glycosylated
YEA4	TMD	not glycosylated
YND1	TMD	not glycosylated
ISC1	TMD	not glycosylated
ERG28	TMD	not glycosylated
FCY21	TMD	not glycosylated
VTC1	TMD	not glycosylated
GET2	TMD	glycosylated
SHO1	TMD	glycosylated
AVT6	TMD	not glycosylated
EMP65	TMD	glycosylated
FTR1	TMD	not glycosylated
PUG1	TMD	not glycosylated
VRG4	TMD	glycosylated
gene:YNL194C	TMD	not glycosylated
OSW5	TMD	not glycosylated
MEP1	TMD	not glycosylated
KHA1	TMD	not glycosylated
TOK1	TMD	not glycosylated
SSM4	TMD	not glycosylated
gene:YLR372W	TMD	glycosylated
LRO1	TMD	glycosylated
ALG5	TMD	not glycosylated
ALG8	TMD	not glycosylated
gene:YIL171W	TMD	glycosylated
HXT12	TMD	glycosylated
gene:YIL166C	TMD	not glycosylated
QDR2	TMD	not glycosylated
QDR1	TMD	not glycosylated
ICE2	TMD	not glycosylated
gene:YIL089W	TMD	not glycosylated
AVT7	TMD	not glycosylated
KTR7	TMD	glycosylated
gene:YIL067C	TMD	not glycosylated
gene:YIL054W	TMD	not glycosylated
DFG10	TMD	not glycosylated
NEO1	TMD	not glycosylated
SYG1	TMD	not glycosylated
TED1	TMD	glycosylated
gene:YIL027C	TMD	not glycosylated
YKE4	TMD	glycosylated
MNT3	TMD	glycosylated
PDR11	TMD	glycosylated
gene:YIR014W	TMD	not glycosylated
PHS1	TMD	not glycosylated
HXT9	TMD	glycosylated
HXT8	TMD	glycosylated
OPT1	TMD	glycosylated
CDC1	TMD	not glycosylated
FET4	TMD	not glycosylated
GSC2	TMD	not glycosylated
SYS1	TMD	not glycosylated
BUD8	TMD	glycosylated
GAB1	TMD	not glycosylated
MMM1	TMD	glycosylated
VMA21	TMD	not glycosylated
BAP3	TMD	not glycosylated
SSU1	TMD	not glycosylated
MEP2	TMD	glycosylated
HXT14	TMD	not glycosylated
PFA3	TMD	not glycosylated
VNX1	TMD	glycosylated
gene:YNL320W	TMD	not glycosylated
PMT6	TMD	glycosylated
PRM10	TMD	not glycosylated
gene:YFL067W	TMD	not glycosylated
AGP3	TMD	not glycosylated
AQY3	TMD	not glycosylated
ALR2	TMD	not glycosylated
gene:YFL040W	TMD	glycosylated
MIL1	TMD	glycosylated
BST1	TMD	glycosylated
HXT10	TMD	glycosylated
VTC2	TMD	not glycosylated
KEG1	TMD	not glycosylated
ALG2	TMD	glycosylated
SNG1	TMD	not glycosylated
PHO86	TMD	not glycosylated
GPI2	TMD	not glycosylated
OST2	TMD	not glycosylated
SPC1	TMD	not glycosylated
PMT4	TMD	glycosylated
MNN11	TMD	not glycosylated
gene:YJL175W	TMD	not glycosylated
ASG7	TMD	not glycosylated
gene:YJL163C	TMD	not glycosylated
LCB3	TMD	not glycosylated
GWT1	TMD	not glycosylated
IRC8	TMD	not glycosylated
VTC4	TMD	not glycosylated
AVT1	TMD	not glycosylated
GPI14	TMD	not glycosylated
gene:YJR015W	TMD	not glycosylated
VPS55	TMD	not glycosylated
KCH1	TMD	not glycosylated
HOC1	TMD	glycosylated
ECM27	TMD	not glycosylated
TDA4	TMD	not glycosylated
STE24	TMD	not glycosylated
ILM1	TMD	not glycosylated
gene:YJR124C	TMD	not glycosylated
VPS70	TMD	glycosylated
HXT16	TMD	not glycosylated
COS5	TMD	not glycosylated
PMT3	TMD	glycosylated
CCC1	TMD	not glycosylated
TCB2	TMD	not glycosylated
GPC1	TMD	not glycosylated
BXI1	TMD	not glycosylated
RIM21	TMD	not glycosylated
CTR1	TMD	not glycosylated
DIE2	TMD	glycosylated
CCH1	TMD	not glycosylated
TOS2	TMD	not glycosylated
AZR1	TMD	not glycosylated
MNN10	TMD	not glycosylated
MUP1	TMD	not glycosylated
AVT4	TMD	not glycosylated
PDR10	TMD	glycosylated
PMT5	TMD	glycosylated
COS10	TMD	not glycosylated
CWH41	TMD	glycosylated
SCS3	TMD	not glycosylated
YIP1	TMD	not glycosylated
ERG25	TMD	not glycosylated
RTA1	TMD	not glycosylated
MAL11	TMD	glycosylated
YOR1	TMD	glycosylated
COS12	TMD	not glycosylated
MNT2	TMD	glycosylated
EMC4	TMD	not glycosylated
gene:YGL204C	TMD	not glycosylated
YIP4	TMD	not glycosylated
TPN1	TMD	not glycosylated
YIP5	TMD	not glycosylated
AIM14	TMD	not glycosylated
gene:YGL140C	TMD	not glycosylated
gene:YGL114W	TMD	not glycosylated
GUP1	TMD	not glycosylated
ERV14	TMD	not glycosylated
PRM8	TMD	not glycosylated
MST27	TMD	not glycosylated
GET1	TMD	not glycosylated
gene:YGR016W	TMD	not glycosylated
gene:YGR026W	TMD	not glycosylated
CAX4	TMD	not glycosylated
ORM1	TMD	not glycosylated
BUD9	TMD	glycosylated
VHT1	TMD	not glycosylated
NNF2	TMD	not glycosylated
gene:YGR125W	TMD	not glycosylated
FHN1	TMD	not glycosylated
TPO2	TMD	not glycosylated
VPS62	TMD	glycosylated
GPI1	TMD	not glycosylated
TNA1	TMD	not glycosylated
SAY1	TMD	glycosylated
ERV29	TMD	not glycosylated
gene:YGR290W	TMD	not glycosylated
COS6	TMD	not glycosylated
DIP5	TMD	not glycosylated
HOL1	TMD	not glycosylated
MEP3	TMD	not glycosylated
gene:YPR003C	TMD	not glycosylated
YTP1	TMD	not glycosylated
ARE2	TMD	not glycosylated
HXT17	TMD	not glycosylated
gene:YNR021W	TMD	glycosylated
ALG12	TMD	not glycosylated
ZRG17	TMD	not glycosylated
YNR048W	TMD	glycosylated
BIO5	TMD	not glycosylated
MNT4	TMD	glycosylated
gene:YNR061C	TMD	not glycosylated
gene:YNR062C	TMD	not glycosylated
COS1	TMD	not glycosylated
PRM1	TMD	glycosylated
BOR1	TMD	not glycosylated
YIF1	TMD	not glycosylated
ALG9	TMD	not glycosylated
PBR1	TMD	not glycosylated
TDA7	TMD	glycosylated
NSG2	TMD	not glycosylated
gene:YNL146W	TMD	not glycosylated
gene:YNL143C	TMD	not glycosylated
ESBP6	TMD	glycosylated
gene:YNL115C	TMD	not glycosylated
gene:YNL109W	TMD	not glycosylated
gene:YNL095C	TMD	not glycosylated
EOS1	TMD	glycosylated
AQR1	TMD	not glycosylated
gene:YNL058C	TMD	not glycosylated
VAC7	TMD	glycosylated
ALG11	TMD	not glycosylated
gene:YNL046W	TMD	not glycosylated
KTR5	TMD	glycosylated
SUR7	TMD	glycosylated
KTR6	TMD	glycosylated
gene:YLR152C	TMD	not glycosylated
HXT15	TMD	not glycosylated
HXT11	TMD	glycosylated
SNA2	TMD	not glycosylated
ERI1	TMD	not glycosylated
PEX13	TMD	not glycosylated
PMP3	TMD	not glycosylated
ENA2	TMD	not glycosylated
VTC3	TMD	not glycosylated
SHR3	TMD	not glycosylated
PDR12	TMD	glycosylated
MGR2	TMD	not glycosylated
YDC1	TMD	not glycosylated
gene:YML131W	TMD	not glycosylated
gene:YDR090C	TMD	glycosylated
EAR1	TMD	glycosylated
gene:YMR279C	TMD	not glycosylated
PFA5	TMD	not glycosylated
IZH1	TMD	glycosylated
MSC2	TMD	not glycosylated
RSN1	TMD	not glycosylated
SCS7	TMD	not glycosylated
RCE1	TMD	not glycosylated
GOT1	TMD	not glycosylated
LIP1	TMD	not glycosylated
TCB3	TMD	not glycosylated
ANY1	TMD	not glycosylated
YMD8	TMD	glycosylated
USA1	TMD	not glycosylated
gene:YML018C	TMD	not glycosylated
SSY1	TMD	not glycosylated
gene:YMR155W	TMD	not glycosylated
TVP15	TMD	not glycosylated
PKR1	TMD	not glycosylated
GPI17	TMD	glycosylated
GPI19	TMD	not glycosylated
PPN1	TMD	glycosylated
CIN10	TMD	not glycosylated
SMP3	TMD	glycosylated
PDR15	TMD	glycosylated
YET2	TMD	not glycosylated
DLT1	TMD	not glycosylated
UBX2	TMD	not glycosylated
VBA1	TMD	glycosylated
LPP1	TMD	not glycosylated
SPG3	TMD	glycosylated
AIM33	TMD	not glycosylated
VBA4	TMD	glycosylated
SWF1	TMD	not glycosylated
ERV41	TMD	not glycosylated
SMA2	TMD	not glycosylated
GSF2	TMD	glycosylated
PRM6	TMD	not glycosylated
RIM9	TMD	not glycosylated
TVP18	TMD	glycosylated
gene:YMR253C	TMD	not glycosylated
DAL4	TMD	not glycosylated
RTN1	TMD	not glycosylated
NTE1	TMD	not glycosylated
SPC2	TMD	not glycosylated
FMP42	TMD	not glycosylated
RCH1	TMD	not glycosylated
DPP1	TMD	not glycosylated
ECM38	TMD	glycosylated
THI7	TMD	not glycosylated
gene:YLR404W	TMD	not glycosylated
gene:YPR109W	TMD	not glycosylated
gene:YPR114W	TMD	not glycosylated
ORM2	TMD	not glycosylated
gene:YLR311C	TMD	not glycosylated
gene:YLR312C	TMD	not glycosylated
PEX30	TMD	not glycosylated
gene:YLR326W	TMD	not glycosylated
ECM7	TMD	not glycosylated
YPQ2	TMD	not glycosylated
TPO3	TMD	not glycosylated
CSC1	TMD	glycosylated
ERF2	TMD	not glycosylated
OPT2	TMD	glycosylated
ARR3	TMD	glycosylated
GPI11	TMD	not glycosylated
PMT7	TMD	glycosylated
gene:YDR319C	TMD	not glycosylated
YSP2	TMD	glycosylated
CTR3	TMD	not glycosylated
NVJ2	TMD	glycosylated
PUN1	TMD	glycosylated
gene:YHR007C-A	TMD	not glycosylated
MCH1	TMD	glycosylated
YET3	TMD	not glycosylated
gene:YDL121C	TMD	not glycosylated
SNA4	TMD	not glycosylated
gene:YDL218W	TMD	glycosylated
FMP45	TMD	glycosylated
BRE4	TMD	glycosylated
COS7	TMD	not glycosylated
SPO75	TMD	glycosylated
TPO1	TMD	not glycosylated
GPI13	TMD	glycosylated
THI73	TMD	not glycosylated
YEH2	TMD	not glycosylated
IZH3	TMD	glycosylated
LAM6	TMD	not glycosylated
HRD1	TMD	not glycosylated
TLG2	TMD	not glycosylated
YOL019W	TMD	not glycosylated
PEX15	TMD	not glycosylated
LDS2	TMD	not glycosylated
RRT8	TMD	not glycosylated
DSC2	TMD	not glycosylated
gene:YOL075C	TMD	glycosylated
gene:YOL079W	TMD	not glycosylated
gene:YOL099C	TMD	not glycosylated
MCH4	TMD	glycosylated
ALR1	TMD	not glycosylated
BSC6	TMD	glycosylated
ENB1	TMD	not glycosylated
AUS1	TMD	not glycosylated
IRC23	TMD	not glycosylated
RSB1	TMD	glycosylated
gene:YOR059C	TMD	not glycosylated
NRT1	TMD	not glycosylated
ALE1	TMD	not glycosylated
DGA1	TMD	glycosylated
TRE2	TMD	glycosylated
gene:YOR292C	TMD	glycosylated
RAX1	TMD	not glycosylated
MCH5	TMD	glycosylated
gene:YOR331C	TMD	not glycosylated
gene:YOR376W	TMD	not glycosylated
AMF1	TMD	not glycosylated
FEX1	TMD	glycosylated
TRE1	TMD	glycosylated
GUP2	TMD	not glycosylated
gene:YPL257W	TMD	not glycosylated
gene:YPL264C	TMD	not glycosylated
SAM3	TMD	glycosylated
FEX2	TMD	glycosylated
ALG6	TMD	not glycosylated
PFA4	TMD	not glycosylated
YPQ1	TMD	glycosylated
AKR2	TMD	glycosylated
gene:YPL162C	TMD	not glycosylated
PIN2	TMD	glycosylated
ATX2	TMD	not glycosylated
SMF3	TMD	glycosylated
gene:YPR027C	TMD	glycosylated
GNT1	TMD	glycosylated
TMS1	TMD	not glycosylated
MRH1	TMD	not glycosylated
FCY22	TMD	not glycosylated
gene:YDL211C	TMD	not glycosylated
SPC3	TMD	glycosylated
ATG9	TMD	not glycosylated
PER33	TMD	not glycosylated
CSF1	TMD	glycosylated
gene:YLR050C	TMD	not glycosylated
POM33	TMD	not glycosylated
MNL2	TMD	glycosylated
NCE102	TMD	not glycosylated
FRE8	TMD	glycosylated
YCT1	TMD	glycosylated
gene:YOL107W	TMD	glycosylated
PHM7	TMD	glycosylated
YLR046C	TMD	not glycosylated
TPO4	TMD	not glycosylated
RBD2	TMD	not glycosylated
ERV2	TMD	not glycosylated
MAM3	TMD	not glycosylated
RGT2	TMD	glycosylated
gene:YDL180W	TMD	not glycosylated
YVC1	TMD	not glycosylated
SUL2	TMD	not glycosylated
FRE7	TMD	not glycosylated
gene:YPR071W	TMD	not glycosylated
ATO3	TMD	not glycosylated
GPR1	TMD	not glycosylated
MMP1	TMD	not glycosylated
DGK1	TMD	glycosylated
YOP1	TMD	not glycosylated
gene:YDL199C	TMD	not glycosylated
PNS1	TMD	glycosylated
EMC6	TMD	not glycosylated
ZRT2	TMD	not glycosylated
IZH2	TMD	not glycosylated
RTN2	TMD	glycosylated
TCB1	TMD	not glycosylated
SRF1	TMD	glycosylated
HUT1	TMD	glycosylated
DNF3	TMD	not glycosylated
DNF2	TMD	not glycosylated
ENA5	TMD	not glycosylated
YPK9	TMD	not glycosylated
DFM1	TMD	not glycosylated
PGA3	TMD	not glycosylated
gene:YIL102C-A	TMD	not glycosylated
gene:YGL194C-A	TMD	not glycosylated
VMA9	TMD	not glycosylated
NAG1	TMD	not glycosylated
gene:YOR032W-A	TMD	not glycosylated
OST5	TMD	not glycosylated
TSC13	TMD	not glycosylated
DFG16	TMD	not glycosylated
NHA1	TMD	not glycosylated
SEY1	TMD	not glycosylated
ENV10	TMD	not glycosylated
VCX1	TMD	not glycosylated
IZH4	TMD	not glycosylated

## Sheet: FigS5A
gene	class	targeting type		1) no sigmoid : not cotransational
ADP1	SPTMD	3) >50%		2) <=50%: low confidence
AFG1	mito	1) no sigmoid		3) >50%: high confidence
AFG3	mito	1) no sigmoid
AGP1	TMD	1) no sigmoid
AGP2	TMD	1) no sigmoid
AIM14	TMD	1) no sigmoid
AIM6	SP	2) <=50%
AKR1	TMD	1) no sigmoid
ALE1	TMD	1) no sigmoid
ALG1	TMD	1) no sigmoid
ALG11	TMD	1) no sigmoid
ALG12	TMD	1) no sigmoid
ALG14	TMD	1) no sigmoid
ALG2	TMD	1) no sigmoid
ALG3	TMD	1) no sigmoid
ALG5	TMD	1) no sigmoid
ALG6	TMD	1) no sigmoid
ALG7	TMD	1) no sigmoid
ALG8	TMD	1) no sigmoid
ALG9	TMD	1) no sigmoid
ALO1	mito	2) <=50%
ANP1	TMD	1) no sigmoid
ANY1	TMD	1) no sigmoid
APE3	SP	3) >50%
APQ12	Exception	1) no sigmoid
AQR1	TMD	1) no sigmoid
ARE1	TMD	1) no sigmoid
ARE2	TMD	1) no sigmoid
ARH1	mito	1) no sigmoid
ARN1	TMD	1) no sigmoid
ARN2	TMD	1) no sigmoid
ASI1	Exception	1) no sigmoid
ASI3	Exception	1) no sigmoid
ATG15	TMD	1) no sigmoid
ATG22	TMD	1) no sigmoid
ATG27	SPTMD	3) >50%
ATM1	mito	1) no sigmoid
ATO3	TMD	1) no sigmoid
ATX2	TMD	1) no sigmoid
AUR1	TMD	1) no sigmoid
AVT1	TMD	1) no sigmoid
AVT3	TMD	1) no sigmoid
AVT4	TMD	1) no sigmoid
AVT5	TMD	1) no sigmoid
AVT6	TMD	1) no sigmoid
AVT7	TMD	1) no sigmoid
AXL2	SPTMD	1) no sigmoid
BAP2	TMD	1) no sigmoid
BAP3	TMD	1) no sigmoid
BAR1	SP	1) no sigmoid
BGL2	SP	3) >50%
BOR1	TMD	1) no sigmoid
BPT1	TMD	1) no sigmoid
BRL1	Exception	1) no sigmoid
BSC6	TMD	1) no sigmoid
BXI1	TMD	1) no sigmoid
CAF4	mito	1) no sigmoid
CAN1	Exception	1) no sigmoid
CAX4	TMD	1) no sigmoid
CBR1	Exception	1) no sigmoid
CCC2	TMD	1) no sigmoid
CDC1	TMD	1) no sigmoid
CDC50	TMD	1) no sigmoid
CDS1	TMD	1) no sigmoid
CHO1	Exception	1) no sigmoid
CHO2	TMD	1) no sigmoid
CHS2	TMD	1) no sigmoid
CHS7	TMD	1) no sigmoid
COQ8	mito	1) no sigmoid
COS3	TMD	1) no sigmoid
COS4	Exception	1) no sigmoid
COS5	TMD	1) no sigmoid
COS6	TMD	1) no sigmoid
COS7	TMD	1) no sigmoid
COS8	TMD	1) no sigmoid
COS9	Exception	1) no sigmoid
COT1	Exception	1) no sigmoid
COX15	mito	1) no sigmoid
CPR2	SP	1) no sigmoid
CPR4	SPTMD	3) >50%
CPR5	SP	1) no sigmoid
CPR8		3) >50%
CPS1	TMD	2) <=50%
CPT1	TMD	1) no sigmoid
CRH1	SS	3) >50%
CSC1	TMD	3) >50%
CSG2	SSTMD	2) <=50%
CSH1	TMD	1) no sigmoid
CSI2		1) no sigmoid
CSS3	SS	1) no sigmoid
CST26	Exception	1) no sigmoid
CTR1	TMD	1) no sigmoid
CTS1	SS	1) no sigmoid
CUE1	TMD	1) no sigmoid
CWH41	TMD	2) <=50%
CWH43	TMD	1) no sigmoid
DAP2	TMD	3) >50%
DCR2		1) no sigmoid
DCW1	SS	3) >50%
DFG10	TMD	1) no sigmoid
DFG5	SS	3) >50%
DFM1	TMD	1) no sigmoid
DGA1	TMD	1) no sigmoid
DGK1	TMD	1) no sigmoid
DIE2	TMD	1) no sigmoid
DIP5	TMD	1) no sigmoid
DNF3	TMD	1) no sigmoid
DPL1	Exception	1) no sigmoid
DPP1	TMD	1) no sigmoid
DSC2	TMD	1) no sigmoid
DSE2	SS	1) no sigmoid
DSE4	SS	3) >50%
EAR1	TMD	3) >50%
ECM14	SS	2) <=50%
ECM33	SS	3) >50%
ECM7	TMD	1) no sigmoid
EGT2	SS	3) >50%
ELO1	TMD	1) no sigmoid
EMC1	SSTMD	3) >50%
EMC10	SS	1) no sigmoid
EMP24	SSTMD	1) no sigmoid
EMP47	SSTMD	2) <=50%
EMP65	TMD	1) no sigmoid
EMP70	SSTMD	3) >50%
ENA1	TMD	1) no sigmoid
ENA5	TMD	1) no sigmoid
ENB1	TMD	1) no sigmoid
ENV10	TMD	1) no sigmoid
EPS1	SSTMD	1) no sigmoid
EPT1	TMD	1) no sigmoid
ERC1	TMD	1) no sigmoid
ERD1	TMD	1) no sigmoid
ERD2	TMD	1) no sigmoid
ERG11	TMD	1) no sigmoid
ERG2	TMD	1) no sigmoid
ERG24	TMD	1) no sigmoid
ERG25	TMD	1) no sigmoid
ERG29	Exception	1) no sigmoid
ERG3	TMD	1) no sigmoid
ERG4	TMD	1) no sigmoid
ERG5	Exception	1) no sigmoid
ERJ5	SSTMD	1) no sigmoid
ERO1	SS	3) >50%
ERP1	SSTMD	2) <=50%
ERP2	SSTMD	1) no sigmoid
ERP3	SSTMD	1) no sigmoid
ERP4	SSTMD	1) no sigmoid
ERS1	TMD	1) no sigmoid
ERV14	TMD	1) no sigmoid
ERV15	TMD	1) no sigmoid
ERV29	TMD	1) no sigmoid
ERV41	TMD	1) no sigmoid
ERV46	TMD	1) no sigmoid
EUG1	SS	1) no sigmoid
EXG1	SS	3) >50%
EXG2	SS	3) >50%
FAT1	TMD	1) no sigmoid
FCY2	TMD	1) no sigmoid
FCY21	TMD	1) no sigmoid
FEN2	TMD	1) no sigmoid
FET3	SSTMD	2) <=50%
FET4	TMD	1) no sigmoid
FET5	SSTMD	3) >50%
FIT1	SS	3) >50%
FLC1	SSTMD	3) >50%
FLC2	SSTMD	3) >50%
FLC3	SSTMD	3) >50%
FMP42	TMD	1) no sigmoid
FPS1	TMD	1) no sigmoid
FRE1	SSTMD	3) >50%
FRE6	SSTMD	1) no sigmoid
FTH1	TMD	2) <=50%
FTR1	TMD	1) no sigmoid
FUI1	TMD	1) no sigmoid
FUN26	Exception	1) no sigmoid
FUR4	TMD	1) no sigmoid
GAA1	TMD	2) <=50%
GAB1	TMD	1) no sigmoid
GAS1	SS	3) >50%
GAS3	SS	3) >50%
GAS5	SS	3) >50%
GDA1	TMD	2) <=50%
GDT1	TMD	1) no sigmoid
GEF1	TMD	1) no sigmoid
gene:YAR028W	TMD	1) no sigmoid
gene:YBR074W	TMD	1) no sigmoid
gene:YBR096W	Exception	1) no sigmoid
gene:YBR139W		1) no sigmoid
gene:YBR220C	TMD	1) no sigmoid
gene:YBR241C	TMD	1) no sigmoid
gene:YCL049C	SS	3) >50%
gene:YCR023C	TMD	1) no sigmoid
gene:YCR024C-B	Exception	1) no sigmoid
gene:YCR034W	TMD	1) no sigmoid
gene:YDL121C	TMD	1) no sigmoid
gene:YDR090C	TMD	1) no sigmoid
gene:YDR262W	SS	1) no sigmoid
gene:YDR319C	TMD	1) no sigmoid
gene:YDR415C	SS	3) >50%
gene:YFR018C		1) no sigmoid
gene:YGL088W	Exception	1) no sigmoid
gene:YGL114W	TMD	2) <=50%
gene:YGR026W	TMD	1) no sigmoid
gene:YGR125W	TMD	1) no sigmoid
gene:YHL017W	SSTMD	1) no sigmoid
gene:YHR045W	TMD	3) >50%
gene:YIL067C	TMD	1) no sigmoid
gene:YJL193W	TMD	1) no sigmoid
gene:YJR015W	TMD	1) no sigmoid
gene:YJR124C	TMD	1) no sigmoid
gene:YKL077W	SSTMD	3) >50%
gene:YKL207W	TMD	1) no sigmoid
gene:YLR001C	SSTMD	1) no sigmoid
gene:YLR372W	TMD	1) no sigmoid
gene:YLR404W	TMD	1) no sigmoid
gene:YML018C	TMD	1) no sigmoid
gene:YMR155W	TMD	1) no sigmoid
gene:YMR209C	Exception	1) no sigmoid
gene:YMR253C	TMD	1) no sigmoid
gene:YNL058C	TMD	1) no sigmoid
gene:YNL095C	TMD	1) no sigmoid
gene:YNL115C	TMD	1) no sigmoid
gene:YNL217W	SS	1) no sigmoid
gene:YNR021W	TMD	1) no sigmoid
gene:YNR061C	TMD	1) no sigmoid
gene:YOL107W	TMD	1) no sigmoid
gene:YPL162C	TMD	1) no sigmoid
gene:YPR114W	TMD	1) no sigmoid
gene:YPR139C	Exception	1) no sigmoid
GET1	TMD	1) no sigmoid
GMH1	TMD	1) no sigmoid
GNP1	Exception	1) no sigmoid
GNT1	TMD	1) no sigmoid
GOT1	TMD	1) no sigmoid
GPC1	TMD	1) no sigmoid
GPI1	TMD	1) no sigmoid
GPI10	TMD	1) no sigmoid
GPI11	TMD	1) no sigmoid
GPI12	TMD	1) no sigmoid
GPI14	TMD	1) no sigmoid
GPI16	SSTMD	3) >50%
GPI17	TMD	1) no sigmoid
GPI18	TMD	1) no sigmoid
GPI2	TMD	1) no sigmoid
GPI8	SSTMD	1) no sigmoid
GPT2	TMD	1) no sigmoid
GRX6	SS	1) no sigmoid
GRX7	SS	1) no sigmoid
GSF2	TMD	1) no sigmoid
GTB1	SS	3) >50%
GUP1	TMD	1) no sigmoid
GWT1	TMD	2) <=50%
HEH2	Exception	1) no sigmoid
HEM14	mito	1) no sigmoid
HIP1	TMD	1) no sigmoid
HNM1	TMD	1) no sigmoid
HOC1	TMD	1) no sigmoid
HOL1	TMD	1) no sigmoid
HRD3	SSTMD	3) >50%
HUT1	TMD	1) no sigmoid
HXT1	TMD	1) no sigmoid
HXT2	TMD	2) <=50%
HXT3	TMD	1) no sigmoid
HXT4	TMD	1) no sigmoid
HXT7	TMD	1) no sigmoid
ICE2	TMD	1) no sigmoid
IFA38	TMD	1) no sigmoid
ILM1	TMD	1) no sigmoid
INA1	SSTMD	2) <=50%
IPT1	TMD	1) no sigmoid
IRC22	SSTMD	3) >50%
IST2	TMD	1) no sigmoid
ITR1	TMD	1) no sigmoid
ITR2	TMD	1) no sigmoid
IZH1	TMD	1) no sigmoid
IZH2	TMD	1) no sigmoid
IZH3	TMD	1) no sigmoid
IZH4	TMD	1) no sigmoid
JEM1	SSTMD	1) no sigmoid
KAR2	SS	3) >50%
KEG1	TMD	1) no sigmoid
KEI1	Exception	1) no sigmoid
KEX1	SSTMD	3) >50%
KEX2	SSTMD	3) >50%
KRE1	SS	1) no sigmoid
KRE2	TMD	3) >50%
KRE6	TMD	1) no sigmoid
KRE9	SS	1) no sigmoid
KTR1	TMD	1) no sigmoid
KTR3	TMD	1) no sigmoid
KTR4	TMD	2) <=50%
KTR6	TMD	1) no sigmoid
LAC1	TMD	1) no sigmoid
LAG1	TMD	1) no sigmoid
LAS21	SSTMD	1) no sigmoid
LCB1	TMD	1) no sigmoid
LCB2	Exception	1) no sigmoid
LCB3	TMD	1) no sigmoid
LEM3	Exception	1) no sigmoid
LHS1	SS	3) >50%
LNP1	TMD	1) no sigmoid
LPP1	TMD	1) no sigmoid
LRO1	TMD	1) no sigmoid
LYP1	TMD	1) no sigmoid
MAM3	TMD	1) no sigmoid
MCD4	TMD	3) >50%
MCH1	TMD	1) no sigmoid
MCH4	TMD	1) no sigmoid
MCX1	mito	1) no sigmoid
MDL1	mito	1) no sigmoid
MDL2	mito	1) no sigmoid
MEF1	mito	1) no sigmoid
MEP3	TMD	1) no sigmoid
MGM1	mito	1) no sigmoid
MID1	SSTMD	1) no sigmoid
MID2	SSTMD	1) no sigmoid
MIS1	mito	1) no sigmoid
MKC7	SS	3) >50%
MMM1	TMD	1) no sigmoid
MMP1	TMD	1) no sigmoid
MNL2	TMD	3) >50%
MNN1	TMD	3) >50%
MNN10	TMD	1) no sigmoid
MNN11	TMD	1) no sigmoid
MNN2	TMD	2) <=50%
MNN5	SS	1) no sigmoid
MNN9	TMD	1) no sigmoid
MNS1	TMD	1) no sigmoid
MNT2	TMD	1) no sigmoid
MPD1	SS	1) no sigmoid
MPD2	SS	1) no sigmoid
MPS3	Exception	1) no sigmoid
MRH1	TMD	1) no sigmoid
MRL1	SSTMD	3) >50%
MRPL3	mito	1) no sigmoid
MSB2	SSTMD	1) no sigmoid
MSC2	TMD	1) no sigmoid
MSC7	Exception	1) no sigmoid
MUP1	TMD	1) no sigmoid
NCE102	TMD	1) no sigmoid
NDC1	Exception	1) no sigmoid
NDE1	mito	1) no sigmoid
NEM1	Exception	1) no sigmoid
NEO1	TMD	3) >50%
NHA1	TMD	1) no sigmoid
NHX1	SSTMD	1) no sigmoid
NPP1	TMD	1) no sigmoid
NSG1	Exception	1) no sigmoid
NUR1	Exception	1) no sigmoid
NUS1	Exception	1) no sigmoid
NVJ1	SSTMD	1) no sigmoid
OCH1	TMD	1) no sigmoid
OLE1	TMD	1) no sigmoid
OPT1	TMD	1) no sigmoid
OPY2	Exception	1) no sigmoid
ORM1	TMD	1) no sigmoid
ORM2	TMD	1) no sigmoid
OSM1	Exception	1) no sigmoid
OST1	SSTMD	1) no sigmoid
OST3	SSTMD	1) no sigmoid
OST6	SSTMD	1) no sigmoid
OSW7	SS	1) no sigmoid
PDI1	SS	3) >50%
PDR12	TMD	1) no sigmoid
PDR5	TMD	1) no sigmoid
PEP4	SS	2) <=50%
PER1	SSTMD	1) no sigmoid
PER33	TMD	1) no sigmoid
PEX13	TMD	1) no sigmoid
PEX29	Exception	1) no sigmoid
PEX30	TMD	1) no sigmoid
PEX31	Exception	1) no sigmoid
PFA3	TMD	1) no sigmoid
PFA4	TMD	1) no sigmoid
PGA1	SSTMD	1) no sigmoid
PGA3	TMD	1) no sigmoid
PHO3	SS	3) >50%
PHO8	TMD	1) no sigmoid
PHO84	TMD	1) no sigmoid
PHO86	TMD	1) no sigmoid
PHO88	Exception	1) no sigmoid
PHO89	TMD	3) >50%
PHO90	TMD	1) no sigmoid
PHO91	TMD	1) no sigmoid
PHS1	TMD	1) no sigmoid
PIN2	TMD	1) no sigmoid
PIS1	TMD	1) no sigmoid
PLB1	SS	3) >50%
PLB2	SS	3) >50%
PMA1	TMD	2) <=50%
PMR1	TMD	2) <=50%
PMT1	TMD	1) no sigmoid
PMT2	TMD	1) no sigmoid
PMT3	TMD	1) no sigmoid
PMT4	TMD	1) no sigmoid
PMT5	TMD	1) no sigmoid
PMT6	TMD	1) no sigmoid
PMT7	TMD	1) no sigmoid
POM33	TMD	1) no sigmoid
POM34	Exception	1) no sigmoid
PPN1	TMD	1) no sigmoid
PRC1	SS	3) >50%
PRM5	Exception	1) no sigmoid
PRM8	TMD	1) no sigmoid
PRY3	SS	3) >50%
PST1	SS	3) >50%
PTM1	SSTMD	1) no sigmoid
PTR2	TMD	1) no sigmoid
PUN1	TMD	2) <=50%
QDR2	TMD	1) no sigmoid
RBD2	TMD	1) no sigmoid
RCE1	TMD	1) no sigmoid
RCR2	Exception	1) no sigmoid
RER1	TMD	1) no sigmoid
RFT1	TMD	1) no sigmoid
ROT1	SSTMD	1) no sigmoid
ROT2	SS	1) no sigmoid
RSN1	TMD	3) >50%
RTN1	TMD	1) no sigmoid
SAM3	TMD	1) no sigmoid
SCJ1	SS	1) no sigmoid
SCS3	TMD	1) no sigmoid
SCS7	TMD	1) no sigmoid
SCT1	TMD	1) no sigmoid
SCW10	SS	3) >50%
SCW11	SS	3) >50%
SCW4	SS	2) <=50%
SEC11	TMD	1) no sigmoid
SEC59	TMD	1) no sigmoid
SEC61	TMD	1) no sigmoid
SEC63	TMD	1) no sigmoid
SEC66	TMD	1) no sigmoid
SED4	TMD	1) no sigmoid
SFK1	TMD	1) no sigmoid
SGE1	TMD	1) no sigmoid
SHE10	SS	3) >50%
SHO1	TMD	1) no sigmoid
SHR3	TMD	1) no sigmoid
SIL1	SS	3) >50%
SIM1	SS	2) <=50%
SIT1	TMD	1) no sigmoid
SKG1	TMD	1) no sigmoid
SKN1	TMD	1) no sigmoid
SLC1	TMD	1) no sigmoid
SLG1	SSTMD	1) no sigmoid
SLY41	TMD	1) no sigmoid
SMF1	TMD	1) no sigmoid
SMF2	Exception	1) no sigmoid
SMF3	TMD	1) no sigmoid
SOP4	SSTMD	1) no sigmoid
SPC2	TMD	1) no sigmoid
SPC3	TMD	1) no sigmoid
SRC1	Exception	1) no sigmoid
SRL1	SS	1) no sigmoid
SRP102	TMD	1) no sigmoid
SSH1	TMD	1) no sigmoid
SSU1	TMD	1) no sigmoid
STE14	TMD	1) no sigmoid
STE2	TMD	1) no sigmoid
STE24	TMD	1) no sigmoid
STE6	TMD	3) >50%
STT3	TMD	2) <=50%
STV1	TMD	1) no sigmoid
SUN4	SS	3) >50%
SUR1	TMD	1) no sigmoid
SUR2	TMD	1) no sigmoid
SUR7	TMD	1) no sigmoid
SVP26	TMD	1) no sigmoid
SVS1	SS	3) >50%
SWP1	SSTMD	1) no sigmoid
SYG1	TMD	1) no sigmoid
SYS1	TMD	1) no sigmoid
TAT1	TMD	1) no sigmoid
TAT2	TMD	1) no sigmoid
TCB1	TMD	1) no sigmoid
TCB2	TMD	1) no sigmoid
TCB3	TMD	1) no sigmoid
TDA4	TMD	1) no sigmoid
TDA5	Exception	1) no sigmoid
TED1	TMD	3) >50%
TGL1	Exception	1) no sigmoid
THI7	TMD	1) no sigmoid
TIM44	mito	1) no sigmoid
TIM50	mito	1) no sigmoid
TMN2	SSTMD	3) >50%
TMN3	SSTMD	1) no sigmoid
TMS1	TMD	1) no sigmoid
TNA1	TMD	1) no sigmoid
TOH1	SS	3) >50%
TOM70	mito	1) no sigmoid
TOM71	mito	1) no sigmoid
TOS1	SS	3) >50%
TPN1	TMD	1) no sigmoid
TPO1	TMD	1) no sigmoid
TPO3	TMD	1) no sigmoid
TPO5	TMD	1) no sigmoid
TRE1	TMD	1) no sigmoid
TRE2	TMD	1) no sigmoid
TSC13	TMD	1) no sigmoid
TUL1	SSTMD	3) >50%
TVP15	TMD	1) no sigmoid
TVP18	TMD	1) no sigmoid
TVP23	Exception	1) no sigmoid
TVP38	TMD	1) no sigmoid
TYW1	Exception	2) <=50%
UBX2	TMD	1) no sigmoid
UIP3	Exception	1) no sigmoid
USA1	TMD	1) no sigmoid
UTH1	SS	2) <=50%
UTR2	SS	3) >50%
VAN1	TMD	3) >50%
VBA1	TMD	1) no sigmoid
VBA4	TMD	1) no sigmoid
VCX1	TMD	1) no sigmoid
VHT1	TMD	1) no sigmoid
VMA11	TMD	1) no sigmoid
VMA16	TMD	1) no sigmoid
VMA3	TMD	1) no sigmoid
VNX1	TMD	1) no sigmoid
VOA1	SSTMD	2) <=50%
VPH1	TMD	1) no sigmoid
VPS55	TMD	1) no sigmoid
VPS62	TMD	1) no sigmoid
VPS68	Exception	1) no sigmoid
VPS70	TMD	1) no sigmoid
VRG4	TMD	1) no sigmoid
WBP1	SSTMD	1) no sigmoid
WSC2	SSTMD	3) >50%
YBR287W	TMD	2) <=50%
YCR061W	SSTMD	3) >50%
YDC1	TMD	1) no sigmoid
YEA4	TMD	1) no sigmoid
YEH1	Exception	3) >50%
YEH2	TMD	1) no sigmoid
YET1	TMD	1) no sigmoid
YET3	TMD	1) no sigmoid
YGP1	SS	3) >50%
YHC3	SSTMD	1) no sigmoid
YIF1	TMD	1) no sigmoid
YIP1	TMD	1) no sigmoid
YIP4	TMD	1) no sigmoid
YKE4	TMD	1) no sigmoid
YMD8	TMD	1) no sigmoid
YME1	mito	1) no sigmoid
YME2	mito	3) >50%
YOL019W	TMD	1) no sigmoid
YOP1	TMD	1) no sigmoid
YOR1	TMD	1) no sigmoid
YOS9	SS	3) >50%
YPF1	TMD	1) no sigmoid
YPQ1	TMD	1) no sigmoid
YPQ2	TMD	1) no sigmoid
YPS1	SS	3) >50%
YPS3	SS	3) >50%
YPS7	SSTMD	3) >50%
YRO2	TMD	1) no sigmoid
YTA12	mito	1) no sigmoid
YVC1	TMD	1) no sigmoid
ZRC1	TMD	1) no sigmoid
ZRG17	TMD	1) no sigmoid
ZRT3	TMD	2) <=50%

[truncated: 6 more sheets: FigS6D, FigS6H_human, FigS6H_yeast, Fig4G, FigS8N, FigS8O]
